# Supplementary material for: Identification and analysis of differentially expressed lncRNAs and their ceRNA networks in DMD/mdx primary myoblasts
Source: Sci Rep. 2024 Oct 10;14:23691. doi: 10.1038/s41598-024-75221-7 (PMC11467414; doi:10.1038/s41598-024-75221-7)
Supplement: Supplementary file 1 — Supplementary Material 1 [file 41598_2024_75221_MOESM1_ESM.xlsx]

## Sheet: Top 10 Up-regulate 
miRNA	lncRNA		miRNA (uniq)
mmu-let-7f-5p	ENSMUST00000150038.2		mmu-let-7f-5p
mmu-miR-1191b-3p	ENSMUST00000150038.2		mmu-miR-1191b-3p
mmu-miR-1195	ENSMUST00000150038.2		mmu-miR-1195
mmu-miR-1198-5p	ENSMUST00000150038.2		mmu-miR-1198-5p
mmu-miR-12186-3p	ENSMUST00000150038.2		mmu-miR-12186-3p
mmu-miR-12193-3p	ENSMUST00000150038.2		mmu-miR-12193-3p
mmu-miR-12194-3p	ENSMUST00000150038.2		mmu-miR-12194-3p
mmu-miR-1224-5p	ENSMUST00000150038.2		mmu-miR-1224-5p
mmu-miR-1249-5p	ENSMUST00000150038.2		mmu-miR-1249-5p
mmu-miR-1258-3p	ENSMUST00000150038.2		mmu-miR-1258-3p
mmu-miR-128-1-5p	ENSMUST00000150038.2		mmu-miR-128-1-5p
mmu-miR-135a-2-3p	ENSMUST00000150038.2		mmu-miR-135a-2-3p
mmu-miR-17-3p	ENSMUST00000150038.2		mmu-miR-17-3p
mmu-miR-1894-3p	ENSMUST00000150038.2		mmu-miR-1894-3p
mmu-miR-1933-5p	ENSMUST00000150038.2		mmu-miR-1933-5p
mmu-miR-193b-5p	ENSMUST00000150038.2		mmu-miR-193b-5p
mmu-miR-1953	ENSMUST00000150038.2		mmu-miR-1953
mmu-miR-212-5p	ENSMUST00000150038.2		mmu-miR-212-5p
mmu-miR-2139	ENSMUST00000150038.2		mmu-miR-2139
mmu-miR-214-3p	ENSMUST00000150038.2		mmu-miR-214-3p
mmu-miR-26a-2-3p	ENSMUST00000150038.2		mmu-miR-26a-2-3p
mmu-miR-27b-5p	ENSMUST00000150038.2		mmu-miR-27b-5p
mmu-miR-298-5p	ENSMUST00000150038.2		mmu-miR-298-5p
mmu-miR-298-5p	ENSMUST00000150038.2		mmu-miR-29b-2-5p
mmu-miR-29b-2-5p	ENSMUST00000150038.2		mmu-miR-3089-3p
mmu-miR-3089-3p	ENSMUST00000150038.2		mmu-miR-30a-5p
mmu-miR-30a-5p	ENSMUST00000150038.2		mmu-miR-3104-5p
mmu-miR-3104-5p	ENSMUST00000150038.2		mmu-miR-335-3p
mmu-miR-335-3p	ENSMUST00000150038.2		mmu-miR-337-5p
mmu-miR-337-5p	ENSMUST00000150038.2		mmu-miR-339-5p
mmu-miR-339-5p	ENSMUST00000150038.2		mmu-miR-346-3p
mmu-miR-346-3p	ENSMUST00000150038.2		mmu-miR-3470a
mmu-miR-346-3p	ENSMUST00000150038.2		mmu-miR-3470b
mmu-miR-3470a	ENSMUST00000150038.2		mmu-miR-3572-3p
mmu-miR-3470b	ENSMUST00000150038.2		mmu-miR-378a-3p
mmu-miR-3572-3p	ENSMUST00000150038.2		mmu-miR-378b
mmu-miR-378a-3p	ENSMUST00000150038.2		mmu-miR-378c
mmu-miR-378b	ENSMUST00000150038.2		mmu-miR-3965
mmu-miR-378c	ENSMUST00000150038.2		mmu-miR-3967
mmu-miR-3965	ENSMUST00000150038.2		mmu-miR-3970
mmu-miR-3967	ENSMUST00000150038.2		mmu-miR-448-3p
mmu-miR-3970	ENSMUST00000150038.2		mmu-miR-484
mmu-miR-448-3p	ENSMUST00000150038.2		mmu-miR-488-3p
mmu-miR-484	ENSMUST00000150038.2		mmu-miR-488-5p
mmu-miR-488-3p	ENSMUST00000150038.2		mmu-miR-505-5p
mmu-miR-488-5p	ENSMUST00000150038.2		mmu-miR-5098
mmu-miR-505-5p	ENSMUST00000150038.2		mmu-miR-5107-3p
mmu-miR-5098	ENSMUST00000150038.2		mmu-miR-5107-5p
mmu-miR-5098	ENSMUST00000150038.2		mmu-miR-5110
mmu-miR-5107-3p	ENSMUST00000150038.2		mmu-miR-5119
mmu-miR-5107-5p	ENSMUST00000150038.2		mmu-miR-5125
mmu-miR-5110	ENSMUST00000150038.2		mmu-miR-5615-3p
mmu-miR-5119	ENSMUST00000150038.2		mmu-miR-5621-5p
mmu-miR-5119	ENSMUST00000150038.2		mmu-miR-6338
mmu-miR-5125	ENSMUST00000150038.2		mmu-miR-6363
mmu-miR-5615-3p	ENSMUST00000150038.2		mmu-miR-6402
mmu-miR-5621-5p	ENSMUST00000150038.2		mmu-miR-665-3p
mmu-miR-6338	ENSMUST00000150038.2		mmu-miR-686
mmu-miR-6363	ENSMUST00000150038.2		mmu-miR-6925-5p
mmu-miR-6402	ENSMUST00000150038.2		mmu-miR-6929-5p
mmu-miR-665-3p	ENSMUST00000150038.2		mmu-miR-6946-3p
mmu-miR-686	ENSMUST00000150038.2		mmu-miR-6950-3p
mmu-miR-6925-5p	ENSMUST00000150038.2		mmu-miR-6958-5p
mmu-miR-6929-5p	ENSMUST00000150038.2		mmu-miR-6971-5p
mmu-miR-6946-3p	ENSMUST00000150038.2		mmu-miR-6989-5p
mmu-miR-6946-3p	ENSMUST00000150038.2		mmu-miR-7002-3p
mmu-miR-6950-3p	ENSMUST00000150038.2		mmu-miR-7020-5p
mmu-miR-6958-5p	ENSMUST00000150038.2		mmu-miR-7023-5p
mmu-miR-6971-5p	ENSMUST00000150038.2		mmu-miR-7029-3p
mmu-miR-6989-5p	ENSMUST00000150038.2		mmu-miR-7035-3p
mmu-miR-7002-3p	ENSMUST00000150038.2		mmu-miR-7045-5p
mmu-miR-7020-5p	ENSMUST00000150038.2		mmu-miR-7048-5p
mmu-miR-7023-5p	ENSMUST00000150038.2		mmu-miR-7053-5p
mmu-miR-7029-3p	ENSMUST00000150038.2		mmu-miR-706
mmu-miR-7035-3p	ENSMUST00000150038.2		mmu-miR-7069-5p
mmu-miR-7045-5p	ENSMUST00000150038.2		mmu-miR-7079-5p
mmu-miR-7048-5p	ENSMUST00000150038.2		mmu-miR-7083-3p
mmu-miR-7053-5p	ENSMUST00000150038.2		mmu-miR-7083-5p
mmu-miR-706	ENSMUST00000150038.2		mmu-miR-709
mmu-miR-7069-5p	ENSMUST00000150038.2		mmu-miR-710
mmu-miR-7079-5p	ENSMUST00000150038.2		mmu-miR-7116-3p
mmu-miR-7083-3p	ENSMUST00000150038.2		mmu-miR-7211-3p
mmu-miR-7083-5p	ENSMUST00000150038.2		mmu-miR-760-3p
mmu-miR-709	ENSMUST00000150038.2		mmu-miR-7651-3p
mmu-miR-709	ENSMUST00000150038.2		mmu-miR-7652-3p
mmu-miR-709	ENSMUST00000150038.2		mmu-miR-7653-5p
mmu-miR-710	ENSMUST00000150038.2		mmu-miR-7661-3p
mmu-miR-7116-3p	ENSMUST00000150038.2		mmu-miR-7669-3p
mmu-miR-7211-3p	ENSMUST00000150038.2		mmu-miR-7677-5p
mmu-miR-760-3p	ENSMUST00000150038.2		mmu-miR-7681-5p
mmu-miR-760-3p	ENSMUST00000150038.2		mmu-miR-7689-3p
mmu-miR-7651-3p	ENSMUST00000150038.2		mmu-miR-770-3p
mmu-miR-7652-3p	ENSMUST00000150038.2		mmu-miR-8100
mmu-miR-7653-5p	ENSMUST00000150038.2		mmu-miR-8110
mmu-miR-7661-3p	ENSMUST00000150038.2		mmu-miR-8119
mmu-miR-7669-3p	ENSMUST00000150038.2		mmu-miR-92a-1-5p
mmu-miR-7677-5p	ENSMUST00000150038.2		mmu-miR-9768-3p
mmu-miR-7681-5p	ENSMUST00000150038.2		mmu-miR-9769-3p
mmu-miR-7689-3p	ENSMUST00000150038.2		mmu-miR-98-5p
mmu-miR-770-3p	ENSMUST00000150038.2		mmu-let-7j
mmu-miR-8100	ENSMUST00000150038.2		mmu-miR-1187
mmu-miR-8110	ENSMUST00000150038.2		mmu-miR-12191-3p
mmu-miR-8119	ENSMUST00000150038.2		mmu-miR-12199-3p
mmu-miR-92a-1-5p	ENSMUST00000150038.2		mmu-miR-12206-5p
mmu-miR-9768-3p	ENSMUST00000150038.2		mmu-miR-127-5p
mmu-miR-9769-3p	ENSMUST00000150038.2		mmu-miR-181b-1-3p
mmu-miR-98-5p	ENSMUST00000150038.2		mmu-miR-181b-2-3p
mmu-let-7j	ENSMUST00000152575.2		mmu-miR-1911-5p
mmu-miR-1187	ENSMUST00000152575.2		mmu-miR-1948-5p
mmu-miR-1195	ENSMUST00000152575.2		mmu-miR-196a-2-3p
mmu-miR-12191-3p	ENSMUST00000152575.2		mmu-miR-206-3p
mmu-miR-12193-3p	ENSMUST00000152575.2		mmu-miR-211-5p
mmu-miR-12199-3p	ENSMUST00000152575.2		mmu-miR-23b-3p
mmu-miR-12206-5p	ENSMUST00000152575.2		mmu-miR-26a-5p
mmu-miR-127-5p	ENSMUST00000152575.2		mmu-miR-26b-3p
mmu-miR-181b-1-3p	ENSMUST00000152575.2		mmu-miR-26b-5p
mmu-miR-181b-2-3p	ENSMUST00000152575.2		mmu-miR-297c-5p
mmu-miR-1911-5p	ENSMUST00000152575.2		mmu-miR-300-5p
mmu-miR-1948-5p	ENSMUST00000152575.2		mmu-miR-328-3p
mmu-miR-196a-2-3p	ENSMUST00000152575.2		mmu-miR-3473d
mmu-miR-206-3p	ENSMUST00000152575.2		mmu-miR-3620-3p
mmu-miR-211-5p	ENSMUST00000152575.2		mmu-miR-466a-5p
mmu-miR-214-3p	ENSMUST00000152575.2		mmu-miR-466d-5p
mmu-miR-23b-3p	ENSMUST00000152575.2		mmu-miR-466e-5p
mmu-miR-26a-5p	ENSMUST00000152575.2		mmu-miR-466f
mmu-miR-26b-3p	ENSMUST00000152575.2		mmu-miR-466i-5p
mmu-miR-26b-5p	ENSMUST00000152575.2		mmu-miR-466j
mmu-miR-297c-5p	ENSMUST00000152575.2		mmu-miR-466n-5p
mmu-miR-298-5p	ENSMUST00000152575.2		mmu-miR-466p-5p
mmu-miR-300-5p	ENSMUST00000152575.2		mmu-miR-5101
mmu-miR-328-3p	ENSMUST00000152575.2		mmu-miR-5104b-5p
mmu-miR-3473d	ENSMUST00000152575.2		mmu-miR-5129-3p
mmu-miR-3620-3p	ENSMUST00000152575.2		mmu-miR-540-3p
mmu-miR-466a-5p	ENSMUST00000152575.2		mmu-miR-5622-3p
mmu-miR-466d-5p	ENSMUST00000152575.2		mmu-miR-574-5p
mmu-miR-466e-5p	ENSMUST00000152575.2		mmu-miR-6368
mmu-miR-466f	ENSMUST00000152575.2		mmu-miR-6380
mmu-miR-466i-5p	ENSMUST00000152575.2		mmu-miR-6395
mmu-miR-466j	ENSMUST00000152575.2		mmu-miR-6399
mmu-miR-466n-5p	ENSMUST00000152575.2		mmu-miR-666-5p
mmu-miR-466p-5p	ENSMUST00000152575.2		mmu-miR-669a-5p
mmu-miR-5101	ENSMUST00000152575.2		mmu-miR-669e-5p
mmu-miR-5104b-5p	ENSMUST00000152575.2		mmu-miR-669p-5p
mmu-miR-5129-3p	ENSMUST00000152575.2		mmu-miR-673-3p
mmu-miR-540-3p	ENSMUST00000152575.2		mmu-miR-673-5p
mmu-miR-5622-3p	ENSMUST00000152575.2		mmu-miR-6900-3p
mmu-miR-5622-3p	ENSMUST00000152575.2		mmu-miR-6905-5p
mmu-miR-574-5p	ENSMUST00000152575.2		mmu-miR-6912-5p
mmu-miR-6368	ENSMUST00000152575.2		mmu-miR-6935-3p
mmu-miR-6380	ENSMUST00000152575.2		mmu-miR-6938-5p
mmu-miR-6395	ENSMUST00000152575.2		mmu-miR-6943-5p
mmu-miR-6399	ENSMUST00000152575.2		mmu-miR-6948-5p
mmu-miR-666-5p	ENSMUST00000152575.2		mmu-miR-6961-3p
mmu-miR-669a-5p	ENSMUST00000152575.2		mmu-miR-6974-5p
mmu-miR-669e-5p	ENSMUST00000152575.2		mmu-miR-698-3p
mmu-miR-669p-5p	ENSMUST00000152575.2		mmu-miR-6993-5p
mmu-miR-673-3p	ENSMUST00000152575.2		mmu-miR-7003-3p
mmu-miR-673-5p	ENSMUST00000152575.2		mmu-miR-7017-3p
mmu-miR-6900-3p	ENSMUST00000152575.2		mmu-miR-7024-5p
mmu-miR-6905-5p	ENSMUST00000152575.2		mmu-miR-7026-5p
mmu-miR-6912-5p	ENSMUST00000152575.2		mmu-miR-7036b-3p
mmu-miR-6935-3p	ENSMUST00000152575.2		mmu-miR-7045-3p
mmu-miR-6938-5p	ENSMUST00000152575.2		mmu-miR-7052-3p
mmu-miR-6943-5p	ENSMUST00000152575.2		mmu-miR-7060-5p
mmu-miR-6948-5p	ENSMUST00000152575.2		mmu-miR-7229-3p
mmu-miR-6961-3p	ENSMUST00000152575.2		mmu-miR-7242-5p
mmu-miR-6971-5p	ENSMUST00000152575.2		mmu-miR-7662-3p
mmu-miR-6974-5p	ENSMUST00000152575.2		mmu-miR-7667-5p
mmu-miR-6974-5p	ENSMUST00000152575.2		mmu-miR-7b-5p
mmu-miR-698-3p	ENSMUST00000152575.2		mmu-miR-8093
mmu-miR-6993-5p	ENSMUST00000152575.2		mmu-miR-883a-5p
mmu-miR-7003-3p	ENSMUST00000152575.2		mmu-miR-9-5p
mmu-miR-7017-3p	ENSMUST00000152575.2		mmu-miR-105
mmu-miR-7023-5p	ENSMUST00000152575.2		mmu-miR-12205-5p
mmu-miR-7024-5p	ENSMUST00000152575.2		mmu-miR-126a-5p
mmu-miR-7026-5p	ENSMUST00000152575.2		mmu-miR-1951
mmu-miR-7036b-3p	ENSMUST00000152575.2		mmu-miR-199b-5p
mmu-miR-7045-3p	ENSMUST00000152575.2		mmu-miR-296-3p
mmu-miR-7052-3p	ENSMUST00000152575.2		mmu-miR-3084-3p
mmu-miR-7060-5p	ENSMUST00000152575.2		mmu-miR-450a-2-3p
mmu-miR-709	ENSMUST00000152575.2		mmu-miR-6365
mmu-miR-7116-3p	ENSMUST00000152575.2		mmu-miR-6930-3p
mmu-miR-7211-3p	ENSMUST00000152575.2		mmu-miR-7012-5p
mmu-miR-7229-3p	ENSMUST00000152575.2		mmu-miR-7092-3p
mmu-miR-7242-5p	ENSMUST00000152575.2		mmu-miR-7232-5p
mmu-miR-7662-3p	ENSMUST00000152575.2		mmu-miR-1264-5p
mmu-miR-7667-5p	ENSMUST00000152575.2		mmu-miR-210-3p
mmu-miR-7b-5p	ENSMUST00000152575.2		mmu-miR-28b
mmu-miR-8093	ENSMUST00000152575.2		mmu-miR-3066-5p
mmu-miR-883a-5p	ENSMUST00000152575.2		mmu-miR-3100-5p
mmu-miR-9-5p	ENSMUST00000152575.2		mmu-miR-365-2-5p
mmu-miR-105	LncRNA1490		mmu-miR-452-5p
mmu-miR-12191-3p	LncRNA1490		mmu-miR-590-3p
mmu-miR-12205-5p	LncRNA1490		mmu-miR-6345
mmu-miR-1224-5p	LncRNA1490		mmu-miR-6942-5p
mmu-miR-126a-5p	LncRNA1490		mmu-miR-6946-5p
mmu-miR-1951	LncRNA1490		mmu-miR-6976-5p
mmu-miR-199b-5p	LncRNA1490		mmu-miR-6997-5p
mmu-miR-296-3p	LncRNA1490		mmu-miR-7233-5p
mmu-miR-296-3p	LncRNA1490		mmu-miR-802-5p
mmu-miR-3084-3p	LncRNA1490		mmu-miR-302c-3p
mmu-miR-450a-2-3p	LncRNA1490		mmu-miR-6902-3p
mmu-miR-6365	LncRNA1490		mmu-miR-12182-3p
mmu-miR-6930-3p	LncRNA1490		mmu-miR-12196-3p
mmu-miR-7012-5p	LncRNA1490		mmu-miR-1271-3p
mmu-miR-7023-5p	LncRNA1490		mmu-miR-1970
mmu-miR-7069-5p	LncRNA1490		mmu-miR-204-3p
mmu-miR-7092-3p	LncRNA1490		mmu-miR-3547-5p
mmu-miR-7232-5p	LncRNA1490		mmu-miR-410-5p
mmu-miR-7669-3p	LncRNA1490		mmu-miR-6351
mmu-miR-1264-5p	LncRNA252		mmu-miR-6962-3p
mmu-miR-210-3p	LncRNA252		mmu-miR-6964-3p
mmu-miR-28b	LncRNA252		mmu-miR-6984-3p
mmu-miR-3066-5p	LncRNA252		mmu-miR-7030-5p
mmu-miR-3100-5p	LncRNA252		mmu-miR-7034-3p
mmu-miR-365-2-5p	LncRNA252		mmu-miR-7039-3p
mmu-miR-452-5p	LncRNA252		mmu-miR-7053-3p
mmu-miR-590-3p	LncRNA252		mmu-miR-7059-3p
mmu-miR-6345	LncRNA252		mmu-miR-7117-3p
mmu-miR-6942-5p	LncRNA252		mmu-miR-7678-3p
mmu-miR-6946-5p	LncRNA252		mmu-miR-216c-3p
mmu-miR-6976-5p	LncRNA252		mmu-miR-24-3p
mmu-miR-6997-5p	LncRNA252		mmu-miR-3060-3p
mmu-miR-7233-5p	LncRNA252		mmu-miR-3552
mmu-miR-802-5p	LncRNA252		mmu-miR-6972-5p
mmu-miR-8100	LncRNA252		mmu-miR-6979-5p
mmu-miR-1187	LncRNA3543		mmu-miR-7014-5p
mmu-miR-302c-3p	LncRNA3543		mmu-miR-7033-3p
mmu-miR-6902-3p	LncRNA3543		mmu-miR-8108
mmu-miR-7652-3p	LncRNA3543		mmu-miR-136-5p
mmu-miR-12182-3p	LncRNA4347		mmu-miR-21c
mmu-miR-12196-3p	LncRNA4347		mmu-miR-297a-5p
mmu-miR-1271-3p	LncRNA4347		mmu-miR-320-5p
mmu-miR-17-3p	LncRNA4347		mmu-miR-466b-5p
mmu-miR-1970	LncRNA4347		mmu-miR-466h-5p
mmu-miR-204-3p	LncRNA4347		mmu-miR-466m-5p
mmu-miR-3547-5p	LncRNA4347		mmu-miR-466o-5p
mmu-miR-410-5p	LncRNA4347		mmu-miR-669k-5p
mmu-miR-6351	LncRNA4347		mmu-miR-669m-5p
mmu-miR-6900-3p	LncRNA4347		mmu-miR-669n
mmu-miR-6946-3p	LncRNA4347		mmu-miR-6896-3p
mmu-miR-6962-3p	LncRNA4347		mmu-miR-6916-3p
mmu-miR-6964-3p	LncRNA4347		mmu-miR-7002-5p
mmu-miR-6984-3p	LncRNA4347		mmu-miR-7008-3p
mmu-miR-7030-5p	LncRNA4347		mmu-miR-7009-3p
mmu-miR-7034-3p	LncRNA4347		mmu-miR-7027-3p
mmu-miR-7039-3p	LncRNA4347		mmu-miR-7042-3p
mmu-miR-7053-3p	LncRNA4347		mmu-miR-7048-3p
mmu-miR-7059-3p	LncRNA4347		mmu-miR-7058-3p
mmu-miR-7117-3p	LncRNA4347		mmu-miR-7211-5p
mmu-miR-7242-5p	LncRNA4347		mmu-miR-7231-3p
mmu-miR-7678-3p	LncRNA4347		mmu-miR-7670-5p
mmu-miR-9769-3p	LncRNA4347		mmu-miR-12186-5p
mmu-miR-216c-3p	LncRNA4357		mmu-miR-1231-5p
mmu-miR-24-3p	LncRNA4357		mmu-miR-302a-5p
mmu-miR-3060-3p	LncRNA4357		mmu-miR-670-5p
mmu-miR-3552	LncRNA4357		mmu-miR-6980-5p
mmu-miR-6972-5p	LncRNA4357		mmu-miR-7656-3p
mmu-miR-6979-5p	LncRNA4357		mmu-miR-103-1-5p
mmu-miR-7014-5p	LncRNA4357		mmu-miR-103-2-5p
mmu-miR-7033-3p	LncRNA4357		mmu-miR-107-5p
mmu-miR-7060-5p	LncRNA4357		mmu-miR-1943-5p
mmu-miR-8108	LncRNA4357		mmu-miR-25-5p
mmu-miR-8110	LncRNA4357		mmu-miR-3104-3p
mmu-miR-1187	LncRNA580		mmu-miR-344d-2-5p
mmu-miR-136-5p	LncRNA580		mmu-miR-449c-3p
mmu-miR-21c	LncRNA580		mmu-miR-5118
mmu-miR-297a-5p	LncRNA580		mmu-miR-5624-3p
mmu-miR-297c-5p	LncRNA580		mmu-miR-5627-3p
mmu-miR-320-5p	LncRNA580		mmu-miR-6377
mmu-miR-466a-5p	LncRNA580		mmu-miR-7087-5p
mmu-miR-466b-5p	LncRNA580		mmu-miR-7094b-2-5p
mmu-miR-466d-5p	LncRNA580		mmu-miR-7227-5p
mmu-miR-466e-5p	LncRNA580		mmu-miR-7243-5p
mmu-miR-466h-5p	LncRNA580		mmu-miR-7676-5p
mmu-miR-466i-5p	LncRNA580		mmu-miR-8096
mmu-miR-466j	LncRNA580		mmu-miR-9768-5p
mmu-miR-466m-5p	LncRNA580		mmu-miR-12185-5p
mmu-miR-466n-5p	LncRNA580		mmu-miR-344g-5p
mmu-miR-466o-5p	LncRNA580		mmu-miR-6903-3p
mmu-miR-466p-5p	LncRNA580		mmu-miR-6910-5p
mmu-miR-574-5p	LncRNA580		mmu-miR-6919-3p
mmu-miR-669k-5p	LncRNA580		mmu-miR-7016-5p
mmu-miR-669m-5p	LncRNA580		mmu-miR-7077-3p
mmu-miR-669n	LncRNA580		mmu-miR-7088-3p
mmu-miR-6896-3p	LncRNA580		mmu-miR-7682-3p
mmu-miR-6916-3p	LncRNA580		mmu-miR-9718
mmu-miR-6950-3p	LncRNA580
mmu-miR-7002-5p	LncRNA580
mmu-miR-7008-3p	LncRNA580
mmu-miR-7009-3p	LncRNA580
mmu-miR-7027-3p	LncRNA580
mmu-miR-7042-3p	LncRNA580
mmu-miR-7048-3p	LncRNA580
mmu-miR-7058-3p	LncRNA580
mmu-miR-7117-3p	LncRNA580
mmu-miR-7211-5p	LncRNA580
mmu-miR-7231-3p	LncRNA580
mmu-miR-7242-5p	LncRNA580
mmu-miR-7670-5p	LncRNA580
mmu-miR-12186-5p	LncRNA615
mmu-miR-12194-3p	LncRNA615
mmu-miR-1231-5p	LncRNA615
mmu-miR-302a-5p	LncRNA615
mmu-miR-670-5p	LncRNA615
mmu-miR-6980-5p	LncRNA615
mmu-miR-7023-5p	LncRNA615
mmu-miR-7656-3p	LncRNA615
mmu-miR-7669-3p	LncRNA615
mmu-miR-103-1-5p	LncRNA850
mmu-miR-103-2-5p	LncRNA850
mmu-miR-107-5p	LncRNA850
mmu-miR-12199-3p	LncRNA850
mmu-miR-1933-5p	LncRNA850
mmu-miR-1943-5p	LncRNA850
mmu-miR-25-5p	LncRNA850
mmu-miR-3104-3p	LncRNA850
mmu-miR-344d-2-5p	LncRNA850
mmu-miR-449c-3p	LncRNA850
mmu-miR-5118	LncRNA850
mmu-miR-5624-3p	LncRNA850
mmu-miR-5627-3p	LncRNA850
mmu-miR-6377	LncRNA850
mmu-miR-6929-5p	LncRNA850
mmu-miR-7048-5p	LncRNA850
mmu-miR-7087-5p	LncRNA850
mmu-miR-7087-5p	LncRNA850
mmu-miR-7087-5p	LncRNA850
mmu-miR-7094b-2-5p	LncRNA850
mmu-miR-7227-5p	LncRNA850
mmu-miR-7243-5p	LncRNA850
mmu-miR-7676-5p	LncRNA850
mmu-miR-8096	LncRNA850
mmu-miR-9768-5p	LncRNA850
mmu-miR-12185-5p	LncRNA941
mmu-miR-1933-5p	LncRNA941
mmu-miR-344g-5p	LncRNA941
mmu-miR-448-3p	LncRNA941
mmu-miR-6903-3p	LncRNA941
mmu-miR-6910-5p	LncRNA941
mmu-miR-6919-3p	LncRNA941
mmu-miR-6980-5p	LncRNA941
mmu-miR-7016-5p	LncRNA941
mmu-miR-7077-3p	LncRNA941
mmu-miR-7088-3p	LncRNA941
mmu-miR-7682-3p	LncRNA941
mmu-miR-9718	LncRNA941
mmu-miR-9769-3p	LncRNA941

## Sheet: Top 10 Down-Regulate
miRNA	lncRNA		miRNA (uniq)
mmu-mir-6919-3p	LncRNA10781		mmu-mir-6919-3p
mmu-mir-181a-1-3p	LncRNA10781		mmu-mir-181a-1-3p
mmu-mir-708-3p	LncRNA10782		mmu-mir-708-3p
mmu-mir-7034-5p	LncRNA10782		mmu-mir-7034-5p
mmu-mir-129-5p	LncRNA10782		mmu-mir-129-5p
mmu-mir-432	LncRNA10782		mmu-mir-432
mmu-mir-489-5p	LncRNA10782		mmu-mir-489-5p
mmu-mir-680	LncRNA10782		mmu-mir-680
mmu-mir-6971-5p	LncRNA10782		mmu-mir-6971-5p
mmu-mir-24-2-5p	LncRNA10782		mmu-mir-24-2-5p
mmu-mir-490-5p	LncRNA10782		mmu-mir-490-5p
mmu-mir-7006-5p	LncRNA10782		mmu-mir-7006-5p
mmu-mir-7089-3p	LncRNA10782		mmu-mir-7089-3p
mmu-mir-7655-5p	LncRNA10782		mmu-mir-7655-5p
mmu-mir-7054-5p	LncRNA10905		mmu-mir-7054-5p
mmu-mir-7030-5p	LncRNA10905		mmu-mir-7030-5p
mmu-mir-7080-5p	LncRNA10905		mmu-mir-7080-5p
mmu-mir-3101-3p	LncRNA10905		mmu-mir-3101-3p
mmu-mir-3547-5p	LncRNA10905		mmu-mir-3547-5p
mmu-mir-542-3p	LncRNA10905		mmu-mir-542-3p
mmu-mir-6951-3p	LncRNA10905		mmu-mir-6951-3p
mmu-mir-7061-5p	LncRNA10905		mmu-mir-7061-5p
mmu-mir-3069-5p	LncRNA12236		mmu-mir-3069-5p
mmu-mir-3074-1-3p	LncRNA12236		mmu-mir-3074-1-3p
mmu-mir-12191-5p	LncRNA12236		mmu-mir-12191-5p
mmu-mir-7053-5p	LncRNA12236		mmu-mir-7053-5p
mmu-mir-7677-5p	LncRNA12236		mmu-mir-7677-5p
mmu-mir-93-3p	LncRNA12236		mmu-mir-93-3p
mmu-mir-483-5p	LncRNA12236		mmu-mir-483-5p
mmu-mir-7018-5p	LncRNA12236		mmu-mir-7018-5p
mmu-mir-7060-5p	LncRNA12236		mmu-mir-7060-5p
mmu-mir-721	LncRNA12236		mmu-mir-721
mmu-mir-7681-3p	LncRNA12236		mmu-mir-7681-3p
mmu-mir-207	LncRNA12278		mmu-mir-207
mmu-mir-6400	LncRNA12278		mmu-mir-6400
mmu-mir-7663-5p	LncRNA12278		mmu-mir-7663-5p
mmu-mir-6351	LncRNA12290		mmu-mir-6351
mmu-mir-6998-5p	LncRNA12290		mmu-mir-6998-5p
mmu-mir-7012-5p	LncRNA12290		mmu-mir-7012-5p
mmu-mir-3071-5p	LncRNA12290		mmu-mir-3071-5p
mmu-mir-7044-5p	LncRNA12290		mmu-mir-7044-5p
mmu-mir-143-5p	LncRNA12290		mmu-mir-143-5p
mmu-mir-3070-2-3p	LncRNA12290		mmu-mir-3070-2-3p
mmu-mir-3960	LncRNA12290		mmu-mir-3960
mmu-mir-6360	LncRNA12290		mmu-mir-6360
mmu-mir-6943-5p	LncRNA12290		mmu-mir-6943-5p
mmu-mir-6944-5p	LncRNA12290		mmu-mir-6944-5p
mmu-mir-7115-5p	LncRNA12290		mmu-mir-7115-5p
mmu-mir-98-5p	LncRNA12290		mmu-mir-98-5p
mmu-mir-668-3p	LncRNA12306		mmu-mir-668-3p
mmu-mir-3083b-5p	LncRNA12306		mmu-mir-3083b-5p
mmu-mir-6922-5p	LncRNA12306		mmu-mir-6922-5p
mmu-mir-6980-5p	LncRNA12306		mmu-mir-6980-5p
mmu-mir-135b-3p	LncRNA12333		mmu-mir-135b-3p
mmu-mir-7017-5p	LncRNA12333		mmu-mir-7017-5p
mmu-mir-7066-5p	LncRNA12333		mmu-mir-7066-5p
mmu-mir-7086-5p	LncRNA12333		mmu-mir-7086-5p
mmu-mir-7232-5p	LncRNA12333		mmu-mir-7232-5p
mmu-mir-1931	LncRNA6096		mmu-mir-1931
mmu-mir-181d-5p	LncRNA6096		mmu-mir-181d-5p
mmu-mir-12201-5p	LncRNA6096		mmu-mir-12201-5p
mmu-mir-135a-5p	LncRNA6096		mmu-mir-135a-5p
mmu-mir-330-5p	LncRNA6096		mmu-mir-330-5p
mmu-mir-6339	LncRNA6096		mmu-mir-6339
mmu-mir-7092-3p	LncRNA6096		mmu-mir-7092-3p
mmu-mir-7652-3p	LncRNA6096		mmu-mir-7652-3p
mmu-mir-7678-5p	LncRNA6096		mmu-mir-7678-5p
mmu-mir-136-5p	LncRNA6096		mmu-mir-136-5p
mmu-mir-181b-5p	LncRNA6096		mmu-mir-181b-5p
mmu-mir-3092-5p	LncRNA6096		mmu-mir-3092-5p
mmu-mir-5623-3p	LncRNA6096		mmu-mir-5623-3p
mmu-mir-7061-5p	LncRNA9939		mmu-let-7e-5p
mmu-mir-7092-3p	LncRNA9939		mmu-mir-344d-2-5p
mmu-let-7e-5p	LncRNA9939		mmu-mir-6926-5p
mmu-mir-344d-2-5p	LncRNA9939		mmu-mir-1902
mmu-mir-432	LncRNA9939		mmu-mir-465b-5p
mmu-mir-6926-5p	LncRNA9939		mmu-mir-6349
mmu-mir-1902	LncRNA9939		mmu-mir-7076-5p
mmu-mir-465b-5p	LncRNA9939
mmu-mir-6349	LncRNA9939
mmu-mir-7076-5p	LncRNA9939
