# Supplementary material for: Identification and analysis of differentially expressed lncRNAs and their ceRNA networks in DMD/mdx primary myoblasts
Source: Sci Rep. 2024 Oct 10;14:23691. doi: 10.1038/s41598-024-75221-7 (PMC11467414; doi:10.1038/s41598-024-75221-7)
Supplement: Supplementary file 2 — Supplementary Material 2 [file 41598_2024_75221_MOESM2_ESM.xlsx]

## Sheet: Sheet1
Feature ID	Experiment - Range (original values)	Experiment - IQR (original values)	Experiment - Difference (original values)	Experiment - Fold Change (original values)	EDGE test: WT vs Dmd-mdx, tagwise dispersions - P-value	EDGE test: WT vs Dmd-mdx, tagwise dispersions - Fold change	EDGE test: WT vs Dmd-mdx, tagwise dispersions - Weighted difference	EDGE test: WT vs Dmd-mdx, tagwise dispersions - FDR p-value correction	Dmd-mdx - Dmd-mdx_1 (GE) - Expression values	Dmd-mdx - Dmd-mdx_1 (GE) - Unique gene reads	Dmd-mdx - Dmd-mdx_1 (GE) - Total gene reads	Dmd-mdx - Dmd-mdx_1 (GE) - RPKM	Dmd-mdx - Dmd-mdx_1 (GE) - Chromosome	Dmd-mdx - Dmd-mdx_1 (GE) - Chromosome region start	Dmd-mdx - Dmd-mdx_1 (GE) - Chromosome region end	Dmd-mdx - Dmd-mdx_3 (GE) - Expression values	Dmd-mdx - Dmd-mdx_3 (GE) - Unique gene reads	Dmd-mdx - Dmd-mdx_3 (GE) - Total gene reads	Dmd-mdx - Dmd-mdx_3 (GE) - RPKM	Dmd-mdx - Dmd-mdx_3 (GE) - Chromosome	Dmd-mdx - Dmd-mdx_3 (GE) - Chromosome region start	Dmd-mdx - Dmd-mdx_3 (GE) - Chromosome region end	Dmd-mdx - Dmd-mdx_2 (GE) - Expression values	Dmd-mdx - Dmd-mdx_2 (GE) - Unique gene reads	Dmd-mdx - Dmd-mdx_2 (GE) - Total gene reads	Dmd-mdx - Dmd-mdx_2 (GE) - RPKM	Dmd-mdx - Dmd-mdx_2 (GE) - Chromosome	Dmd-mdx - Dmd-mdx_2 (GE) - Chromosome region start	Dmd-mdx - Dmd-mdx_2 (GE) - Chromosome region end	Dmd-mdx - Means	WT - WT1 (GE) - Expression values	WT - WT1 (GE) - Unique gene reads	WT - WT1 (GE) - Total gene reads	WT - WT1 (GE) - RPKM	WT - WT1 (GE) - Chromosome	WT - WT1 (GE) - Chromosome region start	WT - WT1 (GE) - Chromosome region end	WT - WT3 (GE) - Expression values	WT - WT3 (GE) - Unique gene reads	WT - WT3 (GE) - Total gene reads	WT - WT3 (GE) - RPKM	WT - WT3 (GE) - Chromosome	WT - WT3 (GE) - Chromosome region start	WT - WT3 (GE) - Chromosome region end	WT - WT2(GE) - Expression values	WT - WT2(GE) - Unique gene reads	WT - WT2(GE) - Total gene reads	WT - WT2(GE) - RPKM	WT - WT2(GE) - Chromosome
LncRNA615	27	9	-16	#N/A	4.63507e-08	122.265	3.59582e-06	0.000725528	12	12	12	5.08909	LncRNA615	0	583	27	27	27	10.1413	LncRNA615	0	583	9	9	9	4.4736	LncRNA615	0	583	16	0	0	0	0	LncRNA615	0	583	0	0	0	0	LncRNA615	0	583	0	0	0	0	LncRNA615
LncRNA252	232	0	-152.667	#N/A	1.70074e-07	1116.55	3.30789e-05	0.00133108	226	226	226	74.2064	LncRNA252	0	753	232	232	232	67.4672	LncRNA252	0	753	0	0	0	0	LncRNA252	0	753	152.667	0	0	0	0	LncRNA252	0	753	0	0	0	0	LncRNA252	0	753	0	0	0	0	LncRNA252
LncRNA275	224	4	-147	-26.9412	6.90166e-06	23.4969	3.1796e-05	0.0360106	226	226	226	92.974	LncRNA275	0	601	228	228	228	83.073	LncRNA275	0	601	4	4	4	1.92872	LncRNA275	0	601	152.667	8	8	8	3.4033	LncRNA275	0	601	5	5	5	1.53307	LncRNA275	0	601	4	4	4	1.6755	LncRNA275
ENSMUST00000185494.2	62	22	34	8.28571	1.25322e-05	-8.58185	-8.1491e-06	0.0490415	0	0	0	0	ENSMUST00000185494.2	0	5276	11	11	11	0.456549	ENSMUST00000185494.2	0	5276	3	3	3	0.164778	ENSMUST00000185494.2	0	5276	4.66667	25	25	25	1.21149	ENSMUST00000185494.2	0	5276	62	62	62	2.16548	ENSMUST00000185494.2	0	5276	29	29	29	1.38373	ENSMUST00000185494.2
LncRNA361	294	8	-176.667	-45.1667	1.99835e-05	41.2808	3.80611e-05	0.0625604	246	246	246	80.3465	LncRNA361	0	757	295	295	295	85.3347	LncRNA361	0	757	1	1	1	0.382813	LncRNA361	0	757	180.667	2	2	2	0.675489	LncRNA361	0	757	9	9	9	2.19086	LncRNA361	0	757	1	1	1	0.332555	LncRNA361
LncRNA1830	1024	4	348	50.7143	3.13316e-05	-50.6725	-8.48753e-05	0.0817388	5	5	5	4.46291	LncRNA1830	0	277	6	6	6	4.7432	LncRNA1830	0	277	10	10	10	10.4617	LncRNA1830	0	277	7	1029	1029	1029	949.773	LncRNA1830	0	277	26	26	26	17.2966	LncRNA1830	0	277	10	10	10	9.08824	LncRNA1830
ENSMUST00000150038.2	26	0	-16	#N/A	3.9692e-05	134.189	3.9494e-06	0.0887571	26	0	26	1.92928	ENSMUST00000150038.2	0	3332	0	0	0	0	ENSMUST00000150038.2	0	3332	22	0	22	1.91338	ENSMUST00000150038.2	0	3332	16	0	0	0	0	ENSMUST00000150038.2	0	3332	0	0	0	0	ENSMUST00000150038.2	0	3332	0	0	0	0	ENSMUST00000150038.2
LncRNA850	14	3	-9.33333	#N/A	5.66497e-05	77.6734	2.27357e-06	0.103174	11	11	11	3.47787	LncRNA850	0	782	3	3	3	0.840068	LncRNA850	0	782	14	14	14	5.18805	LncRNA850	0	782	9.33333	0	0	0	0	LncRNA850	0	782	0	0	0	0	LncRNA850	0	782	0	0	0	0	LncRNA850
LncRNA10781	26	0	14.3333	#N/A	5.93222e-05	-125.954	-3.70521e-06	0.103174	0	0	0	0	LncRNA10781	0	349	0	0	0	0	LncRNA10781	0	349	0	0	0	0	LncRNA10781	0	349	0	26	26	26	19.0472	LncRNA10781	0	349	0	0	0	0	LncRNA10781	0	349	17	17	17	12.2626	LncRNA10781
LncRNA4357	10	4	-8	#N/A	7.14988e-05	64.1365	1.87217e-06	0.111917	4	4	4	1.62929	LncRNA4357	0	607	10	10	10	3.60754	LncRNA4357	0	607	10	10	10	4.77413	LncRNA4357	0	607	8	0	0	0	0	LncRNA4357	0	607	0	0	0	0	LncRNA4357	0	607	0	0	0	0	LncRNA4357
LncRNA580	31	2	-12.6667	#N/A	8.91783e-05	92.176	2.70361e-06	0.126901	5	5	5	1.82874	LncRNA580	0	676	31	31	31	10.0419	LncRNA580	0	676	2	2	2	0.857366	LncRNA580	0	676	12.6667	0	0	0	0	LncRNA580	0	676	0	0	0	0	LncRNA580	0	676	0	0	0	0	LncRNA580
LncRNA10782	23	0	13	#N/A	0.000100446	-114.503	-3.36566e-06	0.131024	0	0	0	0	LncRNA10782	0	1003	0	0	0	0	LncRNA10782	0	1003	0	0	0	0	LncRNA10782	0	1003	0	23	23	23	5.86288	LncRNA10782	0	1003	0	0	0	0	LncRNA10782	0	1003	16	16	16	4.01586	LncRNA10782
LncRNA669	64	32	-48	-4	0.000125722	3.77015	1.10104e-05	0.140884	51	51	51	6.13302	LncRNA669	0	2056	73	73	73	7.77498	LncRNA669	0	2056	68	68	68	9.58449	LncRNA669	0	2056	64	9	9	9	1.11919	LncRNA669	0	2056	19	19	19	1.70293	LncRNA669	0	2056	20	20	20	2.44887	LncRNA669
LncRNA12333	22	0	12.3333	#N/A	0.00013768	-111.393	-3.27345e-06	0.140884	0	0	0	0	LncRNA12333	0	440	0	0	0	0	LncRNA12333	0	440	0	0	0	0	LncRNA12333	0	440	0	15	15	15	8.71611	LncRNA12333	0	440	0	0	0	0	LncRNA12333	0	440	22	22	22	12.5872	LncRNA12333
LncRNA402	48	5	-30	-11	0.000143677	10.1192	6.58975e-06	0.140884	48	48	48	7.07256	LncRNA402	0	1678	46	46	46	6.00296	LncRNA402	0	1678	5	5	5	0.863498	LncRNA402	0	1678	33	2	2	2	0.304735	LncRNA402	0	1678	7	7	7	0.768729	LncRNA402	0	1678	0	0	0	0	LncRNA402
LncRNA941	12	5	-7.66667	#N/A	0.000149792	63.0903	1.84114e-06	0.140884	5	5	5	3.82732	LncRNA941	0	323	6	6	6	4.0677	LncRNA941	0	323	12	12	12	10.7662	LncRNA941	0	323	7.66667	0	0	0	0	LncRNA941	0	323	0	0	0	0	LncRNA941	0	323	0	0	0	0	LncRNA941
LncRNA598	90	6	-56.6667	-10.4444	0.000153008	9.82565	1.24062e-05	0.140884	88	88	88	71.1032	LncRNA598	0	306	90	90	90	64.4052	LncRNA598	0	306	10	10	10	9.47026	LncRNA598	0	306	62.6667	6	6	6	5.01319	LncRNA598	0	306	12	12	12	7.22649	LncRNA598	0	306	0	0	0	0	LncRNA598
LncRNA5	6732	8	-2241.33	-38.5642	0.000186348	32.0902	0.000454998	0.16205	65	65	65	21.7763	LncRNA5	0	738	6780	6780	6780	2011.75	LncRNA5	0	738	58	58	58	22.7748	LncRNA5	0	738	2301	74	73	74	25.6366	LncRNA5	0	738	57	57	57	14.2327	LncRNA5	0	738	48	48	48	16.3736	LncRNA5
ENSMUST00000177059.2	45	1	16.6667	51	0.000291341	-35.1912	-3.65312e-06	0.240019	1	1	1	0.126792	ENSMUST00000177059.2	0	1950	0	0	0	0	ENSMUST00000177059.2	0	1950	0	0	0	0	ENSMUST00000177059.2	0	1950	0.333333	5	5	5	0.655571	ENSMUST00000177059.2	0	1950	45	45	45	4.25251	ENSMUST00000177059.2	0	1950	1	1	1	0.1291	ENSMUST00000177059.2
LncRNA551	96	4	-46	-35.5	0.000385109	31.6771	1.01944e-05	0.301406	96	96	96	71.7085	LncRNA551	0	331	46	46	46	30.4319	LncRNA551	0	331	0	0	0	0	LncRNA551	0	331	47.3333	0	0	0	0	LncRNA551	0	331	4	4	4	2.22689	LncRNA551	0	331	0	0	0	0	LncRNA551
LncRNA2954	307	133	193.333	3.26563	0.000416386	-3.26667	-4.68018e-05	0.310366	100	100	100	98.1131	LncRNA2954	0	252	46	46	46	39.9721	LncRNA2954	0	252	110	110	110	126.496	LncRNA2954	0	252	85.3333	250	250	250	253.644	LncRNA2954	0	252	353	353	353	258.132	LncRNA2954	0	252	233	233	233	232.763	LncRNA2954
LncRNA12236	124	0	41.3333	#N/A	0.000450329	-341.469	-1.00958e-05	0.320409	0	0	0	0	LncRNA12236	0	828	0	0	0	0	LncRNA12236	0	828	0	0	0	0	LncRNA12236	0	828	0	124	124	124	38.2891	LncRNA12236	0	828	0	0	0	0	LncRNA12236	0	828	0	0	0	0	LncRNA12236
LncRNA9939	125	1	41.6667	126	0.000592657	-92.6049	-1.01904e-05	0.403342	0	0	0	0	LncRNA9939	0	892	0	0	0	0	LncRNA9939	0	892	1	1	1	0.324876	LncRNA9939	0	892	0.333333	125	125	125	35.8286	LncRNA9939	0	892	0	0	0	0	LncRNA9939	0	892	1	1	1	0.282224	LncRNA9939
LncRNA10654	22	2	12.6667	20	0.00061908	-18.2015	-3.2843e-06	0.403769	0	0	0	0	LncRNA10654	0	502	0	0	0	0	LncRNA10654	0	502	2	2	2	1.15454	LncRNA10654	0	502	0.666667	22	22	22	11.2048	LncRNA10654	0	502	1	1	1	0.367082	LncRNA10654	0	502	17	17	17	8.5252	LncRNA10654
LncRNA2423	35	17	20.6667	3.58333	0.000725398	-3.65674	-5.03525e-06	0.442467	13	13	13	2.14852	LncRNA2423	0	1496	5	5	5	0.731877	LncRNA2423	0	1496	6	6	6	1.16226	LncRNA2423	0	1496	8	23	23	23	3.9308	LncRNA2423	0	1496	40	40	40	4.92715	LncRNA2423	0	1496	23	23	23	3.8704	LncRNA2423
LncRNA3543	13	3	-6.66667	#N/A	0.000734949	50.9609	1.48147e-06	0.442467	4	4	4	2.14996	LncRNA3543	0	460	13	13	13	6.1885	LncRNA3543	0	460	3	3	3	1.88993	LncRNA3543	0	460	6.66667	0	0	0	0	LncRNA3543	0	460	0	0	0	0	LncRNA3543	0	460	0	0	0	0	LncRNA3543
LncRNA398	17	2	-10.3333	-11.3333	0.000814087	9.32269	2.3026e-06	0.45579	17	17	17	5.07629	LncRNA398	0	828	14	14	14	3.70252	LncRNA398	0	828	3	3	3	1.04996	LncRNA398	0	828	11.3333	2	2	2	0.617567	LncRNA398	0	828	0	0	0	0	LncRNA398	0	828	1	1	1	0.304039	LncRNA398
LncRNA6096	98	1	32.6667	99	0.000815314	-75.8391	-7.99688e-06	0.45579	1	1	1	0.42192	LncRNA6096	0	586	0	0	0	0	LncRNA6096	0	586	0	0	0	0	LncRNA6096	0	586	0.333333	98	98	98	42.7575	LncRNA6096	0	586	0	0	0	0	LncRNA6096	0	586	1	1	1	0.429598	LncRNA6096
LncRNA3633	16	7	9.66667	5.14286	0.00094959	-5.43475	-2.47365e-06	0.512549	3	3	3	0.564486	LncRNA3633	0	1314	4	4	4	0.666598	LncRNA3633	0	1314	0	0	0	0	LncRNA3633	0	1314	2.33333	10	10	10	1.94576	LncRNA3633	0	1314	10	10	10	1.4024	LncRNA3633	0	1314	16	16	16	3.06538	LncRNA3633
ENSMUST00000152575.2	13	3	-6.66667	#N/A	0.000985628	52.9725	1.54112e-06	0.514268	13	5	13	1.26493	ENSMUST00000152575.2	0	2541	4	1	4	0.344711	ENSMUST00000152575.2	0	2541	3	0	3	0.342137	ENSMUST00000152575.2	0	2541	6.66667	0	0	0	0	ENSMUST00000152575.2	0	2541	0	0	0	0	ENSMUST00000152575.2	0	2541	0	0	0	0	ENSMUST00000152575.2
ENSMUST00000216917.2	57	33	41	2.66216	0.00105262	-2.77357	-1.03555e-05	0.516237	26	26	26	1.84458	ENSMUST00000216917.2	0	3485	21	21	21	1.31952	ENSMUST00000216917.2	0	3485	27	27	27	2.24514	ENSMUST00000216917.2	0	3485	24.6667	78	78	78	5.72237	ENSMUST00000216917.2	0	3485	60	60	60	3.1726	ENSMUST00000216917.2	0	3485	59	59	59	4.26195	ENSMUST00000216917.2
LncRNA2726	12	2	-8	-25	0.00105536	16.8183	1.77981e-06	0.516237	11	11	11	4.21006	LncRNA2726	0	646	12	12	12	4.0677	LncRNA2726	0	646	2	2	2	0.897182	LncRNA2726	0	646	8.33333	0	0	0	0	LncRNA2726	0	646	0	0	0	0	LncRNA2726	0	646	1	1	1	0.389697	LncRNA2726
ENSMUST00000210795.2	24	11	-17.3333	-3.73684	0.00121793	3.54584	3.98593e-06	0.577706	17	16	17	5.77358	ENSMUST00000210795.2	0	728	28	26	28	8.42222	ENSMUST00000210795.2	0	728	26	25	26	10.3496	ENSMUST00000210795.2	0	728	23.6667	4	4	4	1.40479	ENSMUST00000210795.2	0	728	9	9	9	2.27813	ENSMUST00000210795.2	0	728	6	6	6	2.07481	ENSMUST00000210795.2
LncRNA1962	17	6	9	7.75	0.00125898	-8.15719	-2.33417e-06	0.579612	0	0	0	0	LncRNA1962	0	862	4	4	4	1.01614	LncRNA1962	0	862	0	0	0	0	LncRNA1962	0	862	1.33333	6	6	6	1.77962	LncRNA1962	0	862	8	8	8	1.71021	LncRNA1962	0	862	17	17	17	4.96479	LncRNA1962
LncRNA2658	11	3	-7.66667	-12.5	0.00134318	10.3803	1.82416e-06	0.580558	11	11	11	4.83932	LncRNA2658	0	562	4	4	4	1.55856	LncRNA2658	0	562	10	10	10	5.1564	LncRNA2658	0	562	8.33333	1	1	1	0.454934	LncRNA2658	0	562	0	0	0	0	LncRNA2658	0	562	1	1	1	0.447943	LncRNA2658
ENSMUST00000182785.2	51	4	-21.6667	-5.64286	0.00134385	5.01377	4.63465e-06	0.580558	17	17	17	0.933	ENSMUST00000182785.2	0	4505	53	52	53	2.57621	ENSMUST00000182785.2	0	4505	9	8	9	0.578936	ENSMUST00000182785.2	0	4505	26.3333	7	7	7	0.397272	ENSMUST00000182785.2	0	4505	5	5	5	0.204523	ENSMUST00000182785.2	0	4505	2	2	2	0.111762	ENSMUST00000182785.2
LncRNA2798	17	7	-10	-6	0.0013723	5.41721	2.25037e-06	0.580558	10	10	10	5.43396	LncRNA2798	0	455	18	18	18	8.66285	LncRNA2798	0	455	8	8	8	5.09521	LncRNA2798	0	455	12	1	1	1	0.561918	LncRNA2798	0	455	4	4	4	1.62	LncRNA2798	0	455	1	1	1	0.553284	LncRNA2798
LncRNA5469	12	4	7.66667	12.5	0.00142693	-11.5208	-1.93611e-06	0.587781	2	2	2	0.756101	LncRNA5469	0	654	0	0	0	0	LncRNA5469	0	654	0	0	0	0	LncRNA5469	0	654	0.666667	12	12	12	4.69124	LncRNA5469	0	654	4	4	4	1.12707	LncRNA5469	0	654	9	9	9	3.46437	LncRNA5469
LncRNA588	61	20	-39.3333	-3.45833	0.00149109	3.12461	8.63137e-06	0.598461	57	57	57	8.32426	LncRNA588	0	1693	69	69	69	8.92466	LncRNA588	0	1693	40	40	40	6.84678	LncRNA588	0	1693	55.3333	20	20	20	3.02035	LncRNA588	0	1693	8	8	8	0.870764	LncRNA588	0	1693	20	20	20	2.97394	LncRNA588
LncRNA3843	12	7	9	3.7	0.00196572	-3.81872	-2.24685e-06	0.758303	4	4	4	1.65381	LncRNA3843	0	598	4	4	4	1.46473	LncRNA3843	0	598	2	2	2	0.969197	LncRNA3843	0	598	3.33333	11	11	11	4.70301	LncRNA3843	0	598	14	14	14	4.31414	LncRNA3843	0	598	12	12	12	5.05172	LncRNA3843
LncRNA10905	97	0	32	97	0.00198623	-71.0439	-7.81605e-06	0.758303	0	0	0	0	LncRNA10905	0	660	0	0	0	0	LncRNA10905	0	660	1	1	1	0.439075	LncRNA10905	0	660	0.333333	97	97	97	37.5761	LncRNA10905	0	660	0	0	0	0	LncRNA10905	0	660	0	0	0	0	LncRNA10905
ENSMUST00000181762.2	12	4	-8	-7	0.00207452	6.05595	1.79588e-06	0.760588	10	10	10	1.28506	ENSMUST00000181762.2	0	1924	13	13	13	1.47958	ENSMUST00000181762.2	0	1924	5	5	5	0.753092	ENSMUST00000181762.2	0	1924	9.33333	2	2	2	0.265772	ENSMUST00000181762.2	0	1924	1	1	1	0.0957772	ENSMUST00000181762.2	0	1924	1	1	1	0.130844	ENSMUST00000181762.2
LncRNA1677	28	4	13	4.25	0.00209237	-4.45637	-3.2327e-06	0.760588	5	5	5	1.02591	LncRNA1677	0	1205	6	6	6	1.09034	LncRNA1677	0	1205	1	1	1	0.240489	LncRNA1677	0	1205	4	29	29	29	6.15312	LncRNA1677	0	1205	13	13	13	1.98803	LncRNA1677	0	1205	9	9	9	1.88025	LncRNA1677
LncRNA4242	20	2	-9.33333	-10.3333	0.00213799	8.32498	2.02922e-06	0.760588	8	8	8	2.06683	LncRNA4242	0	957	20	20	20	4.57633	LncRNA4242	0	957	3	3	3	0.908432	LncRNA4242	0	957	10.3333	0	0	0	0	LncRNA4242	0	957	1	1	1	0.192555	LncRNA4242	0	957	2	2	2	0.526111	LncRNA4242
ENSMUST00000229685.2	19	9	-12.3333	-3.84615	0.00234231	3.59216	2.79226e-06	0.814759	15	15	15	0.747566	ENSMUST00000229685.2	0	4961	21	21	21	0.926936	ENSMUST00000229685.2	0	4961	14	14	14	0.81779	ENSMUST00000229685.2	0	4961	16.6667	6	6	6	0.309219	ENSMUST00000229685.2	0	4961	5	5	5	0.185724	ENSMUST00000229685.2	0	4961	2	2	2	0.101489	ENSMUST00000229685.2
ENSMUST00000137662.2	12	3	6.33333	20	0.00247326	-16.645	-1.64637e-06	0.826865	0	0	0	0	ENSMUST00000137662.2	0	787	1	1	1	0.278243	ENSMUST00000137662.2	0	787	0	0	0	0	ENSMUST00000137662.2	0	787	0.333333	5	5	5	1.62435	ENSMUST00000137662.2	0	787	3	3	3	0.702447	ENSMUST00000137662.2	0	787	12	12	12	3.83854	ENSMUST00000137662.2
LncRNA4631	21	3	-9	-14.5	0.00248276	11.1191	1.94776e-06	0.826865	5	5	5	1.39529	LncRNA4631	0	886	21	21	21	5.19021	LncRNA4631	0	886	3	3	3	0.98123	LncRNA4631	0	886	9.66667	2	2	2	0.577139	LncRNA4631	0	886	0	0	0	0	LncRNA4631	0	886	0	0	0	0	LncRNA4631
LncRNA205	16	2	-7.33333	-23	0.00277096	16.2335	1.72292e-06	0.900665	16	16	16	8.50736	LncRNA205	0	465	2	2	2	0.941839	LncRNA205	0	465	5	5	5	3.11602	LncRNA205	0	465	7.66667	0	0	0	0	LncRNA205	0	465	0	0	0	0	LncRNA205	0	465	1	1	1	0.541385	LncRNA205
LncRNA6973	15	3	-7.66667	-12.5	0.00281943	10.2236	1.73065e-06	0.900665	3	3	3	0.917989	LncRNA6973	0	808	15	15	15	4.06518	LncRNA6973	0	808	7	7	7	2.51056	LncRNA6973	0	808	8.33333	0	0	0	0	LncRNA6973	0	808	2	2	2	0.456127	LncRNA6973	0	808	0	0	0	0	LncRNA6973
LncRNA2342	6	3	-4.66667	#N/A	0.00306276	37.0192	1.06807e-06	0.928278	5	5	5	2.74108	LncRNA2342	0	451	6	6	6	2.91323	LncRNA2342	0	451	3	3	3	1.92765	LncRNA2342	0	451	4.66667	0	0	0	0	LncRNA2342	0	451	0	0	0	0	LncRNA2342	0	451	0	0	0	0	LncRNA2342
ENSMUST00000182406.3	334	28	-150.667	-3.19417	0.00314931	2.84331	3.12777e-05	0.928278	167	166	167	8.09765	ENSMUST00000182406.3	0	5099	398	395	398	17.0922	ENSMUST00000182406.3	0	5099	93	92	93	5.28544	ENSMUST00000182406.3	0	5099	219.333	77	76	77	3.86091	ENSMUST00000182406.3	0	5099	64	64	64	2.31293	ENSMUST00000182406.3	0	5099	65	65	65	3.20913	ENSMUST00000182406.3
LncRNA1490	18	0	-7.66667	#N/A	0.0031495	59.336	1.72982e-06	0.928278	18	18	18	8.7263	LncRNA1490	0	510	5	5	5	2.14684	LncRNA1490	0	510	0	0	0	0	LncRNA1490	0	510	7.66667	0	0	0	0	LncRNA1490	0	510	0	0	0	0	LncRNA1490	0	510	0	0	0	0	LncRNA1490
LncRNA12364	7	2	4.66667	#N/A	0.00317387	-38.8488	-1.12232e-06	0.928278	0	0	0	0	LncRNA12364	0	262	0	0	0	0	LncRNA12364	0	262	0	0	0	0	LncRNA12364	0	262	0	7	7	7	6.83095	LncRNA12364	0	262	5	5	5	3.51671	LncRNA12364	0	262	2	2	2	1.92171	LncRNA12364
ENSMUST00000181777.2	22	8	14.6667	3	0.00320239	-3.21415	-3.83219e-06	0.928278	9	9	9	1.59513	ENSMUST00000181777.2	0	1395	7	7	7	1.09881	ENSMUST00000181777.2	0	1395	6	6	6	1.24641	ENSMUST00000181777.2	0	1395	7.33333	23	23	23	4.21539	ENSMUST00000181777.2	0	1395	15	15	15	1.98146	ENSMUST00000181777.2	0	1395	28	28	28	5.05293	ENSMUST00000181777.2
LncRNA7474	16	1	-6.66667	#N/A	0.00326999	49.3022	1.43229e-06	0.93064	3	3	3	1.19635	LncRNA7474	0	620	16	16	16	5.65104	LncRNA7474	0	620	1	1	1	0.467403	LncRNA7474	0	620	6.66667	0	0	0	0	LncRNA7474	0	620	0	0	0	0	LncRNA7474	0	620	0	0	0	0	LncRNA7474
LncRNA12299	11	2	5.33333	#N/A	0.00347548	-44.8225	-1.29945e-06	0.971459	0	0	0	0	LncRNA12299	0	408	0	0	0	0	LncRNA12299	0	408	0	0	0	0	LncRNA12299	0	408	0	11	11	11	6.89314	LncRNA12299	0	408	3	3	3	1.35497	LncRNA12299	0	408	2	2	2	1.23404	LncRNA12299
LncRNA11275	18	2	7.33333	23	0.00374247	-16.9609	-1.67636e-06	1	0	0	0	0	LncRNA11275	0	519	1	1	1	0.421922	LncRNA11275	0	519	0	0	0	0	LncRNA11275	0	519	0.333333	2	2	2	0.985251	LncRNA11275	0	519	18	18	18	6.39105	LncRNA11275	0	519	3	3	3	1.45517	LncRNA11275
LncRNA8543	11	6	7.33333	5.4	0.0039059	-5.39866	-1.83034e-06	1	3	3	3	2.57547	LncRNA8543	0	288	1	1	1	0.760339	LncRNA8543	0	288	1	1	1	1.00621	LncRNA8543	0	288	1.66667	12	12	12	10.653	LncRNA8543	0	288	7	7	7	4.47892	LncRNA8543	0	288	8	8	8	6.99289	LncRNA8543
ENSMUST00000246253.1	377	31	-166.333	-3.75691	0.00390968	3.5049	3.65173e-05	1	427	423	427	62.5807	ENSMUST00000246253.1	0	1687	202	187	202	26.2202	ENSMUST00000246253.1	0	1687	51	42	51	8.76069	ENSMUST00000246253.1	0	1687	226.667	50	46	50	7.57773	ENSMUST00000246253.1	0	1687	81	81	81	8.84784	ENSMUST00000246253.1	0	1687	50	45	50	7.4613	ENSMUST00000246253.1
LncRNA4497	9	6	-6.33333	-10.5	0.0039863	8.36937	1.4463e-06	1	6	6	6	3.26756	LncRNA4497	0	454	9	9	9	4.34097	LncRNA4497	0	454	6	6	6	3.82982	LncRNA4497	0	454	7	0	0	0	0	LncRNA4497	0	454	0	0	0	0	LncRNA4497	0	454	2	2	2	1.10901	LncRNA4497
ENSMUST00000181517.9	39	8	-23	-3.3	0.00409729	2.98852	4.98432e-06	1	35	35	35	2.14569	ENSMUST00000181517.9	0	4033	46	46	46	2.49764	ENSMUST00000181517.9	0	4033	18	18	18	1.29338	ENSMUST00000181517.9	0	4033	33	7	7	7	0.443766	ENSMUST00000181517.9	0	4033	10	10	10	0.456919	ENSMUST00000181517.9	0	4033	13	13	13	0.811474	ENSMUST00000181517.9
ENSMUST00000198240.2	16	6	-9	-4.375	0.00415322	4.01918	2.02696e-06	1	9	9	9	0.531456	ENSMUST00000198240.2	0	4187	17	16	17	0.88909	ENSMUST00000198240.2	0	4187	9	9	9	0.622906	ENSMUST00000198240.2	0	4187	11.6667	3	3	3	0.18319	ENSMUST00000198240.2	0	4187	4	4	4	0.176045	ENSMUST00000198240.2	0	4187	1	0	1	0.0601252	ENSMUST00000198240.2
LncRNA8242	18	5	9.33333	4.11111	0.00424412	-4.11567	-2.25375e-06	1	2	2	2	0.614273	LncRNA8242	0	805	4	4	4	1.08809	LncRNA8242	0	805	3	3	3	1.07996	LncRNA8242	0	805	3	8	8	8	2.54085	LncRNA8242	0	805	20	20	20	4.57827	LncRNA8242	0	805	9	9	9	2.81453	LncRNA8242
LncRNA3171	14	7	-9.66667	-5.14286	0.00425696	4.61091	2.20309e-06	1	14	14	14	3.78298	LncRNA3171	0	915	12	12	12	2.87184	LncRNA3171	0	915	10	10	10	3.1671	LncRNA3171	0	915	12	4	4	4	1.11769	LncRNA3171	0	915	0	0	0	0	LncRNA3171	0	915	3	3	3	0.825391	LncRNA3171
LncRNA544	29	2	-13.3333	-7.66667	0.00428928	6.51009	2.83346e-06	1	15	15	15	3.44033	LncRNA544	0	1078	30	30	30	6.094	LncRNA544	0	1078	1	1	1	0.268822	LncRNA544	0	1078	15.3333	3	3	3	0.711519	LncRNA544	0	1078	2	2	2	0.341884	LncRNA544	0	1078	1	1	1	0.233529	LncRNA544
LncRNA10385	7	2	4.33333	#N/A	0.00444746	-35.6365	-1.02706e-06	1	0	0	0	0	LncRNA10385	0	369	0	0	0	0	LncRNA10385	0	369	0	0	0	0	LncRNA10385	0	369	0	4	4	4	2.77152	LncRNA10385	0	369	7	7	7	3.49574	LncRNA10385	0	369	2	2	2	1.36447	LncRNA10385
LncRNA800	46	2	-18.3333	-7.875	0.004584	6.58723	3.81858e-06	1	15	15	15	2.48737	LncRNA800	0	1491	47	47	47	6.90271	LncRNA800	0	1491	1	1	1	0.194359	LncRNA800	0	1491	21	4	4	4	0.685909	LncRNA800	0	1491	2	2	2	0.247184	LncRNA800	0	1491	2	2	2	0.337685	LncRNA800
LncRNA532	83	7	41	3.12069	0.0046334	-3.13221	-9.84392e-06	1	15	15	15	11.7363	LncRNA532	0	316	18	18	18	12.4734	LncRNA532	0	316	25	25	25	22.9264	LncRNA532	0	316	19.3333	98	98	98	79.2909	LncRNA532	0	316	60	60	60	34.989	LncRNA532	0	316	23	23	23	18.3232	LncRNA532
LncRNA1210	10	2	-5	#N/A	0.00471257	38.3677	1.10805e-06	1	3	3	3	1.64465	LncRNA1210	0	451	10	10	10	4.85538	LncRNA1210	0	451	2	2	2	1.2851	LncRNA1210	0	451	5	0	0	0	0	LncRNA1210	0	451	0	0	0	0	LncRNA1210	0	451	0	0	0	0	LncRNA1210
LncRNA6269	6	3	-4.33333	#N/A	0.0047239	35.8303	1.03281e-06	1	4	4	4	3.55748	LncRNA6269	0	278	3	3	3	2.36307	LncRNA6269	0	278	6	6	6	6.25446	LncRNA6269	0	278	4.33333	0	0	0	0	LncRNA6269	0	278	0	0	0	0	LncRNA6269	0	278	0	0	0	0	LncRNA6269
LncRNA12306	12	0	6	#N/A	0.00485786	-52.6733	-1.53225e-06	1	0	0	0	0	LncRNA12306	0	392	0	0	0	0	LncRNA12306	0	392	0	0	0	0	LncRNA12306	0	392	0	12	12	12	7.82671	LncRNA12306	0	392	0	0	0	0	LncRNA12306	0	392	6	6	6	3.85323	LncRNA12306
LncRNA2546	15	1	-7	-22	0.00520909	14.9314	1.51761e-06	1	6	6	6	2.24428	LncRNA2546	0	661	15	15	15	4.96923	LncRNA2546	0	661	1	1	1	0.438411	LncRNA2546	0	661	7.33333	0	0	0	0	LncRNA2546	0	661	1	1	1	0.278783	LncRNA2546	0	661	0	0	0	0	LncRNA2546
LncRNA1084	11	2	-7	-8	0.00527911	6.76729	1.56427e-06	1	10	10	10	3.01518	LncRNA1084	0	820	11	11	11	2.9375	LncRNA1084	0	820	3	3	3	1.06021	LncRNA1084	0	820	8	2	2	2	0.623592	LncRNA1084	0	820	1	1	1	0.224726	LncRNA1084	0	820	0	0	0	0	LncRNA1084
LncRNA10759	7	3	5	16	0.0053183	-12.1668	-1.20851e-06	1	0	0	0	0	LncRNA10759	0	553	0	0	0	0	LncRNA10759	0	553	1	1	1	0.524032	LncRNA10759	0	553	0.333333	7	7	7	3.23636	LncRNA10759	0	553	6	6	6	1.99937	LncRNA10759	0	553	3	3	3	1.3657	LncRNA10759
LncRNA1329	55	7	24	2.8	0.00558433	-2.84012	-5.70116e-06	1	19	19	19	8.89708	LncRNA1329	0	528	13	13	13	5.39149	LncRNA1329	0	528	8	8	8	4.39075	LncRNA1329	0	528	13.3333	29	29	29	14.0426	LncRNA1329	0	528	63	63	63	21.9874	LncRNA1329	0	528	20	20	20	9.53577	LncRNA1329
LncRNA8435	13	1	7.33333	8.33333	0.00559561	-7.49745	-1.73936e-06	1	1	1	1	0.550657	LncRNA8435	0	449	0	0	0	0	LncRNA8435	0	449	2	2	2	1.29082	LncRNA8435	0	449	1	13	13	13	7.40255	LncRNA8435	0	449	10	10	10	4.10413	LncRNA8435	0	449	2	2	2	1.12136	LncRNA8435
ENSMUST00000180964.3	22	1	-10.6667	-6.33333	0.00564779	5.4581	2.29494e-06	1	13	13	13	4.74069	ENSMUST00000180964.3	0	678	23	23	23	7.42844	ENSMUST00000180964.3	0	678	2	2	2	0.854837	ENSMUST00000180964.3	0	678	12.6667	1	1	1	0.377098	ENSMUST00000180964.3	0	678	3	3	3	0.815378	ENSMUST00000180964.3	0	678	2	2	2	0.742608	ENSMUST00000180964.3
ENSMUST00000225919.2	11	6	-7.33333	-5.4	0.00570333	4.92316	1.68076e-06	1	8	8	8	0.639083	ENSMUST00000225919.2	0	3095	11	11	11	0.778273	ENSMUST00000225919.2	0	3095	8	8	8	0.749053	ENSMUST00000225919.2	0	3095	9	2	2	2	0.165217	ENSMUST00000225919.2	0	3095	3	3	3	0.178619	ENSMUST00000225919.2	0	3095	0	0	0	0	ENSMUST00000225919.2
LncRNA680	9	5	-6	-10	0.0057242	8.36342	1.38713e-06	1	9	9	9	2.34726	LncRNA680	0	948	6	6	6	1.38593	LncRNA680	0	948	5	5	5	1.52843	LncRNA680	0	948	6.66667	0	0	0	0	LncRNA680	0	948	2	2	2	0.388767	LncRNA680	0	948	0	0	0	0	LncRNA680
LncRNA7769	11	2	-6	-19	0.00576543	13.7687	1.44342e-06	1	2	2	2	1.06801	LncRNA7769	0	463	6	6	6	2.83772	LncRNA7769	0	463	11	11	11	6.88486	LncRNA7769	0	463	6.33333	0	0	0	0	LncRNA7769	0	463	0	0	0	0	LncRNA7769	0	463	1	1	1	0.543724	LncRNA7769
LncRNA5093	9	3	-5.33333	-17	0.00595213	11.6513	1.19762e-06	1	5	5	5	1.57281	LncRNA5093	0	786	9	9	9	2.50738	LncRNA5093	0	786	3	3	3	1.10607	LncRNA5093	0	786	5.66667	0	0	0	0	LncRNA5093	0	786	0	0	0	0	LncRNA5093	0	786	1	1	1	0.320285	LncRNA5093
LncRNA3716	9	5	-6	-10	0.00601975	8.19018	1.38317e-06	1	9	9	9	2.36976	LncRNA3716	0	939	6	6	6	1.39922	LncRNA3716	0	939	5	5	5	1.54308	LncRNA3716	0	939	6.66667	2	2	2	0.544564	LncRNA3716	0	939	0	0	0	0	LncRNA3716	0	939	0	0	0	0	LncRNA3716
ENSMUST00000190974.2	32	12	-18	-3	0.00614767	2.76245	3.94182e-06	1	21	21	21	1.47295	ENSMUST00000190974.2	0	3525	40	40	40	2.48485	ENSMUST00000190974.2	0	3525	20	20	20	1.6442	ENSMUST00000190974.2	0	3525	27	11	11	11	0.797844	ENSMUST00000190974.2	0	3525	8	8	8	0.418214	ENSMUST00000190974.2	0	3525	8	8	8	0.571334	ENSMUST00000190974.2
LncRNA5335	15	4	8.33333	4.125	0.00620814	-4.08527	-2.00091e-06	1	4	4	4	2.40628	LncRNA5335	0	411	2	2	2	1.06558	LncRNA5335	0	411	2	2	2	1.41017	LncRNA5335	0	411	2.66667	10	10	10	6.22075	LncRNA5335	0	411	17	17	17	7.6221	LncRNA5335	0	411	6	6	6	3.6751	LncRNA5335
LncRNA10721	16	0	-6.66667	#N/A	0.00621456	50.2056	1.45908e-06	1	0	0	0	0	LncRNA10721	0	399	16	16	16	8.78106	LncRNA10721	0	399	4	4	4	2.90516	LncRNA10721	0	399	6.66667	0	0	0	0	LncRNA10721	0	399	0	0	0	0	LncRNA10721	0	399	0	0	0	0	LncRNA10721
LncRNA910	10	3	-6.33333	-10.5	0.00624869	8.16546	1.41271e-06	1	8	8	8	6.22	LncRNA910	0	318	10	10	10	6.88609	LncRNA910	0	318	3	3	3	2.73387	LncRNA910	0	318	7	0	0	0	0	LncRNA910	0	318	0	0	0	0	LncRNA910	0	318	2	2	2	1.5833	LncRNA910
LncRNA1476	5	3	-4	#N/A	0.00625032	32.7243	9.40711e-07	1	3	3	3	2.33986	LncRNA1476	0	317	4	4	4	2.76312	LncRNA1476	0	317	5	5	5	4.57082	LncRNA1476	0	317	4	0	0	0	0	LncRNA1476	0	317	0	0	0	0	LncRNA1476	0	317	0	0	0	0	LncRNA1476
LncRNA5135	7	2	-4.33333	#N/A	0.00630032	33.9274	9.76385e-07	1	4	4	4	1.92409	LncRNA5135	0	514	7	7	7	2.98219	LncRNA5135	0	514	2	2	2	1.12759	LncRNA5135	0	514	4.33333	0	0	0	0	LncRNA5135	0	514	0	0	0	0	LncRNA5135	0	514	0	0	0	0	LncRNA5135
LncRNA7273	46	0	15	46	0.00637369	-35.3398	-3.66933e-06	1	1	1	1	0.592914	LncRNA7273	0	417	0	0	0	0	LncRNA7273	0	417	0	0	0	0	LncRNA7273	0	417	0.333333	46	46	46	28.2037	LncRNA7273	0	417	0	0	0	0	LncRNA7273	0	417	0	0	0	0	LncRNA7273
LncRNA10229	21	7	13	3.6	0.00666122	-3.72962	-3.25315e-06	1	0	0	0	0	LncRNA10229	0	1219	8	8	8	1.4371	LncRNA10229	0	1219	7	7	7	1.66409	LncRNA10229	0	1219	5	14	14	14	2.93636	LncRNA10229	0	1219	21	21	21	3.17456	LncRNA10229	0	1219	19	19	19	3.92382	LncRNA10229
LncRNA4007	14	1	9.33333	4.11111	0.00676056	-4.0723	-2.23335e-06	1	3	3	3	1.00779	LncRNA4007	0	736	3	3	3	0.892572	LncRNA4007	0	736	3	3	3	1.18121	LncRNA4007	0	736	3	17	17	17	5.90548	LncRNA4007	0	736	16	16	16	4.00599	LncRNA4007	0	736	4	4	4	1.36818	LncRNA4007
LncRNA1877	15	3	-7	-11.5	0.00704119	8.72563	1.52901e-06	1	5	5	5	2.64151	LncRNA1877	0	468	15	15	15	7.01851	LncRNA1877	0	468	3	3	3	1.85763	LncRNA1877	0	468	7.66667	0	0	0	0	LncRNA1877	0	468	0	0	0	0	LncRNA1877	0	468	2	2	2	1.07583	LncRNA1877
LncRNA2197	7	1	-4.66667	#N/A	0.00705225	36.13	1.0417e-06	1	6	6	6	4.80088	LncRNA2197	0	309	7	7	7	4.96066	LncRNA2197	0	309	1	1	1	0.937831	LncRNA2197	0	309	4.66667	0	0	0	0	LncRNA2197	0	309	0	0	0	0	LncRNA2197	0	309	0	0	0	0	LncRNA2197
LncRNA411	18	12	-13.3333	-4.63636	0.00706446	4.09404	3.0047e-06	1	18	18	18	11.5595	LncRNA411	0	385	18	18	18	10.2379	LncRNA411	0	385	15	15	15	11.2905	LncRNA411	0	385	17	3	3	3	1.99225	LncRNA411	0	385	0	0	0	0	LncRNA411	0	385	8	8	8	5.23105	LncRNA411
LncRNA12304	9	0	5.33333	#N/A	0.00719872	-47.5019	-1.37891e-06	1	0	0	0	0	LncRNA12304	0	604	0	0	0	0	LncRNA12304	0	604	0	0	0	0	LncRNA12304	0	604	0	9	9	9	3.80969	LncRNA12304	0	604	0	0	0	0	LncRNA12304	0	604	7	7	7	2.91757	LncRNA12304
ENSMUST00000238024.2	22	5	-10.3333	-4.875	0.00733901	4.27972	2.26386e-06	1	8	8	8	0.917421	ENSMUST00000238024.2	0	2156	23	21	23	2.33603	ENSMUST00000238024.2	0	2156	8	8	8	1.07529	ENSMUST00000238024.2	0	2156	13	4	4	4	0.474346	ENSMUST00000238024.2	0	2156	1	1	1	0.085471	ENSMUST00000238024.2	0	2156	3	3	3	0.350293	ENSMUST00000238024.2
LncRNA572	36	1	-14.6667	-4.38462	0.00735132	3.92851	3.12781e-06	1	13	13	13	2.44054	LncRNA572	0	1317	38	38	38	6.31826	LncRNA572	0	1317	6	6	6	1.32023	LncRNA572	0	1317	19	5	5	5	0.970663	LncRNA572	0	1317	6	6	6	0.839523	LncRNA572	0	1317	2	2	2	0.382299	LncRNA572
LncRNA840	8	3	-5	-16	0.00742151	11.1752	1.12897e-06	1	5	5	5	3.20266	LncRNA840	0	386	8	8	8	4.5384	LncRNA840	0	386	3	3	3	2.25225	LncRNA840	0	386	5.33333	1	1	1	0.662364	LncRNA840	0	386	0	0	0	0	LncRNA840	0	386	0	0	0	0	LncRNA840
LncRNA8595	8	2	5.33333	9	0.00746821	-8.04284	-1.28409e-06	1	1	1	1	0.432247	LncRNA8595	0	572	1	1	1	0.382828	LncRNA8595	0	572	0	0	0	0	LncRNA8595	0	572	0.666667	7	7	7	3.12886	LncRNA8595	0	572	8	8	8	2.57728	LncRNA8595	0	572	3	3	3	1.32034	LncRNA8595
LncRNA12268	5	3	3.66667	#N/A	0.0074724	-30.8983	-8.86565e-07	1	0	0	0	0	LncRNA12268	0	452	0	0	0	0	LncRNA12268	0	452	0	0	0	0	LncRNA12268	0	452	0	3	3	3	1.69694	LncRNA12268	0	452	5	5	5	2.03844	LncRNA12268	0	452	3	3	3	1.67087	LncRNA12268
LncRNA4640	17	1	-7	-22	0.00755382	15.0789	1.53022e-06	1	1	1	1	0.410025	LncRNA4640	0	603	17	17	17	6.1735	LncRNA4640	0	603	4	4	4	1.92232	LncRNA4640	0	603	7.33333	0	0	0	0	LncRNA4640	0	603	1	1	1	0.305598	LncRNA4640	0	603	0	0	0	0	LncRNA4640
LncRNA1377	21	5	-10.3333	-7.2	0.00758156	6.44195	2.2601e-06	1	12	12	12	4.57861	LncRNA1377	0	648	21	21	21	7.0965	LncRNA1377	0	648	3	3	3	1.34162	LncRNA1377	0	648	12	0	0	0	0	LncRNA1377	0	648	5	5	5	1.42188	LncRNA1377	0	648	0	0	0	0	LncRNA1377
LncRNA5274	5	2	-4	#N/A	0.0077622	32.544	9.35364e-07	1	2	2	2	1.30129	LncRNA5274	0	380	5	5	5	2.88128	LncRNA5274	0	380	5	5	5	3.81302	LncRNA5274	0	380	4	0	0	0	0	LncRNA5274	0	380	0	0	0	0	LncRNA5274	0	380	0	0	0	0	LncRNA5274
LncRNA8692	4	3	-3.66667	#N/A	0.00787673	29.8427	8.55262e-07	1	3	3	3	2.59348	LncRNA8692	0	286	4	4	4	3.06262	LncRNA8692	0	286	4	4	4	4.053	LncRNA8692	0	286	3.66667	0	0	0	0	LncRNA8692	0	286	0	0	0	0	LncRNA8692	0	286	0	0	0	0	LncRNA8692
LncRNA2099	14	4	-7.33333	-5.4	0.00789708	4.87176	1.65508e-06	1	6	6	6	1.32099	LncRNA2099	0	1123	14	14	14	2.72991	LncRNA2099	0	1123	7	7	7	1.80635	LncRNA2099	0	1123	9	2	2	2	0.455339	LncRNA2099	0	1123	3	3	3	0.492276	LncRNA2099	0	1123	0	0	0	0	LncRNA2099
LncRNA6606	5	3	-3.66667	#N/A	0.00794096	29.4134	8.42532e-07	1	3	3	3	1.46588	LncRNA6606	0	506	5	5	5	2.16381	LncRNA6606	0	506	3	3	3	1.71812	LncRNA6606	0	506	3.66667	0	0	0	0	LncRNA6606	0	506	0	0	0	0	LncRNA6606	0	506	0	0	0	0	LncRNA6606
ENSMUST00000247596.1	102	59	-74.3333	-2.784	0.00817969	2.56705	1.67081e-05	1	118	115	118	15.6099	ENSMUST00000247596.1	0	1869	107	107	107	12.5364	ENSMUST00000247596.1	0	1869	123	118	123	19.0712	ENSMUST00000247596.1	0	1869	116	48	48	48	6.56623	ENSMUST00000247596.1	0	1869	21	18	21	2.07051	ENSMUST00000247596.1	0	1869	56	51	56	7.5429	ENSMUST00000247596.1
LncRNA1762	84	28	-43.6667	-3.04688	0.00844947	2.70866	9.35392e-06	1	46	46	46	4.08229	LncRNA1762	0	2786	97	97	97	7.62413	LncRNA1762	0	2786	52	52	52	5.40885	LncRNA1762	0	2786	65	18	18	18	1.65187	LncRNA1762	0	2786	13	13	13	0.859864	LncRNA1762	0	2786	33	33	33	2.98189	LncRNA1762
LncRNA2365	11	2	-6.33333	-7.33333	0.00846142	6.26368	1.41418e-06	1	8	8	8	2.98786	LncRNA2365	0	662	11	11	11	3.6386	LncRNA2365	0	662	3	3	3	1.31325	LncRNA2365	0	662	7.33333	1	1	1	0.386212	LncRNA2365	0	662	2	2	2	0.556723	LncRNA2365	0	662	0	0	0	0	LncRNA2365
LncRNA6627	6	2	-4	#N/A	0.00851567	32.9044	9.46052e-07	1	6	6	6	3.63596	LncRNA6627	0	408	2	2	2	1.07342	LncRNA6627	0	408	4	4	4	2.84108	LncRNA6627	0	408	4	0	0	0	0	LncRNA6627	0	408	0	0	0	0	LncRNA6627	0	408	0	0	0	0	LncRNA6627
LncRNA2005	93	14	-33	-5.5	0.0090571	5.02405	6.88809e-06	1	19	19	19	2.23591	LncRNA2005	0	2101	95	95	95	9.90141	LncRNA2005	0	2101	7	7	7	0.965506	LncRNA2005	0	2101	40.3333	2	2	2	0.243382	LncRNA2005	0	2101	17	17	17	1.49104	LncRNA2005	0	2101	3	3	3	0.359463	LncRNA2005
LncRNA10732	8	1	4.33333	#N/A	0.00917939	-39.1118	-1.13012e-06	1	0	0	0	0	LncRNA10732	0	401	0	0	0	0	LncRNA10732	0	401	0	0	0	0	LncRNA10732	0	401	0	4	4	4	2.55035	LncRNA10732	0	401	1	1	1	0.45954	LncRNA10732	0	401	8	8	8	5.02233	LncRNA10732
ENSMUST00000191474.2	112	33	69	1.96729	0.00925518	-2.06943	-1.77541e-05	1	81	81	81	32.6702	ENSMUST00000191474.2	0	613	72	72	72	25.72	ENSMUST00000191474.2	0	613	61	61	61	28.8372	ENSMUST00000191474.2	0	613	71.3333	105	105	105	43.7939	ENSMUST00000191474.2	0	613	173	173	173	52.0059	ENSMUST00000191474.2	0	613	143	143	143	58.7266	ENSMUST00000191474.2
LncRNA4168	6	2	-4	#N/A	0.00939678	31.5365	9.0549e-07	1	4	4	4	1.88377	LncRNA4168	0	525	6	6	6	2.5026	LncRNA4168	0	525	2	2	2	1.10396	LncRNA4168	0	525	4	0	0	0	0	LncRNA4168	0	525	0	0	0	0	LncRNA4168	0	525	0	0	0	0	LncRNA4168
LncRNA11760	9	1	5.33333	17	0.00952595	-13.0322	-1.26446e-06	1	0	0	0	0	LncRNA11760	0	616	1	1	1	0.355483	LncRNA11760	0	616	0	0	0	0	LncRNA11760	0	616	0.333333	9	9	9	3.73548	LncRNA11760	0	616	7	7	7	2.09404	LncRNA11760	0	616	1	1	1	0.408676	LncRNA11760
LncRNA149	7	3	-4.66667	-15	0.00970324	10.7304	1.0958e-06	1	7	7	7	4.37049	LncRNA149	0	396	3	3	3	1.65892	LncRNA149	0	396	5	5	5	3.65896	LncRNA149	0	396	5	0	0	0	0	LncRNA149	0	396	0	0	0	0	LncRNA149	0	396	1	1	1	0.635718	LncRNA149
LncRNA2767	61	8	-23	-5.6	0.00980184	5.01948	4.80685e-06	1	19	19	19	2.40782	LncRNA2767	0	1951	62	62	62	6.9588	LncRNA2767	0	1951	3	3	3	0.445602	LncRNA2767	0	1951	28	1	1	1	0.131047	LncRNA2767	0	1951	11	11	11	1.03897	LncRNA2767	0	1951	3	3	3	0.3871	LncRNA2767
ENSMUST00000242021.1	5	3	-3.66667	#N/A	0.00982001	30.3229	8.69503e-07	1	3	0	3	0.313365	ENSMUST00000242021.1	0	2367	3	1	3	0.277538	ENSMUST00000242021.1	0	2367	5	0	5	0.612146	ENSMUST00000242021.1	0	2367	3.66667	0	0	0	0	ENSMUST00000242021.1	0	2367	0	0	0	0	ENSMUST00000242021.1	0	2367	0	0	0	0	ENSMUST00000242021.1
LncRNA3847	13	3	-7	-8	0.00989578	6.86652	1.55448e-06	1	8	8	8	2.02245	LncRNA3847	0	978	13	13	13	2.91075	LncRNA3847	0	978	3	3	3	0.888926	LncRNA3847	0	978	8	0	0	0	0	LncRNA3847	0	978	3	3	3	0.565262	LncRNA3847	0	978	0	0	0	0	LncRNA3847
ENSMUST00000246729.1	31	13	-23.6667	-2.47917	0.00990041	2.30312	5.18936e-06	1	45	42	45	7.83523	ENSMUST00000246729.1	0	1420	44	44	44	6.78522	ENSMUST00000246729.1	0	1420	30	29	30	6.12232	ENSMUST00000246729.1	0	1420	39.6667	17	16	17	3.06087	ENSMUST00000246729.1	0	1420	14	13	14	1.8168	ENSMUST00000246729.1	0	1420	17	17	17	3.01384	ENSMUST00000246729.1
LncRNA1464	32	10	-20	-2.81818	0.00994674	2.66529	4.41671e-06	1	39	39	39	10.0758	LncRNA1464	0	957	38	38	38	8.69504	LncRNA1464	0	957	16	16	16	4.84497	LncRNA1464	0	957	31	8	8	8	2.13728	LncRNA1464	0	957	18	18	18	3.46599	LncRNA1464	0	957	7	7	7	1.84139	LncRNA1464
LncRNA1858	16	1	-8	-13	0.00996517	10.0996	1.7209e-06	1	10	10	10	3.1617	LncRNA1858	0	782	16	16	16	4.48036	LncRNA1858	0	782	0	0	0	0	LncRNA1858	0	782	8.66667	1	1	1	0.326947	LncRNA1858	0	782	1	1	1	0.235646	LncRNA1858	0	782	0	0	0	0	LncRNA1858
LncRNA641	28	5	16	3	0.0100206	-3.01964	-3.84548e-06	1	12	12	12	6.25937	LncRNA641	0	474	5	5	5	2.30989	LncRNA641	0	474	7	7	7	4.2796	LncRNA641	0	474	8	33	33	33	17.8	LncRNA641	0	474	29	29	29	11.2742	LncRNA641	0	474	10	10	10	5.31106	LncRNA641
ENSMUST00000206216.2	46	7	19.6667	4.10526	0.0100807	-4.89	-5.46938e-06	1	6	6	6	0.454773	ENSMUST00000206216.2	0	3262	13	13	13	0.872688	ENSMUST00000206216.2	0	3262	0	0	0	0	ENSMUST00000206216.2	0	3262	6.33333	25	25	25	1.95948	ENSMUST00000206216.2	0	3262	7	7	7	0.395441	ENSMUST00000206216.2	0	3262	46	46	46	3.55004	ENSMUST00000206216.2
ENSMUST00000213355.2	138	64	-83	-2.25758	0.0101137	2.24074	1.97334e-05	1	142	24	142	7.31891	ENSMUST00000213355.2	0	4797	120	22	120	5.47786	ENSMUST00000213355.2	0	4797	185	30	185	11.176	ENSMUST00000213355.2	0	4797	149	47	9	47	2.50503	ENSMUST00000213355.2	0	4797	95	6	95	3.6494	ENSMUST00000213355.2	0	4797	56	6	56	2.93885	ENSMUST00000213355.2
LncRNA11085	7	2	4.66667	15	0.0101263	-11.8666	-1.18194e-06	1	0	0	0	0	LncRNA11085	0	379	0	0	0	0	LncRNA11085	0	379	1	1	1	0.764617	LncRNA11085	0	379	0.333333	7	7	7	4.72219	LncRNA11085	0	379	2	2	2	0.972429	LncRNA11085	0	379	6	6	6	3.9854	LncRNA11085
LncRNA2538	5	4	-4.33333	-14	0.0102913	9.95037	1.00583e-06	1	4	4	4	1.0345	LncRNA2538	0	956	5	5	5	1.14528	LncRNA2538	0	956	5	5	5	1.51564	LncRNA2538	0	956	4.66667	0	0	0	0	LncRNA2538	0	956	0	0	0	0	LncRNA2538	0	956	1	1	1	0.263331	LncRNA2538
LncRNA2293	8	1	-4.33333	#N/A	0.0103201	33.3208	9.58398e-07	1	4	4	4	2.19773	LncRNA2293	0	450	8	8	8	3.89294	LncRNA2293	0	450	1	1	1	0.643977	LncRNA2293	0	450	4.33333	0	0	0	0	LncRNA2293	0	450	0	0	0	0	LncRNA2293	0	450	0	0	0	0	LncRNA2293
LncRNA635	7	3	-4.66667	-15	0.0104827	10.5349	1.05795e-06	1	5	5	5	1.97796	LncRNA635	0	625	7	7	7	2.45255	LncRNA635	0	625	3	3	3	1.39099	LncRNA635	0	625	5	1	1	1	0.409076	LncRNA635	0	625	0	0	0	0	LncRNA635	0	625	0	0	0	0	LncRNA635
LncRNA1373	14	3	-7.33333	-4.66667	0.0105402	4.19733	1.6469e-06	1	5	5	5	1.65271	LncRNA1373	0	748	15	15	15	4.39126	LncRNA1373	0	748	8	8	8	3.09936	LncRNA1373	0	748	9.33333	3	3	3	1.02543	LncRNA1373	0	748	2	2	2	0.492715	LncRNA1373	0	748	1	1	1	0.336556	LncRNA1373
LncRNA4562	28	2	12	3.76923	0.0105722	-3.82244	-3.01265e-06	1	6	6	6	1.50913	LncRNA4562	0	983	1	1	1	0.222765	LncRNA4562	0	983	6	6	6	1.76881	LncRNA4562	0	983	4.33333	29	29	29	7.54273	LncRNA4562	0	983	8	8	8	1.4997	LncRNA4562	0	983	12	12	12	3.07317	LncRNA4562
LncRNA3544	6	2	-3.66667	#N/A	0.0105964	29.199	8.36174e-07	1	2	2	2	1.24557	LncRNA3544	0	397	6	6	6	3.30949	LncRNA3544	0	397	3	3	3	2.18985	LncRNA3544	0	397	3.66667	0	0	0	0	LncRNA3544	0	397	0	0	0	0	LncRNA3544	0	397	0	0	0	0	LncRNA3544
LncRNA11217	7	2	5	8.5	0.0106009	-7.87728	-1.26804e-06	1	0	0	0	0	LncRNA11217	0	539	1	1	1	0.406266	LncRNA11217	0	539	1	1	1	0.537643	LncRNA11217	0	539	0.666667	7	7	7	3.32042	LncRNA11217	0	539	3	3	3	1.02565	LncRNA11217	0	539	7	7	7	3.26941	LncRNA11217
LncRNA1287	21	7	-11.3333	-3.42857	0.0107304	3.09884	2.48087e-06	1	12	12	12	4.19059	LncRNA1287	0	708	25	25	25	7.73226	LncRNA1287	0	708	11	11	11	4.50238	LncRNA1287	0	708	16	4	4	4	1.44448	LncRNA1287	0	708	4	4	4	1.0411	LncRNA1287	0	708	6	6	6	2.13343	LncRNA1287
LncRNA8809	5	2	-3.66667	#N/A	0.010842	30.1377	8.64011e-07	1	2	2	2	0.960175	LncRNA8809	0	515	4	4	4	1.7008	LncRNA8809	0	515	5	5	5	2.81349	LncRNA8809	0	515	3.66667	0	0	0	0	LncRNA8809	0	515	0	0	0	0	LncRNA8809	0	515	0	0	0	0	LncRNA8809
LncRNA839	5	2	-3.66667	#N/A	0.0109712	30.2767	8.68134e-07	1	5	5	5	3.63596	LncRNA839	0	340	2	2	2	1.2881	LncRNA839	0	340	4	4	4	3.40929	LncRNA839	0	340	3.66667	0	0	0	0	LncRNA839	0	340	0	0	0	0	LncRNA839	0	340	0	0	0	0	LncRNA839
ENSMUST00000181784.2	22	10	12.3333	4.08333	0.0111571	-3.9849	-3.02417e-06	1	3	0	3	0.674305	ENSMUST00000181784.2	0	1100	0	0	0	0	ENSMUST00000181784.2	0	1100	9	0	9	2.37101	ENSMUST00000181784.2	0	1100	4	22	0	22	5.11345	ENSMUST00000181784.2	0	1100	14	0	14	2.34532	ENSMUST00000181784.2	0	1100	13	0	13	2.97516	ENSMUST00000181784.2
LncRNA2974	12	5	-7.66667	-3.875	0.0112653	3.56545	1.75766e-06	1	14	14	14	6.29351	LncRNA2974	0	550	8	8	8	3.18513	LncRNA2974	0	550	9	9	9	4.74202	LncRNA2974	0	550	10.3333	3	3	3	1.39458	LncRNA2974	0	550	2	2	2	0.670092	LncRNA2974	0	550	3	3	3	1.37315	LncRNA2974
LncRNA12309	4	3	3.33333	#N/A	0.0114185	-28.3634	-8.11397e-07	1	0	0	0	0	LncRNA12309	0	335	0	0	0	0	LncRNA12309	0	335	0	0	0	0	LncRNA12309	0	335	0	3	3	3	2.28961	LncRNA12309	0	335	4	4	4	2.2003	LncRNA12309	0	335	3	3	3	2.25443	LncRNA12309
ENSMUST00000188258.8	15	7	-10.3333	-3.58333	0.0115736	3.28104	2.34342e-06	1	12	5	12	1.84741	ENSMUST00000188258.8	0	1606	16	10	16	2.1816	ENSMUST00000188258.8	0	1606	15	10	15	2.70663	ENSMUST00000188258.8	0	1606	14.3333	6	1	6	0.955191	ENSMUST00000188258.8	0	1606	1	1	1	0.114742	ENSMUST00000188258.8	0	1606	5	0	5	0.783762	ENSMUST00000188258.8
LncRNA4079	9	3	6	4.6	0.0117153	-4.67435	-1.51958e-06	1	2	2	2	1.24244	LncRNA4079	0	398	2	2	2	1.10039	LncRNA4079	0	398	1	1	1	0.728115	LncRNA4079	0	398	1.66667	10	10	10	6.42394	LncRNA4079	0	398	5	5	5	2.31502	LncRNA4079	0	398	8	8	8	5.06019	LncRNA4079
LncRNA6036	11	4	-5.66667	-9.5	0.0117294	7.57799	1.26584e-06	1	4	4	4	1.62929	LncRNA6036	0	607	11	11	11	3.96829	LncRNA6036	0	607	4	4	4	1.90965	LncRNA6036	0	607	6.33333	2	2	2	0.842414	LncRNA6036	0	607	0	0	0	0	LncRNA6036	0	607	0	0	0	0	LncRNA6036
LncRNA8101	10	4	6.33333	4.8	0.0117843	-4.78298	-1.56641e-06	1	0	0	0	0	LncRNA8101	0	429	3	3	3	1.53131	LncRNA8101	0	429	2	2	2	1.351	LncRNA8101	0	429	1.66667	6	6	6	3.57584	LncRNA8101	0	429	10	10	10	4.29546	LncRNA8101	0	429	8	8	8	4.69453	LncRNA8101
ENSMUST00000142678.2	9	3	-6	-5.5	0.0117863	4.82043	1.34738e-06	1	8	8	8	0.685839	ENSMUST00000142678.2	0	2884	10	10	10	0.759284	ENSMUST00000142678.2	0	2884	4	4	4	0.401928	ENSMUST00000142678.2	0	2884	7.33333	1	1	1	0.0886521	ENSMUST00000142678.2	0	2884	2	2	2	0.127792	ENSMUST00000142678.2	0	2884	1	1	1	0.0872899	ENSMUST00000142678.2
LncRNA3909	12	2	-5.66667	-9.5	0.0117864	7.44846	1.25701e-06	1	3	3	3	0.904555	LncRNA3909	0	820	12	12	12	3.20455	LncRNA3909	0	820	4	4	4	1.41361	LncRNA3909	0	820	6.33333	1	1	1	0.311796	LncRNA3909	0	820	0	0	0	0	LncRNA3909	0	820	1	1	1	0.307005	LncRNA3909
LncRNA769	14	2	-7	-5.2	0.011879	4.73119	1.63141e-06	1	15	15	15	13.6348	LncRNA769	0	272	4	4	4	3.22026	LncRNA769	0	272	7	7	7	7.45783	LncRNA769	0	272	8.66667	1	1	1	0.939973	LncRNA769	0	272	2	2	2	1.35497	LncRNA769	0	272	2	2	2	1.85106	LncRNA769
LncRNA4187	15	4	-7.66667	-6.75	0.0119634	6.48156	1.86119e-06	1	4	4	4	1.29787	LncRNA4187	0	762	8	8	8	2.29898	LncRNA4187	0	762	15	15	15	5.70452	LncRNA4187	0	762	9	0	0	0	0	LncRNA4187	0	762	4	4	4	0.967325	LncRNA4187	0	762	0	0	0	0	LncRNA4187
LncRNA2252	9	1	-5.33333	-17	0.0120529	11.3877	1.17482e-06	1	7	7	7	2.90877	LncRNA2252	0	595	9	9	9	3.31227	LncRNA2252	0	595	1	1	1	0.487042	LncRNA2252	0	595	5.66667	0	0	0	0	LncRNA2252	0	595	0	0	0	0	LncRNA2252	0	595	1	1	1	0.4231	LncRNA2252
LncRNA2031	6	2	-3.66667	#N/A	0.0121433	30.0134	8.60326e-07	1	6	6	6	4.00938	LncRNA2031	0	370	2	2	2	1.18366	LncRNA2031	0	370	3	3	3	2.34965	LncRNA2031	0	370	3.66667	0	0	0	0	LncRNA2031	0	370	0	0	0	0	LncRNA2031	0	370	0	0	0	0	LncRNA2031
LncRNA1113	9	1	-4.33333	#N/A	0.0122504	33.053	9.50458e-07	1	3	3	3	1.95709	LncRNA1113	0	379	9	9	9	5.2	LncRNA1113	0	379	1	1	1	0.764617	LncRNA1113	0	379	4.33333	0	0	0	0	LncRNA1113	0	379	0	0	0	0	LncRNA1113	0	379	0	0	0	0	LncRNA1113
LncRNA5180	9	0	-5	#N/A	0.01227	37.7295	1.08913e-06	1	6	6	6	4.25063	LncRNA5180	0	349	9	9	9	5.64699	LncRNA5180	0	349	0	0	0	0	LncRNA5180	0	349	5	0	0	0	0	LncRNA5180	0	349	0	0	0	0	LncRNA5180	0	349	0	0	0	0	LncRNA5180
LncRNA1413	16	2	-7	-11.5	0.0127103	9.10233	1.50872e-06	1	6	6	6	1.45438	LncRNA1413	0	1020	16	16	16	3.43494	LncRNA1413	0	1020	1	1	1	0.284108	LncRNA1413	0	1020	7.66667	0	0	0	0	LncRNA1413	0	1020	2	2	2	0.361324	LncRNA1413	0	1020	0	0	0	0	LncRNA1413
LncRNA9438	12	1	5.66667	9.5	0.0127365	-8.06818	-1.31912e-06	1	1	1	1	0.548215	LncRNA9438	0	451	0	0	0	0	LncRNA9438	0	451	1	1	1	0.642549	LncRNA9438	0	451	0.666667	5	5	5	2.83451	LncRNA9438	0	451	12	12	12	4.90311	LncRNA9438	0	451	2	2	2	1.11638	LncRNA9438
LncRNA6065	4	2	-3.33333	#N/A	0.0127898	26.7559	7.6373e-07	1	4	4	4	2.32701	LncRNA6065	0	425	4	4	4	2.06097	LncRNA6065	0	425	2	2	2	1.36372	LncRNA6065	0	425	3.33333	0	0	0	0	LncRNA6065	0	425	0	0	0	0	LncRNA6065	0	425	0	0	0	0	LncRNA6065
ENSMUST00000127429.2	8	4	-5.33333	-9	0.0127933	7.17313	1.21622e-06	1	8	8	8	1.40181	ENSMUST00000127429.2	0	1411	6	6	6	0.931159	ENSMUST00000127429.2	0	1411	4	4	4	0.821516	ENSMUST00000127429.2	0	1411	6	0	0	0	0	ENSMUST00000127429.2	0	1411	0	0	0	0	ENSMUST00000127429.2	0	1411	2	2	2	0.356831	ENSMUST00000127429.2
LncRNA487	37	8	-18	-2.6875	0.0128289	2.49454	3.91539e-06	1	20	20	20	2.65284	LncRNA487	0	1864	45	45	45	5.28648	LncRNA487	0	1864	21	21	21	3.2648	LncRNA487	0	1864	28.6667	12	12	12	1.64596	LncRNA487	0	1864	12	12	12	1.18632	LncRNA487	0	1864	8	8	8	1.08045	LncRNA487
ENSMUST00000211313.2	131	9	-52.6667	-2.90361	0.0130013	2.61987	1.09599e-05	1	59	59	59	1.03369	ENSMUST00000211313.2	0	14112	147	144	147	2.28102	ENSMUST00000211313.2	0	14112	35	34	35	0.718725	ENSMUST00000211313.2	0	14112	80.3333	16	16	16	0.289878	ENSMUST00000211313.2	0	14112	38	38	38	0.496206	ENSMUST00000211313.2	0	14112	29	29	29	0.517331	ENSMUST00000211313.2
LncRNA5769	10	4	6.33333	3.375	0.013031	-3.51818	-1.59768e-06	1	4	4	4	2.87494	LncRNA5769	0	344	4	4	4	2.54625	LncRNA5769	0	344	0	0	0	0	LncRNA5769	0	344	2.66667	10	10	10	7.43235	LncRNA5769	0	344	9	9	9	4.82116	LncRNA5769	0	344	8	8	8	5.85452	LncRNA5769
ENSMUST00000236517.2	10	0	-5	#N/A	0.0134623	42.2332	1.22268e-06	1	0	0	0	0	ENSMUST00000236517.2	0	1385	5	5	5	0.790533	ENSMUST00000236517.2	0	1385	10	10	10	2.09235	ENSMUST00000236517.2	0	1385	5	0	0	0	0	ENSMUST00000236517.2	0	1385	0	0	0	0	ENSMUST00000236517.2	0	1385	0	0	0	0	ENSMUST00000236517.2
LncRNA713	60	1	-19	-20	0.0137755	17.299	4.36846e-06	1	60	60	60	41.4377	LncRNA713	0	358	0	0	0	0	LncRNA713	0	358	0	0	0	0	LncRNA713	0	358	20	2	2	2	1.42834	LncRNA713	0	358	1	1	1	0.514736	LncRNA713	0	358	0	0	0	0	LncRNA713
LncRNA5569	23	2	-9.33333	-8	0.0138728	6.36129	1.96236e-06	1	8	8	8	1.63468	LncRNA5569	0	1210	23	23	23	4.16238	LncRNA5569	0	1210	1	1	1	0.239496	LncRNA5569	0	1210	10.6667	0	0	0	0	LncRNA5569	0	1210	1	1	1	0.152294	LncRNA5569	0	1210	3	3	3	0.624159	LncRNA5569
LncRNA11349	8	2	4.66667	8	0.0139266	-7.34219	-1.1694e-06	1	0	0	0	0	LncRNA11349	0	329	1	1	1	0.665585	LncRNA11349	0	329	1	1	1	0.88082	LncRNA11349	0	329	0.666667	8	8	8	6.21696	LncRNA11349	0	329	3	3	3	1.68032	LncRNA11349	0	329	5	5	5	3.8259	LncRNA11349
LncRNA10436	5	3	4	13	0.0139982	-9.97231	-9.71122e-07	1	0	0	0	0	LncRNA10436	0	458	0	0	0	0	LncRNA10436	0	458	1	1	1	0.632729	LncRNA10436	0	458	0.333333	5	5	5	2.79119	LncRNA10436	0	458	5	5	5	2.01174	LncRNA10436	0	458	3	3	3	1.64898	LncRNA10436
LncRNA3933	10	6	7	3.33333	0.0140152	-3.46829	-1.78386e-06	1	4	4	4	1.20902	LncRNA3933	0	818	3	3	3	0.803096	LncRNA3933	0	818	2	2	2	0.708533	LncRNA3933	0	818	3	9	9	9	2.81302	LncRNA3933	0	818	9	9	9	2.02748	LncRNA3933	0	818	12	12	12	3.69307	LncRNA3933
LncRNA5305	6	1	-4	#N/A	0.0142171	31.3922	9.0121e-07	1	6	6	6	2.89176	LncRNA5305	0	513	5	5	5	2.13428	LncRNA5305	0	513	1	1	1	0.564892	LncRNA5305	0	513	4	0	0	0	0	LncRNA5305	0	513	0	0	0	0	LncRNA5305	0	513	0	0	0	0	LncRNA5305
LncRNA2890	7	1	-4	#N/A	0.014405	34.1659	9.83458e-07	1	4	4	4	1.66495	LncRNA2890	0	594	1	1	1	0.368649	LncRNA2890	0	594	7	7	7	3.41503	LncRNA2890	0	594	4	0	0	0	0	LncRNA2890	0	594	0	0	0	0	LncRNA2890	0	594	0	0	0	0	LncRNA2890
LncRNA6976	10	4	-5.33333	-9	0.0148508	7.21354	1.19569e-06	1	4	4	4	1.87307	LncRNA6976	0	528	10	10	10	4.1473	LncRNA6976	0	528	4	4	4	2.19538	LncRNA6976	0	528	6	2	2	2	0.968457	LncRNA6976	0	528	0	0	0	0	LncRNA6976	0	528	0	0	0	0	LncRNA6976
ENSMUST00000222490.2	18	1	-8.66667	-3.88889	0.0148855	3.46644	1.88443e-06	1	11	11	11	2.60507	ENSMUST00000222490.2	0	1044	19	19	19	3.98522	ENSMUST00000222490.2	0	1044	5	5	5	1.38788	ENSMUST00000222490.2	0	1044	11.6667	1	1	1	0.244897	ENSMUST00000222490.2	0	1044	4	4	4	0.706036	ENSMUST00000222490.2	0	1044	4	4	4	0.964537	ENSMUST00000222490.2
ENSMUST00000184491.2	21	1	8	5.8	0.0150045	-5.85051	-2.00612e-06	1	0	0	0	0	ENSMUST00000184491.2	0	602	3	3	3	1.09125	ENSMUST00000184491.2	0	602	2	2	2	0.962757	ENSMUST00000184491.2	0	602	1.66667	21	21	21	8.91881	ENSMUST00000184491.2	0	602	3	3	3	0.918316	ENSMUST00000184491.2	0	602	5	5	5	2.0909	ENSMUST00000184491.2
LncRNA4463	18	3	9	3.07692	0.0150949	-3.13282	-2.23202e-06	1	5	5	5	1.53759	LncRNA4463	0	804	3	3	3	0.817081	LncRNA4463	0	804	5	5	5	1.80218	LncRNA4463	0	804	4.33333	21	21	21	6.67802	LncRNA4463	0	804	11	11	11	2.52118	LncRNA4463	0	804	8	8	8	2.50492	LncRNA4463
LncRNA8652	8	3	4.33333	14	0.0152133	-11.4161	-1.1128e-06	1	1	1	1	0.607482	LncRNA8652	0	407	0	0	0	0	LncRNA8652	0	407	0	0	0	0	LncRNA8652	0	407	0.333333	3	3	3	1.88457	LncRNA8652	0	407	3	3	3	1.3583	LncRNA8652	0	407	8	8	8	4.94829	LncRNA8652
LncRNA6233	8	1	4.66667	15	0.0152815	-12.1995	-1.17491e-06	1	0	0	0	0	LncRNA6233	0	461	1	1	1	0.475006	LncRNA6233	0	461	0	0	0	0	LncRNA6233	0	461	0.333333	1	1	1	0.554604	LncRNA6233	0	461	6	6	6	2.39838	LncRNA6233	0	461	8	8	8	4.36866	LncRNA6233
ENSMUST00000198307.2	44	7	17	2.7	0.0154804	-2.7541	-4.04804e-06	1	8	8	8	2.10421	ENSMUST00000198307.2	0	940	15	15	15	3.49432	ENSMUST00000198307.2	0	940	7	7	7	2.15801	ENSMUST00000198307.2	0	940	10	13	13	13	3.5359	ENSMUST00000198307.2	0	940	51	51	51	9.99792	ENSMUST00000198307.2	0	940	17	17	17	4.55282	ENSMUST00000198307.2
LncRNA5917	8	1	-5	-16	0.0156485	10.8271	1.11166e-06	1	8	8	8	2.96546	LncRNA5917	0	667	7	7	7	2.29812	LncRNA5917	0	667	1	1	1	0.434467	LncRNA5917	0	667	5.33333	0	0	0	0	LncRNA5917	0	667	0	0	0	0	LncRNA5917	0	667	1	1	1	0.377428	LncRNA5917
LncRNA4596	5	1	-3.66667	#N/A	0.0157461	29.9693	8.59018e-07	1	1	1	1	0.445487	LncRNA4596	0	555	5	5	5	1.97277	LncRNA4596	0	555	5	5	5	2.61072	LncRNA4596	0	555	3.66667	0	0	0	0	LncRNA4596	0	555	0	0	0	0	LncRNA4596	0	555	0	0	0	0	LncRNA4596
LncRNA6482	26	1	8.66667	27	0.0158294	-18.5422	-1.87447e-06	1	1	1	1	0.305618	LncRNA6482	0	809	0	0	0	0	LncRNA6482	0	809	0	0	0	0	LncRNA6482	0	809	0.333333	1	1	1	0.316035	LncRNA6482	0	809	26	26	26	5.92232	LncRNA6482	0	809	0	0	0	0	LncRNA6482
LncRNA3015	7	1	-4	#N/A	0.0159118	31.5927	9.07154e-07	1	7	7	7	6.2256	LncRNA3015	0	278	4	4	4	3.15076	LncRNA3015	0	278	1	1	1	1.04241	LncRNA3015	0	278	4	0	0	0	0	LncRNA3015	0	278	0	0	0	0	LncRNA3015	0	278	0	0	0	0	LncRNA3015
LncRNA817	16	4	-8.33333	-4.57143	0.0159533	4.25151	1.99814e-06	1	9	9	9	2.10521	LncRNA817	0	1057	6	6	6	1.24301	LncRNA817	0	1057	17	17	17	4.66076	LncRNA817	0	1057	10.6667	2	2	2	0.48377	LncRNA817	0	1057	1	1	1	0.174338	LncRNA817	0	1057	4	4	4	0.952674	LncRNA817
LncRNA12290	21	0	7	#N/A	0.0161898	-58.7031	-1.71105e-06	1	0	0	0	0	LncRNA12290	0	438	0	0	0	0	LncRNA12290	0	438	0	0	0	0	LncRNA12290	0	438	0	21	21	21	12.2583	LncRNA12290	0	438	0	0	0	0	LncRNA12290	0	438	0	0	0	0	LncRNA12290
LncRNA12401	5	2	3.33333	#N/A	0.0162255	-28.8386	-8.25488e-07	1	0	0	0	0	LncRNA12401	0	314	0	0	0	0	LncRNA12401	0	314	0	0	0	0	LncRNA12401	0	314	0	5	5	5	4.07122	LncRNA12401	0	314	2	2	2	1.17373	LncRNA12401	0	314	3	3	3	2.4052	LncRNA12401
LncRNA12234	7	1	3.66667	#N/A	0.0162419	-30.3407	-8.7003e-07	1	0	0	0	0	LncRNA12234	0	276	0	0	0	0	LncRNA12234	0	276	0	0	0	0	LncRNA12234	0	276	0	1	1	1	0.92635	LncRNA12234	0	276	7	7	7	4.67365	LncRNA12234	0	276	3	3	3	2.73635	LncRNA12234
LncRNA2957	8	0	-4.66667	#N/A	0.0163989	35.3879	1.01969e-06	1	6	6	6	3.44993	LncRNA2957	0	430	8	8	8	4.074	LncRNA2957	0	430	0	0	0	0	LncRNA2957	0	430	4.66667	0	0	0	0	LncRNA2957	0	430	0	0	0	0	LncRNA2957	0	430	0	0	0	0	LncRNA2957
LncRNA5988	8	1	-4	#N/A	0.0165568	30.7044	8.80815e-07	1	3	3	3	1.28997	LncRNA5988	0	575	8	8	8	3.04664	LncRNA5988	0	575	1	1	1	0.503982	LncRNA5988	0	575	4	0	0	0	0	LncRNA5988	0	575	0	0	0	0	LncRNA5988	0	575	0	0	0	0	LncRNA5988
ENSMUST00000244780.1	19	5	-9.33333	-3.8	0.0165663	3.38738	2.03932e-06	1	9	9	9	0.952163	ENSMUST00000244780.1	0	2337	21	21	21	1.96771	ENSMUST00000244780.1	0	2337	8	8	8	0.992006	ENSMUST00000244780.1	0	2337	12.6667	2	2	2	0.218804	ENSMUST00000244780.1	0	2337	3	3	3	0.236554	ENSMUST00000244780.1	0	2337	5	5	5	0.538605	ENSMUST00000244780.1
LncRNA4113	10	2	5.33333	6.33333	0.0166203	-6.06839	-1.30001e-06	1	1	1	1	0.323619	LncRNA4113	0	764	2	2	2	0.57324	LncRNA4113	0	764	0	0	0	0	LncRNA4113	0	764	1	3	3	3	1.00395	LncRNA4113	0	764	10	10	10	2.41198	LncRNA4113	0	764	6	6	6	1.97705	LncRNA4113
LncRNA185	72	16	-28	-4.11111	0.0166231	3.80803	5.9086e-06	1	29	29	29	2.38447	LncRNA185	0	3007	75	75	75	5.4617	LncRNA185	0	3007	7	7	7	0.674602	LncRNA185	0	3007	37	3	3	3	0.255077	LncRNA185	0	3007	20	20	20	1.22564	LncRNA185	0	3007	4	4	4	0.334878	LncRNA185
LncRNA3202	6	3	-4	-13	0.0166274	9.13359	9.15468e-07	1	3	3	3	2.59348	LncRNA3202	0	286	6	6	6	4.59394	LncRNA3202	0	286	4	4	4	4.053	LncRNA3202	0	286	4.33333	0	0	0	0	LncRNA3202	0	286	0	0	0	0	LncRNA3202	0	286	1	1	1	0.880225	LncRNA3202
ENSMUST00000240910.1	24	8	-13	-4	0.0167008	3.58194	2.94838e-06	1	24	24	24	2.94485	ENSMUST00000240910.1	0	2015	13	13	13	1.41276	ENSMUST00000240910.1	0	2015	15	15	15	2.15724	ENSMUST00000240910.1	0	2015	17.3333	5	5	5	0.634424	ENSMUST00000240910.1	0	2015	0	0	0	0	ENSMUST00000240910.1	0	2015	8	8	8	0.999481	ENSMUST00000240910.1
LncRNA2470	27	3	-9.66667	-10.6667	0.0167896	8.34818	2.01521e-06	1	4	4	4	1.15266	LncRNA2470	0	858	27	27	27	6.8909	LncRNA2470	0	858	1	1	1	0.33775	LncRNA2470	0	858	10.6667	3	3	3	0.89396	LncRNA2470	0	858	0	0	0	0	LncRNA2470	0	858	0	0	0	0	LncRNA2470
LncRNA5566	17	1	-6.66667	-21	0.0169432	14.0137	1.40788e-06	1	4	4	4	1.23932	LncRNA5566	0	798	17	17	17	4.66494	LncRNA5566	0	798	0	0	0	0	LncRNA5566	0	798	7	0	0	0	0	LncRNA5566	0	798	1	1	1	0.230922	LncRNA5566	0	798	0	0	0	0	LncRNA5566
LncRNA723	9	0	-4.66667	#N/A	0.0171119	35.1354	1.01221e-06	1	5	5	5	3.02256	LncRNA723	0	409	9	9	9	4.81858	LncRNA723	0	409	0	0	0	0	LncRNA723	0	409	4.66667	0	0	0	0	LncRNA723	0	409	0	0	0	0	LncRNA723	0	409	0	0	0	0	LncRNA723
LncRNA1892	9	0	-4.66667	#N/A	0.0171155	35.1354	1.01221e-06	1	5	5	5	2.44313	LncRNA1892	0	506	9	9	9	3.89486	LncRNA1892	0	506	0	0	0	0	LncRNA1892	0	506	4.66667	0	0	0	0	LncRNA1892	0	506	0	0	0	0	LncRNA1892	0	506	0	0	0	0	LncRNA1892
LncRNA12249	5	1	3.33333	#N/A	0.0173312	-29.4387	-8.43284e-07	1	0	0	0	0	LncRNA12249	0	374	0	0	0	0	LncRNA12249	0	374	0	0	0	0	LncRNA12249	0	374	0	5	5	5	3.41808	LncRNA12249	0	374	1	1	1	0.492715	LncRNA12249	0	374	4	4	4	2.69245	LncRNA12249
LncRNA2877	8	5	-5.66667	-5.25	0.0174913	4.61668	1.30883e-06	1	6	6	6	2.27178	LncRNA2877	0	653	7	7	7	2.34739	LncRNA2877	0	653	8	8	8	3.55026	LncRNA2877	0	653	7	0	0	0	0	LncRNA2877	0	653	1	1	1	0.282198	LncRNA2877	0	653	3	3	3	1.15656	LncRNA2877
LncRNA9889	6	1	-3.66667	#N/A	0.0175518	30.5096	8.75039e-07	1	1	1	1	0.725059	LncRNA9889	0	341	4	4	4	2.56865	LncRNA9889	0	341	6	6	6	5.09894	LncRNA9889	0	341	3.66667	0	0	0	0	LncRNA9889	0	341	0	0	0	0	LncRNA9889	0	341	0	0	0	0	LncRNA9889
ENSMUST00000244455.1	51	1	-27.6667	-2.76596	0.0175597	2.49415	5.78904e-06	1	51	51	51	5.90609	ENSMUST00000244455.1	0	2135	65	65	65	6.66677	ENSMUST00000244455.1	0	2135	14	14	14	1.90026	ENSMUST00000244455.1	0	2135	43.3333	16	16	16	1.91605	ENSMUST00000244455.1	0	2135	16	16	16	1.38099	ENSMUST00000244455.1	0	2135	15	15	15	1.76869	ENSMUST00000244455.1
LncRNA945	54	5	-19.6667	-3.95	0.0176469	3.68214	4.47016e-06	1	59	59	59	28.3252	LncRNA945	0	515	10	10	10	4.25199	LncRNA945	0	515	10	10	10	5.62699	LncRNA945	0	515	26.3333	10	10	10	4.96452	LncRNA945	0	515	5	5	5	1.78908	LncRNA945	0	515	5	5	5	2.44412	LncRNA945
LncRNA3775	6	2	4	13	0.0177547	-9.96448	-9.57621e-07	1	1	1	1	0.553121	LncRNA3775	0	447	0	0	0	0	LncRNA3775	0	447	0	0	0	0	LncRNA3775	0	447	0.333333	5	5	5	2.85987	LncRNA3775	0	447	6	6	6	2.47349	LncRNA3775	0	447	2	2	2	1.12637	LncRNA3775
ENSMUST00000144542.2	13	2	-7	-4.5	0.0178063	3.9422	1.53653e-06	1	9	9	9	4.00217	ENSMUST00000144542.2	0	556	14	14	14	5.51382	ENSMUST00000144542.2	0	556	4	4	4	2.08482	ENSMUST00000144542.2	0	556	9	1	1	1	0.459843	ENSMUST00000144542.2	0	556	2	2	2	0.662861	ENSMUST00000144542.2	0	556	3	2	3	1.35833	ENSMUST00000144542.2
LncRNA8294	7	2	-4.33333	-14	0.0178643	9.91046	9.74069e-07	1	5	5	5	2.42873	LncRNA8294	0	509	7	7	7	3.01148	LncRNA8294	0	509	2	2	2	1.13866	LncRNA8294	0	509	4.66667	0	0	0	0	LncRNA8294	0	509	1	1	1	0.362034	LncRNA8294	0	509	0	0	0	0	LncRNA8294
LncRNA10757	7	3	4.33333	7.5	0.0178723	-6.71162	-1.05259e-06	1	0	0	0	0	LncRNA10757	0	479	1	1	1	0.457156	LncRNA10757	0	479	1	1	1	0.604989	LncRNA10757	0	479	0.666667	4	4	4	2.13505	LncRNA10757	0	479	7	7	7	2.69296	LncRNA10757	0	479	4	4	4	2.10225	LncRNA10757
LncRNA10376	11	0	-4.66667	#N/A	0.0178971	40.5646	1.1732e-06	1	0	0	0	0	LncRNA10376	0	325	3	3	3	2.02133	LncRNA10376	0	325	11	11	11	9.80827	LncRNA10376	0	325	4.66667	0	0	0	0	LncRNA10376	0	325	0	0	0	0	LncRNA10376	0	325	0	0	0	0	LncRNA10376
LncRNA5331	7	2	-3.66667	#N/A	0.0179785	28.6937	8.21193e-07	1	2	2	2	1.17178	LncRNA5331	0	422	7	7	7	3.63233	LncRNA5331	0	422	2	2	2	1.37341	LncRNA5331	0	422	3.66667	0	0	0	0	LncRNA5331	0	422	0	0	0	0	LncRNA5331	0	422	0	0	0	0	LncRNA5331
LncRNA2018	5	1	-3.66667	#N/A	0.0180387	28.8299	8.25231e-07	1	5	5	5	2.22343	LncRNA2018	0	556	5	5	5	1.96922	LncRNA2018	0	556	1	1	1	0.521205	LncRNA2018	0	556	3.66667	0	0	0	0	LncRNA2018	0	556	0	0	0	0	LncRNA2018	0	556	0	0	0	0	LncRNA2018
LncRNA5798	20	3	-8.66667	-5.33333	0.0182636	4.67929	1.85944e-06	1	9	9	9	1.9762	LncRNA5798	0	1126	21	21	21	4.08395	LncRNA5798	0	1126	2	2	2	0.514724	LncRNA5798	0	1126	10.6667	1	1	1	0.227063	LncRNA5798	0	1126	4	4	4	0.654619	LncRNA5798	0	1126	1	1	1	0.223574	LncRNA5798
LncRNA4849	6	1	-3.66667	#N/A	0.0183828	28.6186	8.18964e-07	1	4	4	4	1.69346	LncRNA4849	0	584	6	6	6	2.24977	LncRNA4849	0	584	1	1	1	0.496215	LncRNA4849	0	584	3.66667	0	0	0	0	LncRNA4849	0	584	0	0	0	0	LncRNA4849	0	584	0	0	0	0	LncRNA4849
ENSMUST00000199953.2	25	3	-12.3333	-3.17647	0.0183908	2.89742	2.6476e-06	1	19	19	19	2.21483	ENSMUST00000199953.2	0	2121	29	29	29	2.99404	ENSMUST00000199953.2	0	2121	6	6	6	0.819773	ENSMUST00000199953.2	0	2121	18	5	5	5	0.602717	ENSMUST00000199953.2	0	2121	8	8	8	0.695051	ENSMUST00000199953.2	0	2121	4	4	4	0.474765	ENSMUST00000199953.2
ENSMUST00000198482.2	21	0	-8	-7	0.0185611	5.76764	1.69762e-06	1	5	5	5	0.369795	ENSMUST00000198482.2	0	3343	21	21	21	1.37557	ENSMUST00000198482.2	0	3343	2	2	2	0.173371	ENSMUST00000198482.2	0	3343	9.33333	0	0	0	0	ENSMUST00000198482.2	0	3343	2	2	2	0.110246	ENSMUST00000198482.2	0	3343	2	2	2	0.15061	ENSMUST00000198482.2
LncRNA3189	4	2	-3	#N/A	0.0186963	24.165	6.86905e-07	1	3	3	3	1.68576	LncRNA3189	0	440	4	4	4	1.99071	LncRNA3189	0	440	2	2	2	1.31723	LncRNA3189	0	440	3	0	0	0	0	LncRNA3189	0	440	0	0	0	0	LncRNA3189	0	440	0	0	0	0	LncRNA3189
LncRNA8237	4	2	-3	#N/A	0.0186983	24.165	6.86905e-07	1	3	3	3	2.385	LncRNA8237	0	311	4	4	4	2.81643	LncRNA8237	0	311	2	2	2	1.8636	LncRNA8237	0	311	3	0	0	0	0	LncRNA8237	0	311	0	0	0	0	LncRNA8237	0	311	0	0	0	0	LncRNA8237
LncRNA1784	4	2	-3	#N/A	0.0187086	24.165	6.86903e-07	1	3	3	3	2.43192	LncRNA1784	0	305	4	4	4	2.87184	LncRNA1784	0	305	2	2	2	1.90026	LncRNA1784	0	305	3	0	0	0	0	LncRNA1784	0	305	0	0	0	0	LncRNA1784	0	305	0	0	0	0	LncRNA1784
LncRNA12278	20	0	6.66667	#N/A	0.0187764	-55.9564	-1.6296e-06	1	0	0	0	0	LncRNA12278	0	322	0	0	0	0	LncRNA12278	0	322	0	0	0	0	LncRNA12278	0	322	0	20	20	20	15.8803	LncRNA12278	0	322	0	0	0	0	LncRNA12278	0	322	0	0	0	0	LncRNA12278
LncRNA5344	21	1	7.66667	12.5	0.0188135	-9.96527	-1.68799e-06	1	1	1	1	0.744714	LncRNA5344	0	332	0	0	0	0	LncRNA5344	0	332	1	1	1	0.872861	LncRNA5344	0	332	0.666667	4	4	4	3.08039	LncRNA5344	0	332	21	21	21	11.656	LncRNA5344	0	332	0	0	0	0	LncRNA5344
LncRNA6578	8	1	-4	#N/A	0.0188827	31.7979	9.13239e-07	1	8	8	8	6.01204	LncRNA6578	0	329	3	3	3	1.99676	LncRNA6578	0	329	1	1	1	0.88082	LncRNA6578	0	329	4	0	0	0	0	LncRNA6578	0	329	0	0	0	0	LncRNA6578	0	329	0	0	0	0	LncRNA6578
ENSMUST00000141811.2	16	3	-8.66667	-3.6	0.0190382	3.35107	1.93432e-06	1	17	17	17	11.5472	ENSMUST00000141811.2	0	364	14	14	14	8.42222	ENSMUST00000141811.2	0	364	5	5	5	3.98063	ENSMUST00000141811.2	0	364	12	3	3	3	2.10719	ENSMUST00000141811.2	0	364	6	6	6	3.03751	ENSMUST00000141811.2	0	364	1	1	1	0.691605	ENSMUST00000141811.2
ENSMUST00000242696.1	8	2	5	6	0.0194714	-6.02473	-1.28708e-06	1	1	1	1	0.108919	ENSMUST00000242696.1	0	2270	2	2	2	0.192932	ENSMUST00000242696.1	0	2270	0	0	0	0	ENSMUST00000242696.1	0	2270	1	7	7	7	0.788418	ENSMUST00000242696.1	0	2270	3	3	3	0.243536	ENSMUST00000242696.1	0	2270	8	8	8	0.887204	ENSMUST00000242696.1
LncRNA3403	16	4	-7.33333	-4.66667	0.0195081	4.26805	1.64134e-06	1	5	5	5	1.20255	LncRNA3403	0	1028	16	16	16	3.40821	LncRNA3403	0	1028	7	7	7	1.97328	LncRNA3403	0	1028	9.33333	0	0	0	0	LncRNA3403	0	1028	5	5	5	0.896281	LncRNA3403	0	1028	1	1	1	0.244887	LncRNA3403
LncRNA952	40	4	-15	-6	0.0195589	5.24714	3.13071e-06	1	13	13	13	3.19819	LncRNA952	0	1005	40	40	40	8.71553	LncRNA952	0	1005	1	1	1	0.288348	LncRNA952	0	1005	18	5	5	5	1.272	LncRNA952	0	1005	4	4	4	0.733434	LncRNA952	0	1005	0	0	0	0	LncRNA952
LncRNA2774	31	4	-13	-3.4375	0.0195753	3.10838	2.76888e-06	1	16	16	16	4.31398	LncRNA2774	0	917	33	33	33	7.88033	LncRNA2774	0	917	6	6	6	1.89612	LncRNA2774	0	917	18.3333	2	2	2	0.557629	LncRNA2774	0	917	9	9	9	1.80859	LncRNA2774	0	917	5	5	5	1.37265	LncRNA2774
LncRNA1066	4	2	-3	#N/A	0.0195758	24.3413	6.92132e-07	1	4	4	4	2.65142	LncRNA1066	0	373	3	3	3	1.76121	LncRNA1066	0	373	2	2	2	1.55383	LncRNA1066	0	373	3	0	0	0	0	LncRNA1066	0	373	0	0	0	0	LncRNA1066	0	373	0	0	0	0	LncRNA1066
ENSMUST00000068836.6	13	6	-8.33333	-2.92308	0.0196698	2.76963	1.9219e-06	1	11	11	11	1.45205	ENSMUST00000068836.6	0	1873	12	12	12	1.40295	ENSMUST00000068836.6	0	1873	15	15	15	2.32079	ENSMUST00000068836.6	0	1873	12.6667	2	2	2	0.273009	ENSMUST00000068836.6	0	1873	6	6	6	0.590311	ENSMUST00000068836.6	0	1873	5	5	5	0.672035	ENSMUST00000068836.6
LncRNA4363	12	0	-5	#N/A	0.0197802	36.9164	1.06502e-06	1	3	3	3	1.91663	LncRNA4363	0	387	12	12	12	6.79	LncRNA4363	0	387	0	0	0	0	LncRNA4363	0	387	5	0	0	0	0	LncRNA4363	0	387	0	0	0	0	LncRNA4363	0	387	0	0	0	0	LncRNA4363
LncRNA6187	4	2	-3	#N/A	0.0198313	24.3964	6.93765e-07	1	2	2	2	1.46733	LncRNA6187	0	337	4	4	4	2.59914	LncRNA6187	0	337	3	3	3	2.57973	LncRNA6187	0	337	3	0	0	0	0	LncRNA6187	0	337	0	0	0	0	LncRNA6187	0	337	0	0	0	0	LncRNA6187
LncRNA5320	4	2	-3	#N/A	0.0198469	24.3964	6.93765e-07	1	2	2	2	1.32217	LncRNA5320	0	374	4	4	4	2.34201	LncRNA5320	0	374	3	3	3	2.32452	LncRNA5320	0	374	3	0	0	0	0	LncRNA5320	0	374	0	0	0	0	LncRNA5320	0	374	0	0	0	0	LncRNA5320
LncRNA8087	6	5	5	4.75	0.0199335	-4.67322	-1.24452e-06	1	2	2	2	0.845282	LncRNA8087	0	585	1	1	1	0.374321	LncRNA8087	0	585	1	1	1	0.495367	LncRNA8087	0	585	1.33333	7	7	7	3.05933	LncRNA8087	0	585	6	6	6	1.89	LncRNA8087	0	585	6	6	6	2.58199	LncRNA8087
LncRNA12312	6	0	4	#N/A	0.0199593	-36.0867	-1.04041e-06	1	0	0	0	0	LncRNA12312	0	836	0	0	0	0	LncRNA12312	0	836	0	0	0	0	LncRNA12312	0	836	0	6	6	6	1.83497	LncRNA12312	0	836	0	0	0	0	LncRNA12312	0	836	6	6	6	1.80678	LncRNA12312
LncRNA783	6	2	-3.33333	#N/A	0.0200828	27.1372	7.75037e-07	1	6	6	6	2.56213	LncRNA783	0	579	2	2	2	0.756399	LncRNA783	0	579	2	2	2	1.001	LncRNA783	0	579	3.33333	0	0	0	0	LncRNA783	0	579	0	0	0	0	LncRNA783	0	579	0	0	0	0	LncRNA783
ENSMUST00000247050.1	21	8	-12.6667	-2.52	0.0200854	2.38485	2.83852e-06	1	26	26	26	6.50645	ENSMUST00000247050.1	0	988	21	21	21	4.65438	ENSMUST00000247050.1	0	988	16	16	16	4.69295	ENSMUST00000247050.1	0	988	21	5	5	5	1.29389	ENSMUST00000247050.1	0	988	12	12	12	2.23816	ENSMUST00000247050.1	0	988	8	8	8	2.03841	ENSMUST00000247050.1
LncRNA7986	12	2	-5	-16	0.0202961	10.5636	1.08486e-06	1	2	2	2	0.71355	LncRNA7986	0	693	12	12	12	3.79182	LncRNA7986	0	693	2	2	2	0.836334	LncRNA7986	0	693	5.33333	0	0	0	0	LncRNA7986	0	693	0	0	0	0	LncRNA7986	0	693	1	1	1	0.363267	LncRNA7986
LncRNA4510	7	3	-4.66667	-8	0.0203403	6.76964	1.08178e-06	1	3	3	3	0.744714	LncRNA4510	0	996	7	7	7	1.539	LncRNA4510	0	996	6	6	6	1.74572	LncRNA4510	0	996	5.33333	0	0	0	0	LncRNA4510	0	996	2	2	2	0.370031	LncRNA4510	0	996	0	0	0	0	LncRNA4510
LncRNA2624	12	2	6	4.6	0.0203638	-4.5133	-1.47533e-06	1	2	2	2	0.754947	LncRNA2624	0	655	1	1	1	0.334317	LncRNA2624	0	655	2	2	2	0.884854	LncRNA2624	0	655	1.66667	13	13	13	5.07442	LncRNA2624	0	655	6	6	6	1.68802	LncRNA2624	0	655	4	4	4	1.53737	LncRNA2624
ENSMUST00000137359.2	510	38	164	3.44776	0.0203873	-3.24751	-3.55529e-05	1	107	107	107	11.7214	ENSMUST00000137359.2	0	2257	39	39	39	3.78384	ENSMUST00000137359.2	0	2257	55	55	55	7.06178	ENSMUST00000137359.2	0	2257	67	91	91	91	10.3085	ENSMUST00000137359.2	0	2257	549	549	549	44.8237	ENSMUST00000137359.2	0	2257	53	53	53	5.91158	ENSMUST00000137359.2
ENSMUST00000182748.8	93	15	-33.6667	-4.60714	0.020407	4.259	7.02401e-06	1	31	29	31	2.43243	ENSMUST00000182748.8	0	3151	94	88	94	6.5325	ENSMUST00000182748.8	0	3151	4	3	4	0.36787	ENSMUST00000182748.8	0	3151	43	8	8	8	0.649121	ENSMUST00000182748.8	0	3151	19	18	19	1.11115	ENSMUST00000182748.8	0	3151	1	1	1	0.0798934	ENSMUST00000182748.8
LncRNA148	16	5	-8.66667	-3	0.0204565	2.75294	1.90326e-06	1	10	10	10	4.50355	LncRNA148	0	549	20	20	20	7.97733	LncRNA148	0	549	9	9	9	4.75065	LncRNA148	0	549	13	4	4	4	1.86282	LncRNA148	0	549	5	5	5	1.67828	LncRNA148	0	549	4	4	4	1.8342	LncRNA148
ENSMUST00000243313.1	14	4	7	3.33333	0.020616	-3.5657	-1.8439e-06	1	3	3	3	1.02308	ENSMUST00000243313.1	0	725	4	4	4	1.20815	ENSMUST00000243313.1	0	725	2	2	2	0.79942	ENSMUST00000243313.1	0	725	3	7	7	7	2.46856	ENSMUST00000243313.1	0	725	7	7	7	1.77921	ENSMUST00000243313.1	0	725	16	16	16	5.55573	ENSMUST00000243313.1
LncRNA499	5	3	-3.66667	-12	0.0207508	8.67262	8.40002e-07	1	4	4	4	1.93918	LncRNA499	0	510	5	5	5	2.14684	LncRNA499	0	510	3	3	3	1.70465	LncRNA499	0	510	4	0	0	0	0	LncRNA499	0	510	1	1	1	0.361324	LncRNA499	0	510	0	0	0	0	LncRNA499
LncRNA5577	34	3	-12.3333	-4.36364	0.0208126	3.78874	2.57132e-06	1	8	8	8	1.12448	LncRNA5577	0	1759	36	36	36	4.48163	LncRNA5577	0	1759	4	4	4	0.658988	LncRNA5577	0	1759	16	6	6	6	0.872107	LncRNA5577	0	1759	3	3	3	0.314284	LncRNA5577	0	1759	2	2	2	0.286236	LncRNA5577
LncRNA12329	11	0	4.66667	#N/A	0.0208215	-36.2435	-1.04506e-06	1	0	0	0	0	LncRNA12329	0	423	0	0	0	0	LncRNA12329	0	423	0	0	0	0	LncRNA12329	0	423	0	3	3	3	1.81328	LncRNA12329	0	423	11	11	11	4.79203	LncRNA12329	0	423	0	0	0	0	LncRNA12329
LncRNA1714	68	15	32.6667	2.08889	0.0208413	-2.17473	-8.14394e-06	1	15	15	15	5.18696	LncRNA1714	0	715	45	45	45	13.7818	LncRNA1714	0	715	30	30	30	12.159	LncRNA1714	0	715	30	60	60	60	21.455	LncRNA1714	0	715	83	83	83	21.3914	LncRNA1714	0	715	45	45	45	15.844	LncRNA1714
LncRNA7513	56	1	17.3333	14	0.0209092	-11.5774	-3.67594e-06	1	1	1	1	0.2069	LncRNA7513	0	1195	1	1	1	0.183245	LncRNA7513	0	1195	2	2	2	0.485004	LncRNA7513	0	1195	1.33333	0	0	0	0	LncRNA7513	0	1195	56	56	56	8.6355	LncRNA7513	0	1195	0	0	0	0	LncRNA7513
LncRNA4287	17	5	-8.33333	-4.125	0.0209739	3.64088	1.82274e-06	1	7	7	7	1.86701	LncRNA4287	0	927	19	19	19	4.48821	LncRNA4287	0	927	7	7	7	2.18827	LncRNA4287	0	927	11	2	2	2	0.551613	LncRNA4287	0	927	2	2	2	0.397574	LncRNA4287	0	927	4	4	4	1.08627	LncRNA4287
LncRNA4589	14	4	-8	-3.18182	0.0210133	2.95339	1.77886e-06	1	12	12	12	1.92284	LncRNA4589	0	1543	16	16	16	2.27067	LncRNA4589	0	1543	7	7	7	1.31467	LncRNA4589	0	1543	11.6667	3	3	3	0.497095	LncRNA4589	0	1543	6	6	6	0.71656	LncRNA4589	0	1543	2	2	2	0.326305	LncRNA4589
LncRNA11259	10	1	4.66667	15	0.0210563	-11.7337	-1.12511e-06	1	0	0	0	0	LncRNA11259	0	341	1	1	1	0.642163	LncRNA11259	0	341	0	0	0	0	LncRNA11259	0	341	0.333333	10	10	10	7.49773	LncRNA11259	0	341	4	4	4	2.16159	LncRNA11259	0	341	1	1	1	0.738253	LncRNA11259
LncRNA2897	11	3	-6.33333	-4.16667	0.0210923	3.73361	1.42718e-06	1	12	12	12	3.18683	LncRNA2897	0	931	8	8	8	1.88166	LncRNA2897	0	931	5	5	5	1.55634	LncRNA2897	0	931	8.33333	1	1	1	0.274622	LncRNA2897	0	931	2	2	2	0.395865	LncRNA2897	0	931	3	3	3	0.811206	LncRNA2897
ENSMUST00000241899.1	14	1	7	5.2	0.0211746	-5.03261	-1.66469e-06	1	2	1	2	0.291907	ENSMUST00000241899.1	0	1694	2	2	2	0.258533	ENSMUST00000241899.1	0	1694	1	1	1	0.171068	ENSMUST00000241899.1	0	1694	1.66667	15	8	15	2.26393	ENSMUST00000241899.1	0	1694	10	9	10	1.08781	ENSMUST00000241899.1	0	1694	1	1	1	0.148609	ENSMUST00000241899.1
LncRNA10104	5	2	3	#N/A	0.0212027	-25.1475	-7.16037e-07	1	0	0	0	0	LncRNA10104	0	301	0	0	0	0	LncRNA10104	0	301	0	0	0	0	LncRNA10104	0	301	0	2	2	2	1.69882	LncRNA10104	0	301	5	5	5	3.06105	LncRNA10104	0	301	2	2	2	1.67272	LncRNA10104
LncRNA7873	9	2	4.66667	4.5	0.0213782	-4.65076	-1.20113e-06	1	1	1	1	0.422641	LncRNA7873	0	585	3	3	3	1.12296	LncRNA7873	0	585	0	0	0	0	LncRNA7873	0	585	1.33333	3	3	3	1.31114	LncRNA7873	0	585	6	6	6	1.89	LncRNA7873	0	585	9	9	9	3.87299	LncRNA7873
LncRNA3735	15	3	6.66667	5	0.0214331	-4.6234	-1.57091e-06	1	1	1	1	0.564486	LncRNA3735	0	438	0	0	0	0	LncRNA3735	0	438	4	4	4	2.64648	LncRNA3735	0	438	1.66667	4	4	4	2.33491	LncRNA3735	0	438	15	15	15	6.3108	LncRNA3735	0	438	6	6	6	3.44855	LncRNA3735
LncRNA6028	5	3	-3.66667	-12	0.0215185	8.44088	8.3693e-07	1	4	4	4	2.31611	LncRNA6028	0	427	5	5	5	2.56414	LncRNA6028	0	427	3	3	3	2.03599	LncRNA6028	0	427	4	0	0	0	0	LncRNA6028	0	427	0	0	0	0	LncRNA6028	0	427	1	1	1	0.589565	LncRNA6028
LncRNA4183	6	3	-4	-13	0.0215366	9.07536	9.08304e-07	1	4	4	4	3.3299	LncRNA4183	0	297	6	6	6	4.42379	LncRNA4183	0	297	3	3	3	2.92717	LncRNA4183	0	297	4.33333	0	0	0	0	LncRNA4183	0	297	0	0	0	0	LncRNA4183	0	297	1	1	1	0.847624	LncRNA4183
LncRNA9835	9	1	4.66667	8	0.0216938	-7.04323	-1.12815e-06	1	1	1	1	0.345314	LncRNA9835	0	716	0	0	0	0	LncRNA9835	0	716	1	1	1	0.404734	LncRNA9835	0	716	0.666667	9	9	9	3.21376	LncRNA9835	0	716	5	5	5	1.28684	LncRNA9835	0	716	2	2	2	0.703196	LncRNA9835
LncRNA2867	12	1	-5	-16	0.0220758	10.9382	1.07948e-06	1	3	3	3	1.25718	LncRNA2867	0	590	12	12	12	4.45378	LncRNA2867	0	590	1	1	1	0.491169	LncRNA2867	0	590	5.33333	0	0	0	0	LncRNA2867	0	590	1	1	1	0.312331	LncRNA2867	0	590	0	0	0	0	LncRNA2867
LncRNA5635	8	4	-5.33333	-6.33333	0.0220833	5.54133	1.24432e-06	1	4	4	4	1.4068	LncRNA5635	0	703	7	7	7	2.18043	LncRNA5635	0	703	8	8	8	3.29775	LncRNA5635	0	703	6.33333	3	3	3	1.09106	LncRNA5635	0	703	0	0	0	0	LncRNA5635	0	703	0	0	0	0	LncRNA5635
ENSMUST00000141810.3	37	20	-26.6667	-2.14286	0.0221635	2.02166	5.88816e-06	1	50	50	50	5.68118	ENSMUST00000141810.3	0	2176	54	54	54	5.43419	ENSMUST00000141810.3	0	2176	46	46	46	6.12607	ENSMUST00000141810.3	0	2176	50	17	17	17	1.99744	ENSMUST00000141810.3	0	2176	27	27	27	2.28651	ENSMUST00000141810.3	0	2176	26	26	26	3.00797	ENSMUST00000141810.3
LncRNA95	25	4	-14	-2.61538	0.0222333	2.4134	3.02805e-06	1	23	23	23	3.26256	LncRNA95	0	1743	32	32	32	4.02024	LncRNA95	0	1743	13	13	13	2.16137	LncRNA95	0	1743	22.6667	10	10	10	1.46685	LncRNA95	0	1743	9	9	9	0.951508	LncRNA95	0	1743	7	7	7	1.01102	LncRNA95
LncRNA9665	9	0	5	8.5	0.0222638	-8.13254	-1.29348e-06	1	1	1	1	0.600109	LncRNA9665	0	412	1	1	1	0.531499	LncRNA9665	0	412	0	0	0	0	LncRNA9665	0	412	0.666667	9	9	9	5.58508	LncRNA9665	0	412	1	1	1	0.44727	LncRNA9665	0	412	7	7	7	4.27721	LncRNA9665
LncRNA5173	5	3	-3.66667	-12	0.0223819	8.61984	8.45552e-07	1	3	3	3	1.20412	LncRNA5173	0	616	5	5	5	1.77742	LncRNA5173	0	616	4	4	4	1.88175	LncRNA5173	0	616	4	1	1	1	0.415053	LncRNA5173	0	616	0	0	0	0	LncRNA5173	0	616	0	0	0	0	LncRNA5173
LncRNA3040	10	3	-5	-8.5	0.022384	6.76598	1.10974e-06	1	4	4	4	1.84168	LncRNA3040	0	537	10	10	10	4.0778	LncRNA3040	0	537	3	3	3	1.61894	LncRNA3040	0	537	5.66667	2	2	2	0.952226	LncRNA3040	0	537	0	0	0	0	LncRNA3040	0	537	0	0	0	0	LncRNA3040
LncRNA5640	7	3	4.66667	5.66667	0.0226934	-5.42768	-1.14716e-06	1	2	2	2	1.11372	LncRNA5640	0	444	1	1	1	0.493193	LncRNA5640	0	444	0	0	0	0	LncRNA5640	0	444	1	7	7	7	4.03088	LncRNA5640	0	444	6	6	6	2.49021	LncRNA5640	0	444	4	4	4	2.26797	LncRNA5640
ENSMUST00000236277.2	28	9	-16.6667	-2.38889	0.0227721	2.26113	3.68339e-06	1	32	32	32	5.69607	ENSMUST00000236277.2	0	1389	34	34	34	5.36014	ENSMUST00000236277.2	0	1389	20	20	20	4.17264	ENSMUST00000236277.2	0	1389	28.6667	6	6	6	1.10442	ENSMUST00000236277.2	0	1389	19	19	19	2.52069	ENSMUST00000236277.2	0	1389	11	11	11	1.99365	ENSMUST00000236277.2
ENSMUST00000246317.1	33	5	-15.3333	-3.19048	0.0231689	2.79784	3.22956e-06	1	19	1	19	2.93787	ENSMUST00000246317.1	0	1599	37	2	37	5.06702	ENSMUST00000246317.1	0	1599	11	1	11	1.99355	ENSMUST00000246317.1	0	1599	22.3333	6	0	6	0.959372	ENSMUST00000246317.1	0	1599	4	1	4	0.460977	ENSMUST00000246317.1	0	1599	11	3	11	1.73182	ENSMUST00000246317.1
LncRNA430	16	5	-8.66667	-2.85714	0.0231921	2.68804	1.95509e-06	1	19	19	19	4.41094	LncRNA430	0	1065	12	12	12	2.46735	LncRNA430	0	1065	9	9	9	2.44893	LncRNA430	0	1065	13.3333	3	3	3	0.720205	LncRNA430	0	1065	7	7	7	1.2112	LncRNA430	0	1065	4	4	4	0.945518	LncRNA430
LncRNA12402	8	0	4	#N/A	0.0232417	-35.6333	-1.02697e-06	1	0	0	0	0	LncRNA12402	0	391	0	0	0	0	LncRNA12402	0	391	0	0	0	0	LncRNA12402	0	391	0	0	0	0	0	LncRNA12402	0	391	4	4	4	1.88517	LncRNA12402	0	391	8	8	8	5.15078	LncRNA12402
ENSMUST00000201128.3	38	20	-26.6667	-2.25	0.0232755	2.14633	6.10188e-06	1	47	47	47	10.6904	ENSMUST00000201128.3	0	1087	40	40	40	8.05805	ENSMUST00000201128.3	0	1087	57	57	57	15.196	ENSMUST00000201128.3	0	1087	48	19	19	19	4.46898	ENSMUST00000201128.3	0	1087	20	20	20	3.39053	ENSMUST00000201128.3	0	1087	25	25	25	5.78989	ENSMUST00000201128.3
LncRNA2479	8	1	-3.66667	#N/A	0.0232848	29.9765	8.5923e-07	1	8	8	8	5.90436	LncRNA2479	0	335	1	1	1	0.653664	LncRNA2479	0	335	2	2	2	1.73009	LncRNA2479	0	335	3.66667	0	0	0	0	LncRNA2479	0	335	0	0	0	0	LncRNA2479	0	335	0	0	0	0	LncRNA2479
LncRNA282	379	65	-133	-4.35294	0.0234303	3.93893	2.7254e-05	1	114	114	114	3.85792	LncRNA282	0	7306	389	389	389	11.6592	LncRNA282	0	7306	15	15	15	0.594969	LncRNA282	0	7306	172.667	10	10	10	0.349949	LncRNA282	0	7306	80	80	80	2.0178	LncRNA282	0	7306	29	29	29	0.999258	LncRNA282
LncRNA9733	10	1	-4	#N/A	0.0237012	35.433	1.02103e-06	1	1	1	1	0.518333	LncRNA9733	0	477	1	1	1	0.459073	LncRNA9733	0	477	10	10	10	6.07526	LncRNA9733	0	477	4	0	0	0	0	LncRNA9733	0	477	0	0	0	0	LncRNA9733	0	477	0	0	0	0	LncRNA9733
LncRNA390	10	1	-5.66667	-18	0.0237233	11.7788	1.22776e-06	1	8	8	8	3.18	LncRNA390	0	622	10	10	10	3.52054	LncRNA390	0	622	0	0	0	0	LncRNA390	0	622	6	0	0	0	0	LncRNA390	0	622	0	0	0	0	LncRNA390	0	622	1	1	1	0.404733	LncRNA390
LncRNA5263	9	5	6.33333	3.11111	0.0238012	-3.13967	-1.57705e-06	1	4	4	4	1.01957	LncRNA5263	0	970	1	1	1	0.22575	LncRNA5263	0	970	4	4	4	1.19501	LncRNA5263	0	970	3	9	9	9	2.37222	LncRNA5263	0	970	10	10	10	1.89975	LncRNA5263	0	970	9	9	9	2.33577	LncRNA5263
LncRNA4075	5	1	-3.33333	#N/A	0.023831	27.9562	7.99324e-07	1	5	5	5	3.54219	LncRNA4075	0	349	1	1	1	0.627443	LncRNA4075	0	349	4	4	4	3.32137	LncRNA4075	0	349	3.33333	0	0	0	0	LncRNA4075	0	349	0	0	0	0	LncRNA4075	0	349	0	0	0	0	LncRNA4075
ENSMUST00000161925.2	8	5	-5.66667	-4.4	0.0238774	4.05097	1.30527e-06	1	7	7	7	2.27128	ENSMUST00000161925.2	0	762	8	8	8	2.29898	ENSMUST00000161925.2	0	762	7	7	7	2.66211	ENSMUST00000161925.2	0	762	7.33333	2	2	2	0.671057	ENSMUST00000161925.2	0	762	3	3	3	0.725494	ENSMUST00000161925.2	0	762	0	0	0	0	ENSMUST00000161925.2
LncRNA10274	8	1	4.33333	7.5	0.0242437	-6.58168	-1.0292e-06	1	0	0	0	0	LncRNA10274	0	546	1	1	1	0.401058	LncRNA10274	0	546	1	1	1	0.530751	LncRNA10274	0	546	0.666667	5	5	5	2.34132	LncRNA10274	0	546	8	8	8	2.70001	LncRNA10274	0	546	2	2	2	0.92214	LncRNA10274
LncRNA5466	5	3	-3.66667	-12	0.0243073	8.59358	8.55328e-07	1	5	5	5	2.54892	LncRNA5466	0	485	3	3	3	1.3545	LncRNA5466	0	485	4	4	4	2.39002	LncRNA5466	0	485	4	0	0	0	0	LncRNA5466	0	485	0	0	0	0	LncRNA5466	0	485	1	1	1	0.51906	LncRNA5466
ENSMUST00000197153.3	1630	954	1037.33	2.4107	0.0244808	-2.41623	-0.00025475	1	261	259	261	38.0489	ENSMUST00000197153.3	0	1696	679	679	679	87.6685	ENSMUST00000197153.3	0	1696	1266	1266	1266	216.317	ENSMUST00000197153.3	0	1696	735.333	1794	1792	1794	270.446	ENSMUST00000197153.3	0	1696	1891	1889	1891	205.463	ENSMUST00000197153.3	0	1696	1633	1632	1633	242.393	ENSMUST00000197153.3
LncRNA3993	10	4	-5.33333	-6.33333	0.0246831	5.52949	1.20021e-06	1	5	5	5	2.44313	LncRNA3993	0	506	10	10	10	4.32762	LncRNA3993	0	506	4	4	4	2.29083	LncRNA3993	0	506	6.33333	0	0	0	0	LncRNA3993	0	506	3	3	3	1.09254	LncRNA3993	0	506	0	0	0	0	LncRNA3993
LncRNA4837	6	2	3.66667	12	0.024864	-9.20502	-8.76501e-07	1	1	1	1	0.7775	LncRNA4837	0	318	0	0	0	0	LncRNA4837	0	318	0	0	0	0	LncRNA4837	0	318	0.333333	4	4	4	3.21601	LncRNA4837	0	318	6	6	6	3.47689	LncRNA4837	0	318	2	2	2	1.5833	LncRNA4837
LncRNA7369	7	1	-4.33333	-14	0.0249784	10.1957	1.02104e-06	1	1	1	1	0.591495	LncRNA7369	0	418	6	6	6	3.14322	LncRNA7369	0	418	7	7	7	4.85294	LncRNA7369	0	418	4.66667	1	1	1	0.611657	LncRNA7369	0	418	0	0	0	0	LncRNA7369	0	418	0	0	0	0	LncRNA7369
LncRNA2298	27	11	-15.3333	-2.84	0.0250889	2.55691	3.342e-06	1	20	20	20	9.73406	LncRNA2298	0	508	30	30	30	12.9317	LncRNA2298	0	508	21	21	21	11.9795	LncRNA2298	0	508	23.6667	9	9	9	4.52963	LncRNA2298	0	508	3	3	3	1.08824	LncRNA2298	0	508	13	13	13	6.44227	LncRNA2298
LncRNA4208	5	2	-3	#N/A	0.0251134	24.5317	6.97778e-07	1	5	5	5	3.30542	LncRNA4208	0	374	2	2	2	1.171	LncRNA4208	0	374	2	2	2	1.54968	LncRNA4208	0	374	3	0	0	0	0	LncRNA4208	0	374	0	0	0	0	LncRNA4208	0	374	0	0	0	0	LncRNA4208
LncRNA8927	16	4	7	3.33333	0.0252693	-3.56581	-1.81965e-06	1	1	1	1	0.449536	LncRNA8927	0	550	6	6	6	2.38885	LncRNA8927	0	550	2	2	2	1.05378	LncRNA8927	0	550	3	17	17	17	7.90261	LncRNA8927	0	550	4	4	4	1.34018	LncRNA8927	0	550	9	9	9	4.11945	LncRNA8927
LncRNA210	14	4	-8	-4	0.0252872	3.53248	1.75854e-06	1	11	11	11	2.93071	LncRNA210	0	928	15	15	15	3.53951	LncRNA210	0	928	6	6	6	1.87364	LncRNA210	0	928	10.6667	1	1	1	0.275509	LncRNA210	0	928	2	2	2	0.397145	LncRNA210	0	928	5	5	5	1.35638	LncRNA210
LncRNA8148	9	2	4.33333	7.5	0.0254346	-6.58324	-1.02959e-06	1	0	0	0	0	LncRNA8148	0	561	1	1	1	0.390334	LncRNA8148	0	561	1	1	1	0.516559	LncRNA8148	0	561	0.666667	3	3	3	1.36723	LncRNA8148	0	561	9	9	9	2.95629	LncRNA8148	0	561	3	3	3	1.34623	LncRNA8148
LncRNA4603	9	3	-4.66667	-8	0.0254747	6.56116	1.07047e-06	1	9	9	9	5.50793	LncRNA4603	0	404	4	4	4	2.1681	LncRNA4603	0	404	3	3	3	2.1519	LncRNA4603	0	404	5.33333	2	2	2	1.26571	LncRNA4603	0	404	0	0	0	0	LncRNA4603	0	404	0	0	0	0	LncRNA4603
LncRNA470	4	1	-3	#N/A	0.0255478	23.8753	6.78313e-07	1	4	4	4	2.78586	LncRNA470	0	355	4	4	4	2.46735	LncRNA470	0	355	1	1	1	0.816309	LncRNA470	0	355	3	0	0	0	0	LncRNA470	0	355	0	0	0	0	LncRNA470	0	355	0	0	0	0	LncRNA470
LncRNA6202	4	1	-3	#N/A	0.0255553	23.8752	6.78312e-07	1	4	4	4	2.3107	LncRNA6202	0	428	4	4	4	2.04652	LncRNA6202	0	428	1	1	1	0.677079	LncRNA6202	0	428	3	0	0	0	0	LncRNA6202	0	428	0	0	0	0	LncRNA6202	0	428	0	0	0	0	LncRNA6202
LncRNA4269	3	2	-2.66667	#N/A	0.025606	21.7472	6.15209e-07	1	3	3	3	1.96747	LncRNA4269	0	377	3	3	3	1.74253	LncRNA4269	0	377	2	2	2	1.53735	LncRNA4269	0	377	2.66667	0	0	0	0	LncRNA4269	0	377	0	0	0	0	LncRNA4269	0	377	0	0	0	0	LncRNA4269
LncRNA3275	7	2	-4.33333	-7.5	0.0256105	6.14689	9.79582e-07	1	5	5	5	1.66832	LncRNA3275	0	741	7	7	7	2.06861	LncRNA3275	0	741	3	3	3	1.17324	LncRNA3275	0	741	5	1	1	1	0.345037	LncRNA3275	0	741	1	1	1	0.248685	LncRNA3275	0	741	0	0	0	0	LncRNA3275
LncRNA7203	3	2	-2.66667	#N/A	0.0256182	21.7472	6.15209e-07	1	3	3	3	1.6896	LncRNA7203	0	439	3	3	3	1.49643	LncRNA7203	0	439	2	2	2	1.32023	LncRNA7203	0	439	2.66667	0	0	0	0	LncRNA7203	0	439	0	0	0	0	LncRNA7203	0	439	0	0	0	0	LncRNA7203
ENSMUST00000243290.1	9	4	6	3	0.0256468	-3.07922	-1.50272e-06	1	4	4	4	1.28773	ENSMUST00000243290.1	0	768	3	3	3	0.855381	ENSMUST00000243290.1	0	768	2	2	2	0.754661	ENSMUST00000243290.1	0	768	3	7	7	7	2.33035	ENSMUST00000243290.1	0	768	11	11	11	2.63936	ENSMUST00000243290.1	0	768	9	9	9	2.95013	ENSMUST00000243290.1
LncRNA4807	8	1	-3.66667	#N/A	0.0257166	28.0952	8.03446e-07	1	2	2	2	1.11372	LncRNA4807	0	444	8	8	8	3.94554	LncRNA4807	0	444	1	1	1	0.65268	LncRNA4807	0	444	3.66667	0	0	0	0	LncRNA4807	0	444	0	0	0	0	LncRNA4807	0	444	0	0	0	0	LncRNA4807
LncRNA2038	7	2	-4.33333	-7.5	0.0258702	6.08211	9.77502e-07	1	5	5	5	1.99713	LncRNA2038	0	619	7	7	7	2.47632	LncRNA2038	0	619	3	3	3	1.40447	LncRNA2038	0	619	5	0	0	0	0	LncRNA2038	0	619	1	1	1	0.297699	LncRNA2038	0	619	1	1	1	0.406695	LncRNA2038
ENSMUST00000244761.1	10	0	-4.33333	#N/A	0.0259266	32.2748	9.27382e-07	1	3	3	3	0.684889	ENSMUST00000244761.1	0	1083	10	8	10	2.02195	ENSMUST00000244761.1	0	1083	0	0	0	0	ENSMUST00000244761.1	0	1083	4.33333	0	0	0	0	ENSMUST00000244761.1	0	1083	0	0	0	0	ENSMUST00000244761.1	0	1083	0	0	0	0	ENSMUST00000244761.1
LncRNA467	19	2	9.66667	2.8125	0.0259585	-2.82418	-2.35519e-06	1	8	8	8	5.58746	LncRNA467	0	354	2	2	2	1.23716	LncRNA467	0	354	6	6	6	4.91169	LncRNA467	0	354	5.33333	21	21	21	15.167	LncRNA467	0	354	16	16	16	8.32883	LncRNA467	0	354	8	8	8	5.68913	LncRNA467
LncRNA5018	26	4	-11.3333	-3.61538	0.0259905	3.32655	2.4418e-06	1	16	16	16	2.85214	LncRNA5018	0	1387	27	27	27	4.26272	LncRNA5018	0	1387	4	4	4	0.835731	LncRNA5018	0	1387	15.6667	4	4	4	0.73734	LncRNA5018	0	1387	8	8	8	1.06287	LncRNA5018	0	1387	1	1	1	0.181503	LncRNA5018
LncRNA4034	6	2	-4	-13	0.0262239	9.03038	9.05369e-07	1	6	6	6	3.04614	LncRNA4034	0	487	5	5	5	2.24823	LncRNA4034	0	487	2	2	2	1.1901	LncRNA4034	0	487	4.33333	0	0	0	0	LncRNA4034	0	487	0	0	0	0	LncRNA4034	0	487	1	1	1	0.516929	LncRNA4034
LncRNA4584	5	1	-3.33333	#N/A	0.0262374	26.4489	7.54629e-07	1	5	5	5	2.62468	LncRNA4584	0	471	4	4	4	1.85968	LncRNA4584	0	471	1	1	1	0.615265	LncRNA4584	0	471	3.33333	0	0	0	0	LncRNA4584	0	471	0	0	0	0	LncRNA4584	0	471	0	0	0	0	LncRNA4584
LncRNA6833	5	1	-3.33333	#N/A	0.0262466	26.4489	7.54627e-07	1	5	5	5	2.63587	LncRNA6833	0	469	4	4	4	1.86761	LncRNA6833	0	469	1	1	1	0.617889	LncRNA6833	0	469	3.33333	0	0	0	0	LncRNA6833	0	469	0	0	0	0	LncRNA6833	0	469	0	0	0	0	LncRNA6833
LncRNA898	68	12	34.3333	1.96262	0.0269575	-2.0362	-8.70462e-06	1	34	34	34	15.891	LncRNA898	0	529	35	34	35	14.4881	LncRNA898	0	529	38	38	38	20.8167	LncRNA898	0	529	35.6667	102	102	102	49.2979	LncRNA898	0	529	61	61	61	21.2491	LncRNA898	0	529	47	47	47	22.3667	LncRNA898
LncRNA3592	3	2	-2.66667	#N/A	0.0270299	21.962	6.2158e-07	1	2	2	2	1.67624	LncRNA3592	0	295	3	3	3	2.22689	LncRNA3592	0	295	3	3	3	2.94701	LncRNA3592	0	295	2.66667	0	0	0	0	LncRNA3592	0	295	0	0	0	0	LncRNA3592	0	295	0	0	0	0	LncRNA3592
ENSMUST00000241835.1	18	11	10.6667	2.68421	0.0271908	-2.78975	-2.67231e-06	1	14	14	14	2.75372	ENSMUST00000241835.1	0	1257	3	3	3	0.52262	ENSMUST00000241835.1	0	1257	2	2	2	0.461082	ENSMUST00000241835.1	0	1257	6.33333	20	20	20	4.06798	ENSMUST00000241835.1	0	1257	18	18	18	2.63879	ENSMUST00000241835.1	0	1257	13	13	13	2.60356	ENSMUST00000241835.1
LncRNA5065	4	2	2.66667	#N/A	0.0273587	-22.644	-6.41802e-07	1	0	0	0	0	LncRNA5065	0	351	0	0	0	0	LncRNA5065	0	351	0	0	0	0	LncRNA5065	0	351	0	2	2	2	1.45682	LncRNA5065	0	351	4	4	4	2.1	LncRNA5065	0	351	2	2	2	1.43444	LncRNA5065
LncRNA667	6	2	-4	-7	0.0273725	5.73746	9.11297e-07	1	6	6	6	2.84735	LncRNA667	0	521	5	5	5	2.10151	LncRNA667	0	521	3	3	3	1.66866	LncRNA667	0	521	4.66667	0	0	0	0	LncRNA667	0	521	1	1	1	0.353696	LncRNA667	0	521	1	1	1	0.483194	LncRNA667
LncRNA4522	19	1	-7	-6.25	0.0274854	5.21168	1.48073e-06	1	3	3	3	2.0266	LncRNA4522	0	366	20	20	20	11.966	LncRNA4522	0	366	2	2	2	1.58355	LncRNA4522	0	366	8.33333	1	1	1	0.698559	LncRNA4522	0	366	2	2	2	1.00697	LncRNA4522	0	366	1	1	1	0.687826	LncRNA4522
LncRNA12305	7	0	3.66667	#N/A	0.0277231	-32.6337	-9.38023e-07	1	0	0	0	0	LncRNA12305	0	460	0	0	0	0	LncRNA12305	0	460	0	0	0	0	LncRNA12305	0	460	0	7	7	7	3.89067	LncRNA12305	0	460	0	0	0	0	LncRNA12305	0	460	4	4	4	2.18908	LncRNA12305
LncRNA6916	13	3	5.66667	6.66667	0.0278188	-6.58167	-1.40495e-06	1	0	0	0	0	LncRNA6916	0	672	3	3	3	0.977579	LncRNA6916	0	672	0	0	0	0	LncRNA6916	0	672	1	13	13	13	4.94605	LncRNA6916	0	672	4	4	4	1.09688	LncRNA6916	0	672	3	3	3	1.12386	LncRNA6916
LncRNA1753	41	5	-14	-5.2	0.0278812	4.55704	2.88946e-06	1	9	9	9	1.56264	LncRNA1753	0	1424	42	42	42	6.45861	LncRNA1753	0	1424	1	1	1	0.203504	LncRNA1753	0	1424	17.3333	3	3	3	0.538636	LncRNA1753	0	1424	6	6	6	0.776441	LncRNA1753	0	1424	1	1	1	0.176787	LncRNA1753
ENSMUST00000236541.2	8	2	-4	-13	0.0279039	9.40988	9.33675e-07	1	8	8	8	3.88597	ENSMUST00000236541.2	0	509	2	2	2	0.860423	ENSMUST00000236541.2	0	509	3	3	3	1.70799	ENSMUST00000236541.2	0	509	4.33333	1	1	1	0.502304	ENSMUST00000236541.2	0	509	0	0	0	0	ENSMUST00000236541.2	0	509	0	0	0	0	ENSMUST00000236541.2
LncRNA2797	21	2	-9.33333	-3.54545	0.0280341	3.1819	2.00241e-06	1	13	13	13	3.80828	LncRNA2797	0	844	22	22	22	5.70795	LncRNA2797	0	844	4	4	4	1.37341	LncRNA2797	0	844	13	1	1	1	0.30293	LncRNA2797	0	844	6	6	6	1.31001	LncRNA2797	0	844	4	4	4	1.1931	LncRNA2797
LncRNA10239	7	1	3.33333	#N/A	0.0280945	-28.2819	-8.08981e-07	1	0	0	0	0	LncRNA10239	0	361	0	0	0	0	LncRNA10239	0	361	0	0	0	0	LncRNA10239	0	361	0	7	7	7	4.95764	LncRNA10239	0	361	2	2	2	1.02092	LncRNA10239	0	361	1	1	1	0.697352	LncRNA10239
LncRNA720	11	6	-6.33333	-4.16667	0.0282538	4.08166	1.50854e-06	1	5	5	5	1.46299	LncRNA720	0	845	9	9	9	2.33231	LncRNA720	0	845	11	11	11	3.77241	LncRNA720	0	845	8.33333	0	0	0	0	LncRNA720	0	845	6	6	6	1.30846	LncRNA720	0	845	0	0	0	0	LncRNA720
LncRNA6211	5	2	-3	#N/A	0.0283243	25.3679	7.22572e-07	1	2	2	2	1.27446	LncRNA6211	0	388	2	2	2	1.12875	LncRNA6211	0	388	5	5	5	3.7344	LncRNA6211	0	388	3	0	0	0	0	LncRNA6211	0	388	0	0	0	0	LncRNA6211	0	388	0	0	0	0	LncRNA6211
ENSMUST00000243104.1	28	9	-14.6667	-2.25714	0.0284241	2.14273	3.24394e-06	1	20	20	20	3.60942	ENSMUST00000243104.1	0	1370	36	36	36	5.75416	ENSMUST00000243104.1	0	1370	23	23	23	4.86508	ENSMUST00000243104.1	0	1370	26.3333	11	11	11	2.05285	ENSMUST00000243104.1	0	1370	16	16	16	2.15212	ENSMUST00000243104.1	0	1370	8	8	8	1.47004	ENSMUST00000243104.1
LncRNA3044	7	2	-4	-13	0.0285488	9.36143	9.12587e-07	1	2	2	2	0.822779	LncRNA3044	0	601	7	7	7	2.55049	LncRNA3044	0	601	4	4	4	1.92872	LncRNA3044	0	601	4.33333	0	0	0	0	LncRNA3044	0	601	1	1	1	0.306615	LncRNA3044	0	601	0	0	0	0	LncRNA3044
LncRNA587	3	2	-2.66667	#N/A	0.0286895	22.1426	6.26934e-07	1	3	3	3	1.81798	LncRNA587	0	408	2	2	2	1.07342	LncRNA587	0	408	3	3	3	2.13081	LncRNA587	0	408	2.66667	0	0	0	0	LncRNA587	0	408	0	0	0	0	LncRNA587	0	408	0	0	0	0	LncRNA587
LncRNA486	4	1	-3	#N/A	0.0287498	24.674	7.01998e-07	1	1	1	1	0.765465	LncRNA486	0	323	4	4	4	2.7118	LncRNA486	0	323	4	4	4	3.58873	LncRNA486	0	323	3	0	0	0	0	LncRNA486	0	323	0	0	0	0	LncRNA486	0	323	0	0	0	0	LncRNA486
LncRNA4707	4	1	-3	#N/A	0.0287582	24.674	7.01999e-07	1	1	1	1	0.75842	LncRNA4707	0	326	4	4	4	2.68684	LncRNA4707	0	326	4	4	4	3.5557	LncRNA4707	0	326	3	0	0	0	0	LncRNA4707	0	326	0	0	0	0	LncRNA4707	0	326	0	0	0	0	LncRNA4707
ENSMUST00000181272.2	444	86	-165.333	-2.77778	0.0287981	2.53414	3.3952e-05	1	215	137	215	16.6118	ENSMUST00000181272.2	0	3200	490	336	490	33.5309	ENSMUST00000181272.2	0	3200	70	44	70	6.33915	ENSMUST00000181272.2	0	3200	258.333	46	30	46	3.67529	ENSMUST00000181272.2	0	3200	156	98	156	8.98342	ENSMUST00000181272.2	0	3200	77	50	77	6.0576	ENSMUST00000181272.2
ENSMUST00000246804.1	81	8	-35	-2.41892	0.0288742	2.20583	7.27559e-06	1	55	55	55	4.67945	ENSMUST00000246804.1	0	2906	97	97	97	7.3093	ENSMUST00000246804.1	0	2906	27	27	27	2.69247	ENSMUST00000246804.1	0	2906	59.6667	16	16	16	1.4077	ENSMUST00000246804.1	0	2906	33	33	33	2.0926	ENSMUST00000246804.1	0	2906	25	25	25	2.16573	ENSMUST00000246804.1
LncRNA11089	7	2	3.66667	12	0.0289688	-8.97019	-8.66636e-07	1	0	0	0	0	LncRNA11089	0	355	0	0	0	0	LncRNA11089	0	355	1	1	1	0.816309	LncRNA11089	0	355	0.333333	3	3	3	2.16061	LncRNA11089	0	355	7	7	7	3.6336	LncRNA11089	0	355	2	2	2	1.41828	LncRNA11089
LncRNA6950	5	1	-3	#N/A	0.0290419	24.0561	6.83675e-07	1	5	5	5	3.64668	LncRNA6950	0	339	3	3	3	1.93785	LncRNA6950	0	339	1	1	1	0.854837	LncRNA6950	0	339	3	0	0	0	0	LncRNA6950	0	339	0	0	0	0	LncRNA6950	0	339	0	0	0	0	LncRNA6950
LncRNA8217	8	3	5	2.875	0.0290753	-2.98234	-1.26614e-06	1	3	3	3	1.25931	LncRNA8217	0	589	4	4	4	1.48711	LncRNA8217	0	589	1	1	1	0.492003	LncRNA8217	0	589	2.66667	6	6	6	2.60448	LncRNA8217	0	589	9	9	9	2.81575	LncRNA8217	0	589	8	8	8	3.41928	LncRNA8217
LncRNA1582	11	2	-5.33333	-9	0.0290797	7.57632	1.32016e-06	1	6	6	6	2.07769	LncRNA1582	0	714	1	1	1	0.306691	LncRNA1582	0	714	11	11	11	4.46455	LncRNA1582	0	714	6	0	0	0	0	LncRNA1582	0	714	0	0	0	0	LncRNA1582	0	714	2	2	2	0.705166	LncRNA1582
ENSMUST00000223995.2	57	4	-18.3333	-4.05556	0.0291584	3.70294	3.8217e-06	1	9	9	9	0.742726	ENSMUST00000223995.2	0	2996	58	57	58	4.23922	ENSMUST00000223995.2	0	2996	6	5	6	0.580353	ENSMUST00000223995.2	0	2996	24.3333	5	5	5	0.42669	ENSMUST00000223995.2	0	2996	12	12	12	0.738086	ENSMUST00000223995.2	0	2996	1	1	1	0.0840268	ENSMUST00000223995.2
ENSMUST00000246255.1	45	2	-26.6667	-2.29032	0.0292197	2.08826	5.57389e-06	1	54	45	54	5.06688	ENSMUST00000246255.1	0	2635	65	62	65	5.40172	ENSMUST00000246255.1	0	2635	23	22	23	2.52947	ENSMUST00000246255.1	0	2635	47.3333	21	20	21	2.03762	ENSMUST00000246255.1	0	2635	20	20	20	1.39867	ENSMUST00000246255.1	0	2635	21	20	21	2.00631	ENSMUST00000246255.1
LncRNA11858	3	2	2.66667	#N/A	0.0292979	-23.2788	-6.60627e-07	1	0	0	0	0	LncRNA11858	0	286	0	0	0	0	LncRNA11858	0	286	0	0	0	0	LncRNA11858	0	286	0	3	3	3	2.68188	LncRNA11858	0	286	2	2	2	1.28864	LncRNA11858	0	286	3	3	3	2.64067	LncRNA11858
LncRNA315	8	1	-4.33333	-14	0.0293016	9.5703	9.70991e-07	1	8	8	8	3.77473	LncRNA315	0	524	5	5	5	2.08948	LncRNA315	0	524	1	1	1	0.553034	LncRNA315	0	524	4.66667	0	0	0	0	LncRNA315	0	524	0	0	0	0	LncRNA315	0	524	1	1	1	0.480428	LncRNA315
ENSMUST00000081739.2	1189	394	702.333	1.80604	0.0294346	-1.847	-0.000175479	1	1043	0	1043	80.7378	ENSMUST00000081739.2	0	3194	637	0	637	43.6721	ENSMUST00000081739.2	0	3194	934	0	934	84.7413	ENSMUST00000081739.2	0	3194	871.333	1567	0	1567	125.435	ENSMUST00000081739.2	0	3194	1826	0	1826	105.35	ENSMUST00000081739.2	0	3194	1328	0	1328	104.67	ENSMUST00000081739.2
LncRNA4016	7	0	4	#N/A	0.0294365	-31.993	-9.19025e-07	1	0	0	0	0	LncRNA4016	0	320	0	0	0	0	LncRNA4016	0	320	0	0	0	0	LncRNA4016	0	320	0	5	5	5	3.99489	LncRNA4016	0	320	7	7	7	4.03102	LncRNA4016	0	320	0	0	0	0	LncRNA4016
LncRNA7436	5	1	-3	#N/A	0.0294922	24.1918	6.87699e-07	1	1	1	1	0.572327	LncRNA7436	0	432	5	5	5	2.53446	LncRNA7436	0	432	3	3	3	2.01243	LncRNA7436	0	432	3	0	0	0	0	LncRNA7436	0	432	0	0	0	0	LncRNA7436	0	432	0	0	0	0	LncRNA7436
LncRNA2944	5	1	-3	#N/A	0.0294922	24.1918	6.87699e-07	1	1	1	1	0.742478	LncRNA2944	0	333	5	5	5	3.28795	LncRNA2944	0	333	3	3	3	2.61072	LncRNA2944	0	333	3	0	0	0	0	LncRNA2944	0	333	0	0	0	0	LncRNA2944	0	333	0	0	0	0	LncRNA2944
LncRNA3766	12	3	-6.66667	-4.33333	0.0296375	3.84281	1.49441e-06	1	5	5	5	3.17796	LncRNA3766	0	389	13	13	13	7.31802	LncRNA3766	0	389	8	8	8	5.95969	LncRNA3766	0	389	8.66667	2	2	2	1.31451	LncRNA3766	0	389	1	1	1	0.473716	LncRNA3766	0	389	3	3	3	1.94147	LncRNA3766
ENSMUST00000220643.2	1931	1140	-1486	-1.91521	0.0298682	1.82107	0.000330959	1	3216	3216	3216	199.433	ENSMUST00000220643.2	0	3987	2819	2819	2819	154.828	ENSMUST00000220643.2	0	3987	3294	3294	3294	239.42	ENSMUST00000220643.2	0	3987	3109.67	1363	1363	1363	87.4045	ENSMUST00000220643.2	0	3987	1679	1679	1679	77.6018	ENSMUST00000220643.2	0	3987	1829	1829	1829	115.485	ENSMUST00000220643.2
ENSMUST00000181643.8	186	25	-76.6667	-3.21154	0.0298698	2.80385	1.55307e-05	1	112	48	112	27.5811	ENSMUST00000181643.8	0	1004	203	141	203	44.2754	ENSMUST00000181643.8	0	1004	19	12	19	5.48407	ENSMUST00000181643.8	0	1004	111.333	17	14	17	4.32912	ENSMUST00000181643.8	0	1004	43	34	43	7.89227	ENSMUST00000181643.8	0	1004	44	35	44	11.0326	ENSMUST00000181643.8
LncRNA1610	15	3	-6.66667	-4.33333	0.029885	3.87854	1.4592e-06	1	6	6	6	2.27876	LncRNA1610	0	651	16	16	16	5.38194	LncRNA1610	0	651	4	4	4	1.78058	LncRNA1610	0	651	8.66667	1	1	1	0.392738	LncRNA1610	0	651	4	4	4	1.13226	LncRNA1610	0	651	1	1	1	0.386704	LncRNA1610
LncRNA4263	4	2	-2.66667	#N/A	0.0299089	21.5664	6.0985e-07	1	2	2	2	1.95451	LncRNA4263	0	253	4	4	4	3.4621	LncRNA4263	0	253	2	2	2	2.29083	LncRNA4263	0	253	2.66667	0	0	0	0	LncRNA4263	0	253	0	0	0	0	LncRNA4263	0	253	0	0	0	0	LncRNA4263
LncRNA6287	4	2	-2.66667	#N/A	0.0299187	21.5664	6.09849e-07	1	2	2	2	1.18868	LncRNA6287	0	416	4	4	4	2.10555	LncRNA6287	0	416	2	2	2	1.39322	LncRNA6287	0	416	2.66667	0	0	0	0	LncRNA6287	0	416	0	0	0	0	LncRNA6287	0	416	0	0	0	0	LncRNA6287
LncRNA3797	7	3	-4.33333	-7.5	0.0299578	6.48167	1.02598e-06	1	3	3	3	1.46011	LncRNA3797	0	508	5	5	5	2.15529	LncRNA3797	0	508	7	7	7	3.99317	LncRNA3797	0	508	5	0	0	0	0	LncRNA3797	0	508	2	2	2	0.725494	LncRNA3797	0	508	0	0	0	0	LncRNA3797
LncRNA9697	11	3	5.66667	3.83333	0.0299627	-4.01255	-1.47916e-06	1	1	1	1	0.411389	LncRNA9697	0	601	3	3	3	1.09307	LncRNA9697	0	601	2	2	2	0.964359	LncRNA9697	0	601	2	6	6	6	2.55247	LncRNA9697	0	601	5	5	5	1.53307	LncRNA9697	0	601	12	12	12	5.02651	LncRNA9697
LncRNA12321	8	0	3.66667	#N/A	0.0301089	-32.2956	-9.27997e-07	1	0	0	0	0	LncRNA12321	0	722	0	0	0	0	LncRNA12321	0	722	0	0	0	0	LncRNA12321	0	722	0	8	8	8	2.83294	LncRNA12321	0	722	0	0	0	0	LncRNA12321	0	722	3	3	3	1.04603	LncRNA12321
LncRNA3486	9	3	5.66667	3.42857	0.0303063	-3.45487	-1.4024e-06	1	3	3	3	1.10542	LncRNA3486	0	671	2	2	2	0.65269	LncRNA3486	0	671	2	2	2	0.863755	LncRNA3486	0	671	2.33333	5	5	5	1.90516	LncRNA3486	0	671	11	11	11	3.02091	LncRNA3486	0	671	8	8	8	3.00142	LncRNA3486
LncRNA5471	6	0	3.66667	#N/A	0.0304842	-29.8317	-8.54937e-07	1	0	0	0	0	LncRNA5471	0	335	0	0	0	0	LncRNA5471	0	335	0	0	0	0	LncRNA5471	0	335	0	6	6	6	4.57921	LncRNA5471	0	335	5	5	5	2.75038	LncRNA5471	0	335	0	0	0	0	LncRNA5471
LncRNA10501	12	1	6	5.5	0.0305627	-5.17436	-1.41978e-06	1	0	0	0	0	LncRNA10501	0	455	2	2	2	0.962539	LncRNA10501	0	455	2	2	2	1.2738	LncRNA10501	0	455	1.33333	12	12	12	6.74302	LncRNA10501	0	455	9	9	9	3.64501	LncRNA10501	0	455	1	1	1	0.553284	LncRNA10501
LncRNA8703	4	2	-2.66667	#N/A	0.0306575	21.9199	6.20331e-07	1	4	4	4	2.70954	LncRNA8703	0	365	2	2	2	1.19988	LncRNA8703	0	365	2	2	2	1.58789	LncRNA8703	0	365	2.66667	0	0	0	0	LncRNA8703	0	365	0	0	0	0	LncRNA8703	0	365	0	0	0	0	LncRNA8703
LncRNA7734	4	2	-2.66667	#N/A	0.0306614	21.9199	6.20332e-07	1	4	4	4	2.36033	LncRNA7734	0	419	2	2	2	1.04524	LncRNA7734	0	419	2	2	2	1.38324	LncRNA7734	0	419	2.66667	0	0	0	0	LncRNA7734	0	419	0	0	0	0	LncRNA7734	0	419	0	0	0	0	LncRNA7734
ENSMUST00000163627.3	46	9	23.6667	1.93421	0.0308051	-2.05066	-6.24021e-06	1	27	27	27	2.65538	ENSMUST00000163627.3	0	2514	25	25	25	2.17758	ENSMUST00000163627.3	0	2514	24	24	24	2.76649	ENSMUST00000163627.3	0	2514	25.3333	70	70	70	7.11897	ENSMUST00000163627.3	0	2514	34	34	34	2.49219	ENSMUST00000163627.3	0	2514	43	43	43	4.30589	ENSMUST00000163627.3
LncRNA8510	11	0	-4.33333	#N/A	0.0308122	31.9761	9.18525e-07	1	2	2	2	0.962043	LncRNA8510	0	514	11	11	11	4.68629	LncRNA8510	0	514	0	0	0	0	LncRNA8510	0	514	4.33333	0	0	0	0	LncRNA8510	0	514	0	0	0	0	LncRNA8510	0	514	0	0	0	0	LncRNA8510
LncRNA771	10	4	6.66667	2.81818	0.0309083	-2.91939	-1.70738e-06	1	5	5	5	3.42445	LncRNA771	0	361	2	2	2	1.21317	LncRNA771	0	361	4	4	4	3.21097	LncRNA771	0	361	3.66667	11	11	11	7.79058	LncRNA771	0	361	8	8	8	4.08366	LncRNA771	0	361	12	12	12	8.36823	LncRNA771
ENSMUST00000244595.1	7	0	-4	#N/A	0.0309441	30.932	8.87565e-07	1	7	7	7	1.60251	ENSMUST00000244595.1	0	1080	5	5	5	1.01379	ENSMUST00000244595.1	0	1080	0	0	0	0	ENSMUST00000244595.1	0	1080	4	0	0	0	0	ENSMUST00000244595.1	0	1080	0	0	0	0	ENSMUST00000244595.1	0	1080	0	0	0	0	ENSMUST00000244595.1
LncRNA107	135	20	-65.6667	-2.72807	0.0309474	2.73671	1.63225e-05	1	130	130	130	86.6357	LncRNA107	0	371	23	23	23	13.5754	LncRNA107	0	371	158	158	158	123.415	LncRNA107	0	371	103.667	51	51	51	35.1464	LncRNA107	0	371	31	31	31	15.3977	LncRNA107	0	371	32	32	32	21.7138	LncRNA107
ENSMUST00000196372.2	70	5	-25.6667	-3.2	0.0310297	2.80544	5.20742e-06	1	26	26	26	1.35078	ENSMUST00000196372.2	0	4759	78	78	78	3.58904	ENSMUST00000196372.2	0	4759	8	8	8	0.487144	ENSMUST00000196372.2	0	4759	37.3333	9	9	9	0.483516	ENSMUST00000196372.2	0	4759	14	14	14	0.5421	ENSMUST00000196372.2	0	4759	12	12	12	0.634783	ENSMUST00000196372.2
LncRNA1130	6	2	-4	-7	0.0311114	5.85189	9.33513e-07	1	3	3	3	0.857497	LncRNA1130	0	865	5	5	5	1.26577	LncRNA1130	0	865	6	6	6	2.0101	LncRNA1130	0	865	4.66667	0	0	0	0	LncRNA1130	0	865	1	1	1	0.213035	LncRNA1130	0	865	1	1	1	0.291034	LncRNA1130
ENSMUST00000172202.2	3391	1377	2565.67	1.64937	0.0312908	-1.71437	-0.000662185	1	3830	3830	3830	620.137	ENSMUST00000172202.2	0	1527	3991	3991	3991	572.325	ENSMUST00000172202.2	0	1527	4032	4032	4032	765.182	ENSMUST00000172202.2	0	1527	3951	7221	7221	7221	1209.05	ENSMUST00000172202.2	0	1527	6961	6961	6961	840.04	ENSMUST00000172202.2	0	1527	5368	5368	5368	884.979	ENSMUST00000172202.2
ENSMUST00000228730.2	16	2	-9.33333	-2.86667	0.031354	2.71616	2.13527e-06	1	6	6	6	0.906213	ENSMUST00000228730.2	0	1637	19	16	19	2.54158	ENSMUST00000228730.2	0	1637	18	18	18	3.18645	ENSMUST00000228730.2	0	1637	14.3333	3	3	3	0.468551	ENSMUST00000228730.2	0	1637	7	6	7	0.787983	ENSMUST00000228730.2	0	1637	5	5	5	0.768919	ENSMUST00000228730.2
LncRNA2072	9	1	-3.66667	#N/A	0.0315316	29.652	8.49607e-07	1	9	9	9	4.77512	LncRNA2072	0	466	1	1	1	0.469909	LncRNA2072	0	466	1	1	1	0.621867	LncRNA2072	0	466	3.66667	0	0	0	0	LncRNA2072	0	466	0	0	0	0	LncRNA2072	0	466	0	0	0	0	LncRNA2072
ENSMUST00000207643.2	29	7	-13	-2.77273	0.0315601	2.63365	2.91157e-06	1	9	8	9	1.90841	ENSMUST00000207643.2	0	1166	32	32	32	6.00968	ENSMUST00000207643.2	0	1166	20	19	20	4.97067	ENSMUST00000207643.2	0	1166	20.3333	3	3	3	0.65782	ENSMUST00000207643.2	0	1166	13	12	13	2.05453	ENSMUST00000207643.2	0	1166	6	6	6	1.29542	ENSMUST00000207643.2
LncRNA9927	4	1	2.66667	#N/A	0.031585	-23.8728	-6.78241e-07	1	0	0	0	0	LncRNA9927	0	359	0	0	0	0	LncRNA9927	0	359	0	0	0	0	LncRNA9927	0	359	0	3	3	3	2.13654	LncRNA9927	0	359	1	1	1	0.513302	LncRNA9927	0	359	4	4	4	2.80495	LncRNA9927
LncRNA12387	6	1	3	#N/A	0.0316486	-24.5582	-6.98563e-07	1	0	0	0	0	LncRNA12387	0	254	0	0	0	0	LncRNA12387	0	254	0	0	0	0	LncRNA12387	0	254	0	2	2	2	2.01317	LncRNA12387	0	254	6	6	6	4.35296	LncRNA12387	0	254	1	1	1	0.991119	LncRNA12387
LncRNA8200	6	1	3	#N/A	0.0316518	-24.5582	-6.98562e-07	1	0	0	0	0	LncRNA8200	0	291	0	0	0	0	LncRNA8200	0	291	0	0	0	0	LncRNA8200	0	291	0	2	2	2	1.7572	LncRNA8200	0	291	6	6	6	3.79949	LncRNA8200	0	291	1	1	1	0.8651	LncRNA8200
LncRNA12353	6	1	3	#N/A	0.0316547	-24.5581	-6.98562e-07	1	0	0	0	0	LncRNA12353	0	440	0	0	0	0	LncRNA12353	0	440	0	0	0	0	LncRNA12353	0	440	0	2	2	2	1.16215	LncRNA12353	0	440	6	6	6	2.51285	LncRNA12353	0	440	1	1	1	0.572146	LncRNA12353
LncRNA12303	6	1	3	#N/A	0.031681	-24.5579	-6.98554e-07	1	0	0	0	0	LncRNA12303	0	328	0	0	0	0	LncRNA12303	0	328	0	0	0	0	LncRNA12303	0	328	0	2	2	2	1.55898	LncRNA12303	0	328	6	6	6	3.37089	LncRNA12303	0	328	1	1	1	0.767513	LncRNA12303
LncRNA9728	7	2	4	7	0.031783	-6.49271	-9.99809e-07	1	1	1	1	0.835287	LncRNA9728	0	296	1	1	1	0.739789	LncRNA9728	0	296	0	0	0	0	LncRNA9728	0	296	0.666667	7	7	7	6.04631	LncRNA9728	0	296	3	3	3	1.86766	LncRNA9728	0	296	4	4	4	3.40195	LncRNA9728
LncRNA12360	4	2	2.66667	#N/A	0.0318108	-23.0541	-6.53965e-07	1	0	0	0	0	LncRNA12360	0	336	0	0	0	0	LncRNA12360	0	336	0	0	0	0	LncRNA12360	0	336	0	4	4	4	3.04372	LncRNA12360	0	336	2	2	2	1.09688	LncRNA12360	0	336	2	2	2	1.49848	LncRNA12360
LncRNA1889	37	14	-18.3333	-2.61765	0.0319909	2.47111	3.96561e-06	1	35	35	35	4.46752	LncRNA1889	0	1937	43	43	43	4.86114	LncRNA1889	0	1937	11	11	11	1.64568	LncRNA1889	0	1937	29.6667	7	7	7	0.923959	LncRNA1889	0	1937	21	21	21	1.99782	LncRNA1889	0	1937	6	6	6	0.779796	LncRNA1889
LncRNA4773	10	3	-5.66667	-3.83333	0.0321782	3.38561	1.25331e-06	1	7	7	7	1.12824	LncRNA4773	0	1534	11	11	11	1.57024	LncRNA4773	0	1534	5	5	5	0.944556	LncRNA4773	0	1534	7.66667	2	2	2	0.333341	LncRNA4773	0	1534	1	1	1	0.120127	LncRNA4773	0	1534	3	3	3	0.492329	LncRNA4773
LncRNA5623	4	3	-3.33333	-11	0.0323092	8.02575	7.68334e-07	1	4	4	4	2.45405	LncRNA5623	0	403	4	4	4	2.17348	LncRNA5623	0	403	3	3	3	2.15724	LncRNA5623	0	403	3.66667	0	0	0	0	LncRNA5623	0	403	1	1	1	0.457259	LncRNA5623	0	403	0	0	0	0	LncRNA5623
ENSMUST00000239374.3	88	25	52.3333	1.77723	0.0325074	-1.85628	-1.35043e-05	1	78	78	78	28.0715	ENSMUST00000239374.3	0	687	62	61	62	19.7622	ENSMUST00000239374.3	0	687	62	62	62	26.1528	ENSMUST00000239374.3	0	687	67.3333	87	84	87	32.3778	ENSMUST00000239374.3	0	687	150	150	150	40.2348	ENSMUST00000239374.3	0	687	122	121	122	44.7057	ENSMUST00000239374.3
LncRNA12384	4	1	2.66667	#N/A	0.0325242	-22.3854	-6.34135e-07	1	0	0	0	0	LncRNA12384	0	406	0	0	0	0	LncRNA12384	0	406	0	0	0	0	LncRNA12384	0	406	0	3	3	3	1.88921	LncRNA12384	0	406	4	4	4	1.81552	LncRNA12384	0	406	1	1	1	0.62006	LncRNA12384
LncRNA4660	5	3	3.33333	11	0.0327178	-8.57683	-8.09381e-07	1	1	1	1	0.770234	LncRNA4660	0	321	0	0	0	0	LncRNA4660	0	321	0	0	0	0	LncRNA4660	0	321	0.333333	3	3	3	2.38946	LncRNA4660	0	321	5	5	5	2.87033	LncRNA4660	0	321	3	3	3	2.35275	LncRNA4660
LncRNA9255	7	1	-3.33333	#N/A	0.0328108	25.766	7.34379e-07	1	2	2	2	1.42916	LncRNA9255	0	346	7	7	7	4.43018	LncRNA9255	0	346	1	1	1	0.837543	LncRNA9255	0	346	3.33333	0	0	0	0	LncRNA9255	0	346	0	0	0	0	LncRNA9255	0	346	0	0	0	0	LncRNA9255
LncRNA4404	7	1	-3.33333	#N/A	0.0328172	25.766	7.34378e-07	1	2	2	2	1.79815	LncRNA4404	0	275	7	7	7	5.57398	LncRNA4404	0	275	1	1	1	1.05378	LncRNA4404	0	275	3.33333	0	0	0	0	LncRNA4404	0	275	0	0	0	0	LncRNA4404	0	275	0	0	0	0	LncRNA4404
LncRNA2046	11	3	7.66667	2.53333	0.0330442	-2.58213	-1.89221e-06	1	6	6	6	1.19154	LncRNA2046	0	1245	4	4	4	0.703543	LncRNA2046	0	1245	5	5	5	1.16381	LncRNA2046	0	1245	5	15	15	15	3.08039	LncRNA2046	0	1245	15	15	15	2.22019	LncRNA2046	0	1245	8	8	8	1.61763	LncRNA2046
LncRNA747	17	2	-8.33333	-3.5	0.0330453	3.13062	1.8139e-06	1	19	19	19	8.34397	LncRNA747	0	563	13	13	13	5.05632	LncRNA747	0	563	3	3	3	1.54417	LncRNA747	0	563	11.6667	5	5	5	2.27063	LncRNA747	0	563	2	2	2	0.654619	LncRNA747	0	563	3	3	3	1.34144	LncRNA747
LncRNA1018	8	2	-4.66667	-5.66667	0.0333492	4.76233	1.04086e-06	1	6	6	6	2.33617	LncRNA1018	0	635	8	8	8	2.75877	LncRNA1018	0	635	3	3	3	1.36909	LncRNA1018	0	635	5.66667	2	2	2	0.805268	LncRNA1018	0	635	0	0	0	0	LncRNA1018	0	635	1	1	1	0.396448	LncRNA1018
LncRNA10414	33	16	22	1.91667	0.033411	-1.9802	-5.58729e-06	1	24	24	24	22.8226	LncRNA10414	0	260	20	20	20	16.8444	LncRNA10414	0	260	28	28	28	31.2081	LncRNA10414	0	260	24	40	40	40	39.3343	LncRNA10414	0	260	53	53	53	37.5638	LncRNA10414	0	260	45	45	45	43.5711	LncRNA10414
LncRNA5677	20	1	8.33333	2.92308	0.033423	-3.04527	-2.12575e-06	1	3	3	3	1.9316	LncRNA5677	0	384	5	5	5	2.85127	LncRNA5677	0	384	5	5	5	3.7733	LncRNA5677	0	384	4.33333	23	23	23	15.3137	LncRNA5677	0	384	6	6	6	2.8793	LncRNA5677	0	384	9	9	9	5.90025	LncRNA5677
LncRNA8192	14	1	6.66667	3	0.0335532	-2.99682	-1.5888e-06	1	4	4	4	1.47389	LncRNA8192	0	671	4	4	4	1.30538	LncRNA8192	0	671	2	2	2	0.863755	LncRNA8192	0	671	3.33333	11	11	11	4.19136	LncRNA8192	0	671	16	16	16	4.39405	LncRNA8192	0	671	3	3	3	1.12553	LncRNA8192
LncRNA1465	8	3	-5	-6	0.0336792	5.26032	1.12756e-06	1	7	7	7	2.33565	LncRNA1465	0	741	8	8	8	2.36413	LncRNA1465	0	741	3	3	3	1.17324	LncRNA1465	0	741	6	0	0	0	0	LncRNA1465	0	741	3	3	3	0.746054	LncRNA1465	0	741	0	0	0	0	LncRNA1465
ENSMUST00000208485.2	7	1	-3.33333	#N/A	0.0337642	26.0478	7.42735e-07	1	1	0	1	0.114518	ENSMUST00000208485.2	0	2159	7	2	7	0.709978	ENSMUST00000208485.2	0	2159	2	2	2	0.268448	ENSMUST00000208485.2	0	2159	3.33333	0	0	0	0	ENSMUST00000208485.2	0	2159	0	0	0	0	ENSMUST00000208485.2	0	2159	0	0	0	0	ENSMUST00000208485.2
LncRNA2343	6	4	4.66667	3.8	0.0337844	-3.83892	-1.18155e-06	1	3	3	3	1.10213	LncRNA2343	0	673	1	1	1	0.325375	LncRNA2343	0	673	1	1	1	0.430594	LncRNA2343	0	673	1.66667	7	7	7	2.6593	LncRNA2343	0	673	5	5	5	1.36906	LncRNA2343	0	673	7	7	7	2.61844	LncRNA2343
ENSMUST00000175096.3	119431	57633	82167	1.66509	0.033792	-1.71881	-0.0209583	1	114951	114951	114951	89094.3	ENSMUST00000175096.3	0	319	119906	119906	119906	82309.5	ENSMUST00000175096.3	0	319	135772	135772	135772	123340	ENSMUST00000175096.3	0	319	123543	205209	205209	205209	164471	ENSMUST00000175096.3	0	319	234382	234382	234382	135394	ENSMUST00000175096.3	0	319	177539	177539	177539	140108	ENSMUST00000175096.3
LncRNA2583	5	1	-3	#N/A	0.0338794	25.6405	7.30655e-07	1	3	3	3	1.37869	LncRNA2583	0	538	1	1	1	0.407022	LncRNA2583	0	538	5	5	5	2.69321	LncRNA2583	0	538	3	0	0	0	0	LncRNA2583	0	538	0	0	0	0	LncRNA2583	0	538	0	0	0	0	LncRNA2583
LncRNA1484	15	4	-8.66667	-2.52941	0.0339007	2.36941	1.93419e-06	1	20	20	20	4.17997	LncRNA1484	0	1183	13	13	13	2.40635	LncRNA1484	0	1183	10	10	10	2.44962	LncRNA1484	0	1183	14.3333	6	6	6	1.29673	LncRNA1484	0	1183	6	6	6	0.934617	LncRNA1484	0	1183	5	5	5	1.06401	LncRNA1484
LncRNA12288	16	0	5.33333	#N/A	0.0339695	-44.9696	-1.30382e-06	1	0	0	0	0	LncRNA12288	0	319	0	0	0	0	LncRNA12288	0	319	0	0	0	0	LncRNA12288	0	319	0	16	16	16	12.8237	LncRNA12288	0	319	0	0	0	0	LncRNA12288	0	319	0	0	0	0	LncRNA12288
LncRNA12254	16	0	5.33333	#N/A	0.0339767	-44.9696	-1.30382e-06	1	0	0	0	0	LncRNA12254	0	266	0	0	0	0	LncRNA12254	0	266	0	0	0	0	LncRNA12254	0	266	0	16	16	16	15.3788	LncRNA12254	0	266	0	0	0	0	LncRNA12254	0	266	0	0	0	0	LncRNA12254
LncRNA12282	9	1	3.66667	#N/A	0.0341114	-29.0791	-8.32619e-07	1	0	0	0	0	LncRNA12282	0	430	0	0	0	0	LncRNA12282	0	430	0	0	0	0	LncRNA12282	0	430	0	1	1	1	0.594588	LncRNA12282	0	430	9	9	9	3.85693	LncRNA12282	0	430	1	1	1	0.585452	LncRNA12282
LncRNA4318	18	5	-8	-3.4	0.0342765	3.08814	1.75495e-06	1	7	7	7	2.89902	LncRNA4318	0	597	19	19	19	6.96914	LncRNA4318	0	597	8	8	8	3.88328	LncRNA4318	0	597	11.3333	7	7	7	2.99784	LncRNA4318	0	597	2	2	2	0.617338	LncRNA4318	0	597	1	1	1	0.421682	LncRNA4318
LncRNA12391	4	1	2.66667	#N/A	0.0343531	-22.5913	-6.40241e-07	1	0	0	0	0	LncRNA12391	0	371	0	0	0	0	LncRNA12391	0	371	0	0	0	0	LncRNA12391	0	371	0	4	4	4	2.75658	LncRNA12391	0	371	3	3	3	1.4901	LncRNA12391	0	371	1	1	1	0.678556	LncRNA12391
ENSMUST00000155482.2	20	4	-8.33333	-3.27273	0.0345334	3.02467	1.83731e-06	1	6	6	6	0.529244	ENSMUST00000155482.2	0	2803	21	21	21	1.64057	ENSMUST00000155482.2	0	2803	9	9	9	0.93047	ENSMUST00000155482.2	0	2803	12	1	1	1	0.0912139	ENSMUST00000155482.2	0	2803	7	7	7	0.460195	ENSMUST00000155482.2	0	2803	3	3	3	0.269437	ENSMUST00000155482.2
LncRNA7391	11	3	5	6	0.0349347	-5.50876	-1.17796e-06	1	3	3	3	0.960797	LncRNA7391	0	772	0	0	0	0	LncRNA7391	0	772	0	0	0	0	LncRNA7391	0	772	1	4	4	4	1.32473	LncRNA7391	0	772	11	11	11	2.62569	LncRNA7391	0	772	3	3	3	0.978281	LncRNA7391
LncRNA9389	9	1	-3.66667	#N/A	0.0352823	27.7705	7.93816e-07	1	1	1	1	0.440722	LncRNA9389	0	561	9	9	9	3.51301	LncRNA9389	0	561	1	1	1	0.516559	LncRNA9389	0	561	3.66667	0	0	0	0	LncRNA9389	0	561	0	0	0	0	LncRNA9389	0	561	0	0	0	0	LncRNA9389
LncRNA10175	11	1	-5	-16	0.0353888	10.779	1.117e-06	1	0	0	0	0	LncRNA10175	0	439	11	11	11	5.48691	LncRNA10175	0	439	5	5	5	3.30057	LncRNA10175	0	439	5.33333	0	0	0	0	LncRNA10175	0	439	0	0	0	0	LncRNA10175	0	439	1	1	1	0.573449	LncRNA10175
LncRNA5773	9	2	-4.66667	-8	0.0354807	6.57784	1.11273e-06	1	2	2	2	0.919127	LncRNA5773	0	538	5	5	5	2.03511	LncRNA5773	0	538	9	9	9	4.84778	LncRNA5773	0	538	5.33333	0	0	0	0	LncRNA5773	0	538	0	0	0	0	LncRNA5773	0	538	2	2	2	0.935852	LncRNA5773
LncRNA8093	17	2	-8.33333	-2.78571	0.0355108	2.56724	1.82968e-06	1	7	7	7	2.20193	LncRNA8093	0	786	21	21	21	5.85055	LncRNA8093	0	786	11	11	11	4.05558	LncRNA8093	0	786	13	5	5	5	1.62642	LncRNA8093	0	786	5	5	5	1.17224	LncRNA8093	0	786	4	4	4	1.28114	LncRNA8093
ENSMUST00000180741.3	38	7	-15.3333	-3	0.0357963	2.74734	3.25357e-06	1	21	19	21	1.59415	ENSMUST00000180741.3	0	3257	40	40	40	2.68932	ENSMUST00000180741.3	0	3257	8	8	8	0.711796	ENSMUST00000180741.3	0	3257	23	2	2	2	0.156999	ENSMUST00000180741.3	0	3257	14	12	14	0.792096	ENSMUST00000180741.3	0	3257	7	6	7	0.541053	ENSMUST00000180741.3
LncRNA448	4	2	-2.66667	#N/A	0.0358008	22.4346	6.35594e-07	1	2	2	2	1.04765	LncRNA448	0	472	2	2	2	0.927871	LncRNA448	0	472	4	4	4	2.45585	LncRNA448	0	472	2.66667	0	0	0	0	LncRNA448	0	472	0	0	0	0	LncRNA448	0	472	0	0	0	0	LncRNA448
LncRNA12126	6	1	3	#N/A	0.0359408	-26.0939	-7.44102e-07	1	0	0	0	0	LncRNA12126	0	465	0	0	0	0	LncRNA12126	0	465	0	0	0	0	LncRNA12126	0	465	0	6	6	6	3.299	LncRNA12126	0	465	1	1	1	0.396291	LncRNA12126	0	465	2	2	2	1.08277	LncRNA12126
LncRNA2702	19	8	9.33333	2.27273	0.0359935	-2.50498	-2.50566e-06	1	6	6	6	1.20022	LncRNA2702	0	1236	14	14	14	2.48033	LncRNA2702	0	1236	2	2	2	0.468916	LncRNA2702	0	1236	7.33333	12	12	12	2.48226	LncRNA2702	0	1236	17	17	17	2.53453	LncRNA2702	0	1236	21	21	21	4.27721	LncRNA2702
LncRNA4046	6	1	-3	#N/A	0.0360258	24.2479	6.89362e-07	1	6	6	6	5.81753	LncRNA4046	0	255	2	2	2	1.71747	LncRNA4046	0	255	1	1	1	1.13643	LncRNA4046	0	255	3	0	0	0	0	LncRNA4046	0	255	0	0	0	0	LncRNA4046	0	255	0	0	0	0	LncRNA4046
LncRNA8160	6	2	3.66667	6.5	0.0361285	-5.88994	-8.91149e-07	1	1	1	1	0.518333	LncRNA8160	0	477	1	1	1	0.459073	LncRNA8160	0	477	0	0	0	0	LncRNA8160	0	477	0.666667	4	4	4	2.14401	LncRNA8160	0	477	6	6	6	2.31793	LncRNA8160	0	477	3	3	3	1.5833	LncRNA8160
ENSMUST00000187458.3	30	4	17.6667	1.92982	0.0361619	-1.97853	-4.37042e-06	1	17	17	17	3.969	ENSMUST00000187458.3	0	1059	20	20	20	4.13555	ENSMUST00000187458.3	0	1059	20	20	20	5.4729	ENSMUST00000187458.3	0	1059	19	39	39	39	9.41571	ENSMUST00000187458.3	0	1059	47	47	47	8.17842	ENSMUST00000187458.3	0	1059	24	24	24	5.70525	ENSMUST00000187458.3
LncRNA4020	8	0	3.66667	#N/A	0.0362005	-30.3746	-8.71034e-07	1	0	0	0	0	LncRNA4020	0	356	0	0	0	0	LncRNA4020	0	356	0	0	0	0	LncRNA4020	0	356	0	8	8	8	5.74545	LncRNA4020	0	356	3	3	3	1.55288	LncRNA4020	0	356	0	0	0	0	LncRNA4020
LncRNA3527	6	1	-4	-13	0.0363543	8.84659	8.88501e-07	1	6	6	6	3.62707	LncRNA3527	0	409	6	6	6	3.21239	LncRNA3527	0	409	1	1	1	0.708533	LncRNA3527	0	409	4.33333	0	0	0	0	LncRNA3527	0	409	0	0	0	0	LncRNA3527	0	409	1	1	1	0.615512	LncRNA3527
LncRNA2738	6	1	-4	-13	0.0363845	8.84643	8.88494e-07	1	6	6	6	3.61822	LncRNA2738	0	410	6	6	6	3.20455	LncRNA2738	0	410	1	1	1	0.706804	LncRNA2738	0	410	4.33333	0	0	0	0	LncRNA2738	0	410	0	0	0	0	LncRNA2738	0	410	1	1	1	0.61401	LncRNA2738
LncRNA1776	20	10	-14	-2.13514	0.0364104	2.0748	3.24111e-06	1	28	28	28	3.32351	LncRNA1776	0	2083	21	21	21	2.20765	LncRNA1776	0	2083	30	30	30	4.17364	LncRNA1776	0	2083	26.3333	11	11	11	1.35017	LncRNA1776	0	2083	16	16	16	1.41546	LncRNA1776	0	2083	10	10	10	1.20857	LncRNA1776
LncRNA1632	13	1	-6	-4.6	0.0364179	4.09976	1.32018e-06	1	7	7	7	1.88326	LncRNA1632	0	919	13	13	13	3.09762	LncRNA1632	0	919	3	3	3	0.945995	LncRNA1632	0	919	7.66667	2	2	2	0.556415	LncRNA1632	0	919	3	3	3	0.601552	LncRNA1632	0	919	0	0	0	0	LncRNA1632
ENSMUST00000132389.3	236	54	110.667	1.77752	0.0364787	-1.82606	-2.7271e-05	1	187	4	187	19.6995	ENSMUST00000132389.3	0	2347	133	2	133	12.409	ENSMUST00000132389.3	0	2347	107	4	107	13.2116	ENSMUST00000132389.3	0	2347	142.333	261	6	261	28.4323	ENSMUST00000132389.3	0	2347	343	9	343	26.9307	ENSMUST00000132389.3	0	2347	155	5	155	16.6256	ENSMUST00000132389.3
LncRNA8715	4	1	-2.66667	#N/A	0.0364864	21.2965	6.01845e-07	1	3	3	3	1.63738	LncRNA8715	0	453	4	4	4	1.93358	LncRNA8715	0	453	1	1	1	0.639713	LncRNA8715	0	453	2.66667	0	0	0	0	LncRNA8715	0	453	0	0	0	0	LncRNA8715	0	453	0	0	0	0	LncRNA8715
LncRNA621	4	1	-2.66667	#N/A	0.0364902	21.2965	6.01844e-07	1	3	3	3	2.33986	LncRNA621	0	317	4	4	4	2.76312	LncRNA621	0	317	1	1	1	0.914163	LncRNA621	0	317	2.66667	0	0	0	0	LncRNA621	0	317	0	0	0	0	LncRNA621	0	317	0	0	0	0	LncRNA621
LncRNA5883	5	1	-3	#N/A	0.0365249	23.677	6.72433e-07	1	3	3	3	2.19448	LncRNA5883	0	338	5	5	5	3.23931	LncRNA5883	0	338	1	1	1	0.857366	LncRNA5883	0	338	3	0	0	0	0	LncRNA5883	0	338	0	0	0	0	LncRNA5883	0	338	0	0	0	0	LncRNA5883
ENSMUST00000186821.2	66	9	-31.6667	-2.28378	0.0365617	2.05115	6.50248e-06	1	50	50	50	4.39312	ENSMUST00000186821.2	0	2814	87	87	87	6.7701	ENSMUST00000186821.2	0	2814	32	32	32	3.29541	ENSMUST00000186821.2	0	2814	56.3333	23	23	23	2.08972	ENSMUST00000186821.2	0	2814	21	21	21	1.37519	ENSMUST00000186821.2	0	2814	30	30	30	2.68384	ENSMUST00000186821.2
ENSMUST00000190804.2	40	17	19.3333	1.93548	0.0366044	-2.05701	-4.94294e-06	1	17	14	17	1.31968	ENSMUST00000190804.2	0	3185	34	28	34	2.33759	ENSMUST00000190804.2	0	3185	11	7	11	1.00084	ENSMUST00000190804.2	0	3185	20.6667	44	36	44	3.53206	ENSMUST00000190804.2	0	3185	51	44	51	2.95072	ENSMUST00000190804.2	0	3185	25	23	25	1.97601	ENSMUST00000190804.2
LncRNA11826	5	2	3.33333	11	0.0368869	-8.69083	-8.09847e-07	1	0	0	0	0	LncRNA11826	0	272	1	1	1	0.805065	LncRNA11826	0	272	0	0	0	0	LncRNA11826	0	272	0.333333	5	5	5	4.69987	LncRNA11826	0	272	4	4	4	2.70993	LncRNA11826	0	272	2	2	2	1.85106	LncRNA11826
LncRNA1685	4	1	-2.66667	#N/A	0.0372525	21.4825	6.07361e-07	1	4	4	4	2.20755	LncRNA1685	0	448	3	3	3	1.46637	LncRNA1685	0	448	1	1	1	0.646852	LncRNA1685	0	448	2.66667	0	0	0	0	LncRNA1685	0	448	0	0	0	0	LncRNA1685	0	448	0	0	0	0	LncRNA1685
LncRNA6672	11	2	5.66667	3.125	0.0372833	-3.23698	-1.44372e-06	1	3	3	3	1.38126	LncRNA6672	0	537	3	3	3	1.22334	LncRNA6672	0	537	2	2	2	1.07929	LncRNA6672	0	537	2.66667	13	13	13	6.18947	LncRNA6672	0	537	5	5	5	1.71579	LncRNA6672	0	537	7	7	7	3.28158	LncRNA6672
ENSMUST00000123707.2	4	1	-2.66667	#N/A	0.0372862	21.4824	6.07357e-07	1	4	4	4	0.991956	ENSMUST00000123707.2	0	997	3	3	3	0.65891	ENSMUST00000123707.2	0	997	1	1	1	0.290662	ENSMUST00000123707.2	0	997	2.66667	0	0	0	0	ENSMUST00000123707.2	0	997	0	0	0	0	ENSMUST00000123707.2	0	997	0	0	0	0	ENSMUST00000123707.2
LncRNA1613	5	3	-3.33333	-11	0.037321	7.8306	7.70579e-07	1	5	5	5	2.95748	LncRNA1613	0	418	3	3	3	1.57161	LncRNA1613	0	418	3	3	3	2.07983	LncRNA1613	0	418	3.66667	0	0	0	0	LncRNA1613	0	418	0	0	0	0	LncRNA1613	0	418	1	1	1	0.602259	LncRNA1613
LncRNA98	87	32	51.6667	1.76733	0.0373889	-1.83304	-1.3237e-05	1	83	83	83	16.0323	LncRNA98	0	1280	53	53	53	9.06704	LncRNA98	0	1280	66	66	66	14.9423	LncRNA98	0	1280	67.3333	140	140	140	27.9642	LncRNA98	0	1280	119	119	119	17.1319	LncRNA98	0	1280	98	98	98	19.2742	LncRNA98
ENSMUST00000217329.2	23	3	-8.66667	-4.25	0.0377189	3.68269	1.81633e-06	1	8	8	8	1.9919	ENSMUST00000217329.2	0	993	24	24	24	5.29251	ENSMUST00000217329.2	0	993	2	2	2	0.583665	ENSMUST00000217329.2	0	993	11.3333	5	5	5	1.28737	ENSMUST00000217329.2	0	993	2	2	2	0.371149	ENSMUST00000217329.2	0	993	1	1	1	0.253519	ENSMUST00000217329.2
LncRNA1726	36	3	18.3333	2.61765	0.0377673	-2.56619	-4.35885e-06	1	16	16	16	3.461	LncRNA1726	0	1143	2	2	2	0.383163	LncRNA1726	0	1143	16	16	16	4.05655	LncRNA1726	0	1143	11.3333	32	32	32	7.15794	LncRNA1726	0	1143	38	38	38	6.12639	LncRNA1726	0	1143	19	19	19	4.18472	LncRNA1726
LncRNA4787	5	2	-3.33333	-11	0.0378835	7.97121	7.61e-07	1	5	5	5	3.21097	LncRNA4787	0	385	4	4	4	2.27509	LncRNA4787	0	385	2	2	2	1.5054	LncRNA4787	0	385	3.66667	0	0	0	0	LncRNA4787	0	385	1	1	1	0.478637	LncRNA4787	0	385	0	0	0	0	LncRNA4787
LncRNA6228	8	1	-4	-13	0.0379723	9.08654	8.79839e-07	1	4	4	4	3.49463	LncRNA6228	0	283	8	8	8	6.19018	LncRNA6228	0	283	1	1	1	1.02399	LncRNA6228	0	283	4.33333	0	0	0	0	LncRNA6228	0	283	1	1	1	0.65115	LncRNA6228	0	283	0	0	0	0	LncRNA6228
LncRNA2569	16	5	-8.33333	-3.08333	0.0379974	2.79995	1.82363e-06	1	11	11	11	2.09691	LncRNA2569	0	1297	18	18	18	3.03901	LncRNA2569	0	1297	8	8	8	1.78745	LncRNA2569	0	1297	12.3333	7	7	7	1.37988	LncRNA2569	0	1297	2	2	2	0.284156	LncRNA2569	0	1297	3	3	3	0.582292	LncRNA2569
LncRNA1902	34	2	11.6667	3.1875	0.0380809	-3.20736	-2.89038e-06	1	5	5	5	3.28783	LncRNA1902	0	376	3	3	3	1.74716	LncRNA1902	0	376	8	8	8	6.16574	LncRNA1902	0	376	5.33333	37	37	37	25.1593	LncRNA1902	0	376	7	6	7	3.43066	LncRNA1902	0	376	7	7	7	4.68673	LncRNA1902
LncRNA3065	11	3	7.66667	2.4375	0.038255	-2.49657	-1.9e-06	1	6	6	6	1.40613	LncRNA3065	0	1055	5	5	5	1.03781	LncRNA3065	0	1055	5	5	5	1.37341	LncRNA3065	0	1055	5.33333	16	16	16	3.8775	LncRNA3065	0	1055	15	15	15	2.62003	LncRNA3065	0	1055	8	8	8	1.90896	LncRNA3065
LncRNA12229	5	1	2.66667	#N/A	0.0382738	-24.2265	-6.88728e-07	1	0	0	0	0	LncRNA12229	0	572	0	0	0	0	LncRNA12229	0	572	0	0	0	0	LncRNA12229	0	572	0	2	2	2	0.89396	LncRNA12229	0	572	1	1	1	0.32216	LncRNA12229	0	572	5	5	5	2.20056	LncRNA12229
LncRNA4425	17	3	-7	-3.625	0.0382884	3.30037	1.52831e-06	1	6	6	6	1.34251	LncRNA4425	0	1105	18	18	18	3.56706	LncRNA4425	0	1105	5	5	5	1.31127	LncRNA4425	0	1105	9.66667	2	2	2	0.462756	LncRNA4425	0	1105	5	5	5	0.833825	LncRNA4425	0	1105	1	1	1	0.227823	LncRNA4425
LncRNA2183	29	16	18.6667	1.84848	0.0383143	-1.95096	-4.87794e-06	1	14	14	14	2.28477	LncRNA2183	0	1515	29	29	29	4.19165	LncRNA2183	0	1515	23	23	23	4.39945	LncRNA2183	0	1515	22	40	40	40	6.75043	LncRNA2183	0	1515	43	43	43	5.23026	LncRNA2183	0	1515	39	39	39	6.48054	LncRNA2183
LncRNA7089	5	2	-3.33333	-11	0.0384417	7.70961	7.57256e-07	1	5	5	5	2.52807	LncRNA7089	0	489	4	4	4	1.79123	LncRNA7089	0	489	2	2	2	1.18523	LncRNA7089	0	489	3.66667	0	0	0	0	LncRNA7089	0	489	0	0	0	0	LncRNA7089	0	489	1	1	1	0.514814	LncRNA7089
LncRNA2244	6	0	-3.66667	#N/A	0.0384808	28.3629	8.11385e-07	1	6	6	6	3.33364	LncRNA2244	0	445	5	5	5	2.46042	LncRNA2244	0	445	0	0	0	0	LncRNA2244	0	445	3.66667	0	0	0	0	LncRNA2244	0	445	0	0	0	0	LncRNA2244	0	445	0	0	0	0	LncRNA2244
LncRNA137	332	22	-127.333	-2.57851	0.0385574	2.22501	2.50956e-05	1	155	155	155	11.5884	LncRNA137	0	3307	387	384	387	25.6257	LncRNA137	0	3307	82	82	82	7.1856	LncRNA137	0	3307	208	83	82	83	6.41694	LncRNA137	0	3307	55	54	55	3.06476	LncRNA137	0	3307	104	104	104	7.91696	LncRNA137
LncRNA2760	24	5	-11.3333	-3.125	0.0385902	2.95382	2.68993e-06	1	15	15	15	9.63292	LncRNA2760	0	385	10	10	10	5.68773	LncRNA2760	0	385	25	25	25	18.8175	LncRNA2760	0	385	16.6667	1	1	1	0.664085	LncRNA2760	0	385	5	5	5	2.39319	LncRNA2760	0	385	10	10	10	6.53881	LncRNA2760
LncRNA8147	18	1	-6.66667	-5	0.0388276	4.40834	1.44448e-06	1	3	3	3	0.983734	LncRNA8147	0	754	18	18	18	5.22758	LncRNA8147	0	754	4	4	4	1.53735	LncRNA8147	0	754	8.33333	2	2	2	0.678177	LncRNA8147	0	754	3	3	3	0.733191	LncRNA8147	0	754	0	0	0	0	LncRNA8147
LncRNA3119	10	0	5	4.75	0.0389336	-4.6546	-1.26797e-06	1	2	2	2	0.707425	LncRNA3119	0	699	0	0	0	0	LncRNA3119	0	699	2	2	2	0.829155	LncRNA3119	0	699	1.33333	2	2	2	0.731538	LncRNA3119	0	699	7	7	7	1.84539	LncRNA3119	0	699	10	10	10	3.60149	LncRNA3119
ENSMUST00000244457.1	12	3	6	2.8	0.039251	-3.02413	-1.57247e-06	1	4	3	4	0.591142	ENSMUST00000244457.1	0	1673	6	4	6	0.785335	ENSMUST00000244457.1	0	1673	0	0	0	0	ENSMUST00000244457.1	0	1673	3.33333	7	7	7	1.06976	ENSMUST00000244457.1	0	1673	9	4	9	0.99132	ENSMUST00000244457.1	0	1673	12	8	12	1.8057	ENSMUST00000244457.1
LncRNA6872	7	2	-3.66667	-12	0.0392664	8.97349	8.85304e-07	1	2	2	2	1.79163	LncRNA6872	0	276	3	3	3	2.38019	LncRNA6872	0	276	7	7	7	7.34974	LncRNA6872	0	276	4	1	1	1	0.92635	LncRNA6872	0	276	0	0	0	0	LncRNA6872	0	276	0	0	0	0	LncRNA6872
ENSMUST00000209874.2	84	6	-38.3333	-2.19792	0.0393835	2.00199	7.95645e-06	1	64	64	64	8.76658	ENSMUST00000209874.2	0	1805	104	101	104	12.617	ENSMUST00000209874.2	0	1805	43	43	43	6.90358	ENSMUST00000209874.2	0	1805	70.3333	20	20	20	2.83294	ENSMUST00000209874.2	0	1805	37	37	37	3.77739	ENSMUST00000209874.2	0	1805	39	39	39	5.43935	ENSMUST00000209874.2
ENSMUST00000141428.8	28	5	10	3.30769	0.0395093	-3.19229	-2.28545e-06	1	8	8	8	0.755524	ENSMUST00000141428.8	0	2618	2	2	2	0.167286	ENSMUST00000141428.8	0	2618	3	3	3	0.332074	ENSMUST00000141428.8	0	2618	4.33333	8	8	8	0.781276	ENSMUST00000141428.8	0	2618	30	30	30	2.11164	ENSMUST00000141428.8	0	2618	5	5	5	0.480795	ENSMUST00000141428.8
LncRNA9397	13	2	-6.33333	-7.33333	0.0395291	6.04951	1.43521e-06	1	0	0	0	0	LncRNA9397	0	619	13	13	13	4.59888	LncRNA9397	0	619	9	9	9	4.21342	LncRNA9397	0	619	7.33333	1	1	1	0.413041	LncRNA9397	0	619	0	0	0	0	LncRNA9397	0	619	2	2	2	0.81339	LncRNA9397
LncRNA4980	16	2	-6	-5.5	0.0395424	5.16753	1.50472e-06	1	3	3	3	2.07769	LncRNA4980	0	357	3	3	3	1.84015	LncRNA4980	0	357	16	16	16	12.9878	LncRNA4980	0	357	7.33333	3	3	3	2.14851	LncRNA4980	0	357	0	0	0	0	LncRNA4980	0	357	1	1	1	0.705166	LncRNA4980
LncRNA9978	5	2	3.33333	11	0.0396316	-8.78222	-8.31383e-07	1	1	1	1	0.818692	LncRNA9978	0	302	0	0	0	0	LncRNA9978	0	302	0	0	0	0	LncRNA9978	0	302	0.333333	2	2	2	1.6932	LncRNA9978	0	302	4	4	4	2.44073	LncRNA9978	0	302	5	5	5	4.16795	LncRNA9978
LncRNA4347	18	3	-8	-3	0.0397783	2.749	1.73957e-06	1	11	11	11	2.76392	LncRNA4347	0	984	19	19	19	4.22823	LncRNA4347	0	984	6	6	6	1.76701	LncRNA4347	0	984	12	1	1	1	0.25983	LncRNA4347	0	984	7	7	7	1.3109	LncRNA4347	0	984	4	4	4	1.02335	LncRNA4347
LncRNA8634	3	2	-2.33333	#N/A	0.0398313	19.1478	5.3813e-07	1	2	2	2	1.44588	LncRNA8634	0	342	3	3	3	1.92086	LncRNA8634	0	342	2	2	2	1.69468	LncRNA8634	0	342	2.33333	0	0	0	0	LncRNA8634	0	342	0	0	0	0	LncRNA8634	0	342	0	0	0	0	LncRNA8634
LncRNA8700	3	2	-2.33333	#N/A	0.0398922	19.1477	5.38128e-07	1	2	2	2	1.43747	LncRNA8700	0	344	3	3	3	1.90969	LncRNA8700	0	344	2	2	2	1.68482	LncRNA8700	0	344	2.33333	0	0	0	0	LncRNA8700	0	344	0	0	0	0	LncRNA8700	0	344	0	0	0	0	LncRNA8700
LncRNA3802	26	4	11.3333	2.30769	0.0399467	-2.36548	-2.73791e-06	1	9	9	9	1.50861	LncRNA3802	0	1475	12	12	12	1.78151	LncRNA3802	0	1475	5	5	5	0.982338	LncRNA3802	0	1475	8.66667	21	21	21	3.64009	LncRNA3802	0	1475	31	31	31	3.87291	LncRNA3802	0	1475	8	8	8	1.36539	LncRNA3802
LncRNA6414	7	2	-3.66667	-12	0.0399591	8.22702	8.16119e-07	1	3	3	3	1.49845	LncRNA6414	0	495	7	7	7	3.09665	LncRNA6414	0	495	2	2	2	1.17087	LncRNA6414	0	495	4	0	0	0	0	LncRNA6414	0	495	0	0	0	0	LncRNA6414	0	495	1	1	1	0.508574	LncRNA6414
LncRNA5863	14	3	7.33333	2.46667	0.0399944	-2.52206	-1.8359e-06	1	6	6	6	2.57547	LncRNA5863	0	576	3	3	3	1.14051	LncRNA5863	0	576	6	6	6	3.01864	LncRNA5863	0	576	5	17	17	17	7.54589	LncRNA5863	0	576	11	11	11	3.51915	LncRNA5863	0	576	9	9	9	3.9335	LncRNA5863
LncRNA1965	62	6	-22.6667	-3.125	0.0400409	2.72037	4.60518e-06	1	25	25	25	3.83445	LncRNA1965	0	1612	66	66	66	8.96558	LncRNA1965	0	1612	9	9	9	1.61793	LncRNA1965	0	1612	33.3333	4	4	4	0.634424	LncRNA1965	0	1612	13	13	13	1.48609	LncRNA1965	0	1612	15	15	15	2.34253	LncRNA1965
LncRNA6069	10	0	-4	#N/A	0.0400944	29.646	8.4943e-07	1	2	2	2	1.4088	LncRNA6069	0	351	10	10	10	6.23868	LncRNA6069	0	351	0	0	0	0	LncRNA6069	0	351	4	0	0	0	0	LncRNA6069	0	351	0	0	0	0	LncRNA6069	0	351	0	0	0	0	LncRNA6069
LncRNA2370	6	3	-4	-7	0.0402354	6.09402	9.52816e-07	1	5	5	5	2.80323	LncRNA2370	0	441	3	3	3	1.48964	LncRNA2370	0	441	6	6	6	3.94272	LncRNA2370	0	441	4.66667	0	0	0	0	LncRNA2370	0	441	2	2	2	0.835716	LncRNA2370	0	441	0	0	0	0	LncRNA2370
LncRNA9902	6	1	-3	#N/A	0.0402428	25.7782	7.34739e-07	1	1	1	1	0.763102	LncRNA9902	0	324	2	2	2	1.35171	LncRNA9902	0	324	6	6	6	5.36648	LncRNA9902	0	324	3	0	0	0	0	LncRNA9902	0	324	0	0	0	0	LncRNA9902	0	324	0	0	0	0	LncRNA9902
ENSMUST00000205445.2	12	3	-6.33333	-3.11111	0.0402717	2.98521	1.50741e-06	1	8	8	8	2.77803	ENSMUST00000205445.2	0	712	6	6	6	1.84532	ENSMUST00000205445.2	0	712	14	14	14	5.69811	ENSMUST00000205445.2	0	712	9.33333	4	4	4	1.43636	ENSMUST00000205445.2	0	712	3	3	3	0.776441	ENSMUST00000205445.2	0	712	2	2	2	0.707147	ENSMUST00000205445.2
LncRNA930	20	3	-9	-4	0.0403415	3.55735	1.91059e-06	1	14	14	14	4.70943	LncRNA930	0	735	21	21	21	6.2565	LncRNA930	0	735	1	1	1	0.394272	LncRNA930	0	735	12	4	4	4	1.39142	LncRNA930	0	735	4	4	4	1.00286	LncRNA930	0	735	1	1	1	0.342509	LncRNA930
LncRNA12341	3	2	2.33333	#N/A	0.0403537	-20.0973	-5.66286e-07	1	0	0	0	0	LncRNA12341	0	315	0	0	0	0	LncRNA12341	0	315	0	0	0	0	LncRNA12341	0	315	0	2	2	2	1.62332	LncRNA12341	0	315	3	3	3	1.755	LncRNA12341	0	315	2	2	2	1.59838	LncRNA12341
LncRNA12269	3	2	2.33333	#N/A	0.0403624	-20.0973	-5.66286e-07	1	0	0	0	0	LncRNA12269	0	300	0	0	0	0	LncRNA12269	0	300	0	0	0	0	LncRNA12269	0	300	0	2	2	2	1.70448	LncRNA12269	0	300	3	3	3	1.84275	LncRNA12269	0	300	2	2	2	1.67829	LncRNA12269
LncRNA2111	16	1	6.33333	5.75	0.0403813	-5.48089	-1.50253e-06	1	1	1	1	0.23303	LncRNA2111	0	1061	2	2	2	0.412776	LncRNA2111	0	1061	1	1	1	0.273129	LncRNA2111	0	1061	1.33333	0	0	0	0	LncRNA2111	0	1061	16	16	16	2.77889	LncRNA2111	0	1061	7	7	7	1.66089	LncRNA2111
ENSMUST00000153785.2	127	35	49	1.95455	0.0405043	-2.00487	-1.19161e-05	1	80	80	80	13.7263	ENSMUST00000153785.2	0	1441	44	44	44	6.68634	ENSMUST00000153785.2	0	1441	30	30	30	6.0331	ENSMUST00000153785.2	0	1441	51.3333	79	79	79	14.0168	ENSMUST00000153785.2	0	1441	157	157	157	20.0772	ENSMUST00000153785.2	0	1441	65	65	65	11.3556	ENSMUST00000153785.2
LncRNA12245	15	0	5	#N/A	0.0406869	-42.2224	-1.22235e-06	1	0	0	0	0	LncRNA12245	0	444	0	0	0	0	LncRNA12245	0	444	0	0	0	0	LncRNA12245	0	444	0	15	15	15	8.63759	LncRNA12245	0	444	0	0	0	0	LncRNA12245	0	444	0	0	0	0	LncRNA12245
LncRNA12291	15	0	5	#N/A	0.0406947	-42.2224	-1.22235e-06	1	0	0	0	0	LncRNA12291	0	404	0	0	0	0	LncRNA12291	0	404	0	0	0	0	LncRNA12291	0	404	0	15	15	15	9.4928	LncRNA12291	0	404	0	0	0	0	LncRNA12291	0	404	0	0	0	0	LncRNA12291
ENSMUST00000196555.2	8	0	-3.66667	#N/A	0.0409322	31.6189	9.07933e-07	1	0	0	0	0	ENSMUST00000196555.2	0	1770	3	3	3	0.371148	ENSMUST00000196555.2	0	1770	8	8	8	1.30978	ENSMUST00000196555.2	0	1770	3.66667	0	0	0	0	ENSMUST00000196555.2	0	1770	0	0	0	0	ENSMUST00000196555.2	0	1770	0	0	0	0	ENSMUST00000196555.2
LncRNA8821	9	0	3.66667	#N/A	0.0409778	-29.2981	-8.39115e-07	1	0	0	0	0	LncRNA8821	0	386	0	0	0	0	LncRNA8821	0	386	0	0	0	0	LncRNA8821	0	386	0	0	0	0	0	LncRNA8821	0	386	9	9	9	4.29658	LncRNA8821	0	386	2	2	2	1.30437	LncRNA8821
LncRNA11414	5	2	3.33333	11	0.0411216	-8.68069	-8.35809e-07	1	0	0	0	0	LncRNA11414	0	281	0	0	0	0	LncRNA11414	0	281	1	1	1	1.03128	LncRNA11414	0	281	0.333333	5	5	5	4.54934	LncRNA11414	0	281	2	2	2	1.31157	LncRNA11414	0	281	4	4	4	3.58355	LncRNA11414
LncRNA968	8	1	-4.66667	-5.66667	0.0411489	5.1626	1.12655e-06	1	7	7	7	5.80777	LncRNA968	0	298	2	2	2	1.46965	LncRNA968	0	298	8	8	8	7.77959	LncRNA968	0	298	5.66667	0	0	0	0	LncRNA968	0	298	2	2	2	1.23675	LncRNA968	0	298	1	1	1	0.844779	LncRNA968
LncRNA3026	36	4	-12.3333	-5.11111	0.0412204	4.4449	2.53978e-06	1	10	10	10	1.68308	LncRNA3026	0	1469	36	36	36	5.36637	LncRNA3026	0	1469	0	0	0	0	LncRNA3026	0	1469	15.3333	3	3	3	0.522136	LncRNA3026	0	1469	5	5	5	0.627214	LncRNA3026	0	1469	1	1	1	0.171371	LncRNA3026
LncRNA79	110	29	-67.6667	-1.86017	0.0412514	1.80013	1.53999e-05	1	177	177	177	50.2438	LncRNA79	0	871	112	112	112	28.1579	LncRNA79	0	871	150	150	150	49.9064	LncRNA79	0	871	146.333	86	86	86	25.2444	LncRNA79	0	871	83	83	83	17.5601	LncRNA79	0	871	67	67	67	19.3649	LncRNA79
LncRNA4537	8	3	-4.33333	-5.33333	0.0415112	4.81182	1.03266e-06	1	4	4	4	2.71698	LncRNA4537	0	364	4	4	4	2.40635	LncRNA4537	0	364	8	8	8	6.36901	LncRNA4537	0	364	5.33333	0	0	0	0	LncRNA4537	0	364	2	2	2	1.0125	LncRNA4537	0	364	1	1	1	0.691605	LncRNA4537
ENSMUST00000177363.2	51152	13019	29285	1.94918	0.041515	-1.95193	-0.00713297	1	34165	25475	34165	2627.41	ENSMUST00000177363.2	0	3215	17158	13130	17158	1168.65	ENSMUST00000177363.2	0	3215	41236	30789	41236	3716.88	ENSMUST00000177363.2	0	3215	30853	68310	51302	68310	5432.35	ENSMUST00000177363.2	0	3215	64920	48432	64920	3721.04	ENSMUST00000177363.2	0	3215	47184	35146	47184	3694.65	ENSMUST00000177363.2
LncRNA1577	5	4	-4	-5	0.041648	4.32122	9.18417e-07	1	5	5	5	1.9196	LncRNA1577	0	644	5	5	5	1.70014	LncRNA1577	0	644	5	5	5	2.24992	LncRNA1577	0	644	5	2	2	2	0.794015	LncRNA1577	0	644	0	0	0	0	LncRNA1577	0	644	1	1	1	0.390907	LncRNA1577
LncRNA1003	13	3	6.66667	2.81818	0.0416983	-2.81482	-1.60683e-06	1	6	6	6	3.9454	LncRNA1003	0	376	2	2	2	1.16477	LncRNA1003	0	376	3	3	3	2.31215	LncRNA1003	0	376	3.66667	11	11	11	7.47979	LncRNA1003	0	376	15	15	15	7.35141	LncRNA1003	0	376	5	5	5	3.34766	LncRNA1003
LncRNA2215	24	3	-10	-4.33333	0.0418063	3.67366	2.09844e-06	1	12	12	12	2.92598	LncRNA2215	0	1014	24	24	24	5.1829	LncRNA2215	0	1014	3	3	3	0.857366	LncRNA2215	0	1014	13	0	0	0	0	LncRNA2215	0	1014	3	3	3	0.545193	LncRNA2215	0	1014	6	6	6	1.48961	LncRNA2215
LncRNA1730	4	1	-2.66667	#N/A	0.0419417	22.4081	6.34809e-07	1	4	4	4	3.62264	LncRNA1730	0	273	1	1	1	0.802116	LncRNA1730	0	273	3	3	3	3.1845	LncRNA1730	0	273	2.66667	0	0	0	0	LncRNA1730	0	273	0	0	0	0	LncRNA1730	0	273	0	0	0	0	LncRNA1730
LncRNA8964	9	0	4.66667	5.66667	0.042231	-5.31678	-1.13055e-06	1	1	1	1	0.335475	LncRNA8964	0	737	1	1	1	0.29712	LncRNA8964	0	737	1	1	1	0.393202	LncRNA8964	0	737	1	1	1	1	0.34691	LncRNA8964	0	737	10	10	10	2.50034	LncRNA8964	0	737	6	6	6	2.04948	LncRNA8964
ENSMUST00000247309.1	16	7	-7	-4	0.0423476	3.80139	1.57681e-06	1	5	2	5	0.885548	ENSMUST00000247309.1	0	1396	16	3	16	2.50977	ENSMUST00000247309.1	0	1396	7	3	7	1.4531	ENSMUST00000247309.1	0	1396	9.33333	0	0	0	0	ENSMUST00000247309.1	0	1396	7	3	7	0.924017	ENSMUST00000247309.1	0	1396	0	0	0	0	ENSMUST00000247309.1
ENSMUST00000238801.2	81	20	-37	-2.32143	0.0424308	2.09674	7.74667e-06	1	51	4	51	3.90387	ENSMUST00000238801.2	0	3230	95	2	95	6.44052	ENSMUST00000238801.2	0	3230	49	4	49	4.39619	ENSMUST00000238801.2	0	3230	65	41	8	41	3.24538	ENSMUST00000238801.2	0	3230	14	2	14	0.798717	ENSMUST00000238801.2	0	3230	29	3	29	2.26024	ENSMUST00000238801.2
LncRNA12284	3	2	2.33333	#N/A	0.0424963	-20.2872	-5.71916e-07	1	0	0	0	0	LncRNA12284	0	418	0	0	0	0	LncRNA12284	0	418	0	0	0	0	LncRNA12284	0	418	0	3	3	3	1.83497	LncRNA12284	0	418	2	2	2	0.8817	LncRNA12284	0	418	2	2	2	1.20452	LncRNA12284
ENSMUST00000180601.6	201	15	-109.333	-1.92655	0.0425896	1.7744	2.24866e-05	1	245	226	245	28.5731	ENSMUST00000180601.6	0	2120	300	285	300	30.9874	ENSMUST00000180601.6	0	2120	137	126	137	18.727	ENSMUST00000180601.6	0	2120	227.333	99	93	99	11.9394	ENSMUST00000180601.6	0	2120	133	124	133	11.5607	ENSMUST00000180601.6	0	2120	122	113	122	14.4872	ENSMUST00000180601.6
LncRNA1216	9	3	-4.33333	-7.5	0.0425916	5.99745	9.61998e-07	1	3	3	3	1.6483	LncRNA1216	0	450	9	9	9	4.37955	LncRNA1216	0	450	3	3	3	1.93193	LncRNA1216	0	450	5	2	2	2	1.13632	LncRNA1216	0	450	0	0	0	0	LncRNA1216	0	450	0	0	0	0	LncRNA1216
ENSMUST00000246272.1	8	2	-4.66667	-8	0.0427314	6.57683	1.03817e-06	1	8	5	8	1.12193	ENSMUST00000246272.1	0	1763	7	5	7	0.869452	ENSMUST00000246272.1	0	1763	1	1	1	0.164373	ENSMUST00000246272.1	0	1763	5.33333	0	0	0	0	ENSMUST00000246272.1	0	1763	2	2	2	0.209048	ENSMUST00000246272.1	0	1763	0	0	0	0	ENSMUST00000246272.1
LncRNA2447	8	0	-3.66667	#N/A	0.0429222	27.62	7.89353e-07	1	3	3	3	1.90189	LncRNA2447	0	390	8	8	8	4.49185	LncRNA2447	0	390	0	0	0	0	LncRNA2447	0	390	3.66667	0	0	0	0	LncRNA2447	0	390	0	0	0	0	LncRNA2447	0	390	0	0	0	0	LncRNA2447
ENSMUST00000244962.1	15	6	-8.33333	-3.08333	0.0430385	2.90811	1.94661e-06	1	12	12	12	4.61422	ENSMUST00000244962.1	0	643	9	9	9	3.06501	ENSMUST00000244962.1	0	643	16	16	16	7.21094	ENSMUST00000244962.1	0	643	12.3333	8	8	8	3.181	ENSMUST00000244962.1	0	643	1	1	1	0.286587	ENSMUST00000244962.1	0	643	3	3	3	1.17455	ENSMUST00000244962.1
LncRNA2458	3	2	-2.33333	#N/A	0.0431276	19.3083	5.42891e-07	1	3	3	3	2.22076	LncRNA2458	0	334	2	2	2	1.31124	LncRNA2458	0	334	2	2	2	1.73527	LncRNA2458	0	334	2.33333	0	0	0	0	LncRNA2458	0	334	0	0	0	0	LncRNA2458	0	334	0	0	0	0	LncRNA2458
LncRNA3020	3	2	-2.33333	#N/A	0.0431826	19.3084	5.42894e-07	1	3	3	3	1.57147	LncRNA3020	0	472	2	2	2	0.927871	LncRNA3020	0	472	2	2	2	1.22792	LncRNA3020	0	472	2.33333	0	0	0	0	LncRNA3020	0	472	0	0	0	0	LncRNA3020	0	472	0	0	0	0	LncRNA3020
LncRNA1986	9	1	-4	-13	0.0431907	9.02803	8.7214e-07	1	3	3	3	1.21001	LncRNA1986	0	613	9	9	9	3.21501	LncRNA1986	0	613	1	1	1	0.47274	LncRNA1986	0	613	4.33333	0	0	0	0	LncRNA1986	0	613	1	1	1	0.300612	LncRNA1986	0	613	0	0	0	0	LncRNA1986
LncRNA7880	3	2	-2.33333	#N/A	0.043201	19.3084	5.42894e-07	1	3	3	3	2.36221	LncRNA7880	0	314	2	2	2	1.39476	LncRNA7880	0	314	2	2	2	1.84579	LncRNA7880	0	314	2.33333	0	0	0	0	LncRNA7880	0	314	0	0	0	0	LncRNA7880	0	314	0	0	0	0	LncRNA7880
LncRNA1607	6	1	-3	#N/A	0.0432105	23.4256	6.64978e-07	1	2	2	2	0.7775	LncRNA1607	0	636	6	6	6	2.06583	LncRNA1607	0	636	1	1	1	0.455644	LncRNA1607	0	636	3	0	0	0	0	LncRNA1607	0	636	0	0	0	0	LncRNA1607	0	636	0	0	0	0	LncRNA1607
LncRNA7638	6	1	-3	#N/A	0.0432108	23.4256	6.64978e-07	1	2	2	2	1.16077	LncRNA7638	0	426	6	6	6	3.08419	LncRNA7638	0	426	1	1	1	0.680258	LncRNA7638	0	426	3	0	0	0	0	LncRNA7638	0	426	0	0	0	0	LncRNA7638	0	426	0	0	0	0	LncRNA7638
LncRNA7086	6	1	-3	#N/A	0.0432155	23.4255	6.64977e-07	1	2	2	2	1.74731	LncRNA7086	0	283	6	6	6	4.64263	LncRNA7086	0	283	1	1	1	1.02399	LncRNA7086	0	283	3	0	0	0	0	LncRNA7086	0	283	0	0	0	0	LncRNA7086	0	283	0	0	0	0	LncRNA7086
LncRNA9029	6	1	-3	#N/A	0.0432259	23.4254	6.64974e-07	1	2	2	2	1.48943	LncRNA9029	0	332	6	6	6	3.95743	LncRNA9029	0	332	1	1	1	0.872861	LncRNA9029	0	332	3	0	0	0	0	LncRNA9029	0	332	0	0	0	0	LncRNA9029	0	332	0	0	0	0	LncRNA9029
LncRNA12325	5	1	2.66667	#N/A	0.043587	-22.7987	-6.46391e-07	1	0	0	0	0	LncRNA12325	0	301	0	0	0	0	LncRNA12325	0	301	0	0	0	0	LncRNA12325	0	301	0	5	5	5	4.24705	LncRNA12325	0	301	2	2	2	1.22442	LncRNA12325	0	301	1	1	1	0.83636	LncRNA12325
LncRNA378	25	5	12	2	0.0438034	-2.08666	-3.03116e-06	1	17	17	17	3.24569	LncRNA378	0	1295	12	12	12	2.02914	LncRNA378	0	1295	7	7	7	1.56643	LncRNA378	0	1295	12	32	32	32	6.31778	LncRNA378	0	1295	26	26	26	3.69974	LncRNA378	0	1295	14	14	14	2.72156	LncRNA378
ENSMUST00000245684.1	17	2	-8.33333	-3.08333	0.0438439	2.78607	1.81211e-06	1	12	2	12	2.27876	ENSMUST00000245684.1	0	1302	18	1	18	3.02734	ENSMUST00000245684.1	0	1302	7	0	7	1.55801	ENSMUST00000245684.1	0	1302	12.3333	1	0	1	0.196369	ENSMUST00000245684.1	0	1302	5	0	5	0.707663	ENSMUST00000245684.1	0	1302	6	2	6	1.16011	ENSMUST00000245684.1
LncRNA3460	6	1	3.33333	11	0.0438603	-9.11071	-8.498e-07	1	0	0	0	0	LncRNA3460	0	450	1	1	1	0.486617	LncRNA3460	0	450	0	0	0	0	LncRNA3460	0	450	0.333333	6	6	6	3.40897	LncRNA3460	0	450	1	1	1	0.409501	LncRNA3460	0	450	4	4	4	2.23773	LncRNA3460
LncRNA818	18	8	-10.3333	-2.55	0.0438771	2.32654	2.24734e-06	1	13	13	13	2.86214	LncRNA818	0	1123	23	23	23	4.48485	LncRNA818	0	1123	15	15	15	3.87075	LncRNA818	0	1123	17	5	5	5	1.13835	LncRNA818	0	1123	5	5	5	0.82046	LncRNA818	0	1123	10	10	10	2.24171	LncRNA818
LncRNA7595	4	1	-2.66667	#N/A	0.0438957	22.6968	6.4337e-07	1	3	3	3	1.78731	LncRNA7595	0	415	1	1	1	0.527657	LncRNA7595	0	415	4	4	4	2.79315	LncRNA7595	0	415	2.66667	0	0	0	0	LncRNA7595	0	415	0	0	0	0	LncRNA7595	0	415	0	0	0	0	LncRNA7595
LncRNA1933	6	2	-3.33333	-11	0.0439359	7.8883	7.64678e-07	1	6	6	6	2.2683	LncRNA1933	0	654	3	3	3	1.00448	LncRNA1933	0	654	2	2	2	0.886207	LncRNA1933	0	654	3.66667	1	1	1	0.390937	LncRNA1933	0	654	0	0	0	0	LncRNA1933	0	654	0	0	0	0	LncRNA1933
LncRNA3950	11	0	-4	#N/A	0.0440932	32.4958	9.33936e-07	1	11	11	11	7.92914	LncRNA3950	0	343	0	0	0	0	LncRNA3950	0	343	1	1	1	0.844868	LncRNA3950	0	343	4	0	0	0	0	LncRNA3950	0	343	0	0	0	0	LncRNA3950	0	343	0	0	0	0	LncRNA3950
LncRNA1806	31	16	-21	-1.91304	0.0441675	1.82218	4.62452e-06	1	42	42	42	4.80532	LncRNA1806	0	2161	49	49	49	4.96525	LncRNA1806	0	2161	41	41	41	5.49809	LncRNA1806	0	2161	44	26	26	26	3.07612	LncRNA1806	0	2161	25	25	25	2.13183	LncRNA1806	0	2161	18	18	18	2.0969	LncRNA1806
LncRNA8997	5	1	-2.66667	#N/A	0.0441765	21.6626	6.12702e-07	1	5	5	5	3.21097	LncRNA8997	0	385	2	2	2	1.13755	LncRNA8997	0	385	1	1	1	0.752701	LncRNA8997	0	385	2.66667	0	0	0	0	LncRNA8997	0	385	0	0	0	0	LncRNA8997	0	385	0	0	0	0	LncRNA8997
LncRNA8377	5	1	-2.66667	#N/A	0.0441829	21.324	6.02662e-07	1	1	1	1	0.720831	LncRNA8377	0	343	5	5	5	3.19209	LncRNA8377	0	343	2	2	2	1.68974	LncRNA8377	0	343	2.66667	0	0	0	0	LncRNA8377	0	343	0	0	0	0	LncRNA8377	0	343	0	0	0	0	LncRNA8377
LncRNA7691	5	1	-2.66667	#N/A	0.0442049	21.324	6.0266e-07	1	1	1	1	0.630727	LncRNA7691	0	392	5	5	5	2.79308	LncRNA7691	0	392	2	2	2	1.47852	LncRNA7691	0	392	2.66667	0	0	0	0	LncRNA7691	0	392	0	0	0	0	LncRNA7691	0	392	0	0	0	0	LncRNA7691
LncRNA4192	5	1	-2.66667	#N/A	0.0442094	21.6626	6.127e-07	1	5	5	5	3.41499	LncRNA4192	0	362	2	2	2	1.20982	LncRNA4192	0	362	1	1	1	0.800524	LncRNA4192	0	362	2.66667	0	0	0	0	LncRNA4192	0	362	0	0	0	0	LncRNA4192	0	362	0	0	0	0	LncRNA4192
LncRNA2792	5	1	-2.66667	#N/A	0.0442245	21.3239	6.02658e-07	1	1	1	1	0.702401	LncRNA2792	0	352	5	5	5	3.11048	LncRNA2792	0	352	2	2	2	1.64653	LncRNA2792	0	352	2.66667	0	0	0	0	LncRNA2792	0	352	0	0	0	0	LncRNA2792	0	352	0	0	0	0	LncRNA2792
LncRNA2312	5	1	-2.66667	#N/A	0.0442407	21.6625	6.12699e-07	1	5	5	5	3.1617	LncRNA2312	0	391	2	2	2	1.12009	LncRNA2312	0	391	1	1	1	0.74115	LncRNA2312	0	391	2.66667	0	0	0	0	LncRNA2312	0	391	0	0	0	0	LncRNA2312	0	391	0	0	0	0	LncRNA2312
ENSMUST00000153951.2	151	21	-52	-2.59184	0.0442705	2.33384	1.05317e-05	1	56	56	56	6.91249	ENSMUST00000153951.2	0	2003	170	168	170	18.5852	ENSMUST00000153951.2	0	2003	28	28	28	4.05098	ENSMUST00000153951.2	0	2003	84.6667	19	19	19	2.42525	ENSMUST00000153951.2	0	2003	49	47	49	4.50798	ENSMUST00000153951.2	0	2003	30	30	30	3.77051	ENSMUST00000153951.2
ENSMUST00000227360.2	12	7	-7.66667	-2.64286	0.044405	2.50475	1.74259e-06	1	12	10	12	2.73199	ENSMUST00000227360.2	0	1086	13	13	13	2.62128	ENSMUST00000227360.2	0	1086	12	12	12	3.2021	ENSMUST00000227360.2	0	1086	12.3333	1	1	1	0.235426	ENSMUST00000227360.2	0	1086	8	8	8	1.35746	ENSMUST00000227360.2	0	1086	5	5	5	1.15904	ENSMUST00000227360.2
ENSMUST00000197551.3	63	17	33	1.69718	0.0444503	-1.8066	-8.80148e-06	1	62	35	62	6.39516	ENSMUST00000197551.3	0	2397	49	20	49	4.47639	ENSMUST00000197551.3	0	2397	31	15	31	3.7478	ENSMUST00000197551.3	0	2397	47.3333	66	32	66	7.0398	ENSMUST00000197551.3	0	2397	94	53	94	7.22649	ENSMUST00000197551.3	0	2397	81	38	81	8.507	ENSMUST00000197551.3
LncRNA8564	10	1	-4	-13	0.0445009	9.83881	1.01033e-06	1	2	2	2	1.18583	LncRNA8564	0	417	1	1	1	0.525126	LncRNA8564	0	417	10	10	10	6.9494	LncRNA8564	0	417	4.33333	0	0	0	0	LncRNA8564	0	417	0	0	0	0	LncRNA8564	0	417	1	1	1	0.603703	LncRNA8564
LncRNA4096	18	0	-6.33333	-5.75	0.0445952	4.75036	1.33602e-06	1	3	3	3	0.823236	LncRNA4096	0	901	18	18	18	4.37469	LncRNA4096	0	901	2	2	2	0.643263	LncRNA4096	0	901	7.66667	0	0	0	0	LncRNA4096	0	901	2	2	2	0.409046	LncRNA4096	0	901	2	2	2	0.558811	LncRNA4096
ENSMUST00000193667.6	11	3	-6.66667	-3.5	0.0446746	3.16748	1.51758e-06	1	7	7	7	3.12968	ENSMUST00000193667.6	0	553	10	10	10	3.95981	ENSMUST00000193667.6	0	553	11	11	11	5.76435	ENSMUST00000193667.6	0	553	9.33333	4	4	4	1.84935	ENSMUST00000193667.6	0	553	0	0	0	0	ENSMUST00000193667.6	0	553	4	4	4	1.82093	ENSMUST00000193667.6
LncRNA1296	17	3	8.66667	2.44444	0.0446765	-2.50137	-2.1398e-06	1	8	8	8	5.93982	LncRNA1296	0	333	5	5	5	3.28795	LncRNA1296	0	333	5	5	5	4.3512	LncRNA1296	0	333	6	22	22	22	16.8913	LncRNA1296	0	333	15	15	15	8.30069	LncRNA1296	0	333	7	7	7	5.29192	LncRNA1296
LncRNA3324	6	3	-4	-5	0.0447828	4.43503	9.314e-07	1	4	4	4	1.23932	LncRNA3324	0	798	5	5	5	1.37204	LncRNA3324	0	798	6	6	6	2.17887	LncRNA3324	0	798	5	0	0	0	0	LncRNA3324	0	798	2	2	2	0.461843	LncRNA3324	0	798	1	1	1	0.315469	LncRNA3324
LncRNA8215	6	1	-3	#N/A	0.0448027	23.6933	6.72917e-07	1	1	1	1	0.629122	LncRNA8215	0	393	6	6	6	3.34317	LncRNA8215	0	393	2	2	2	1.47476	LncRNA8215	0	393	3	0	0	0	0	LncRNA8215	0	393	0	0	0	0	LncRNA8215	0	393	0	0	0	0	LncRNA8215
ENSMUST00000196451.2	28	5	-12.6667	-2.40741	0.0449462	2.21823	2.68668e-06	1	21	21	21	1.62916	ENSMUST00000196451.2	0	3187	34	34	34	2.33613	ENSMUST00000196451.2	0	3187	10	10	10	0.909287	ENSMUST00000196451.2	0	3187	21.6667	6	6	6	0.481342	ENSMUST00000196451.2	0	3187	13	13	13	0.751672	ENSMUST00000196451.2	0	3187	8	8	8	0.631928	ENSMUST00000196451.2
ENSMUST00000160588.2	119	13	-45.6667	-2.23423	0.0450829	2.03181	9.3117e-06	1	64	57	64	4.56145	ENSMUST00000160588.2	0	3469	145	137	145	9.153	ENSMUST00000160588.2	0	3469	39	36	39	3.25794	ENSMUST00000160588.2	0	3469	82.6667	26	21	26	1.91626	ENSMUST00000160588.2	0	3469	49	45	49	2.60291	ENSMUST00000160588.2	0	3469	36	34	36	2.61251	ENSMUST00000160588.2
LncRNA12302	3	2	2.33333	#N/A	0.0452593	-20.5125	-5.78599e-07	1	0	0	0	0	LncRNA12302	0	300	0	0	0	0	LncRNA12302	0	300	0	0	0	0	LncRNA12302	0	300	0	2	2	2	1.70448	LncRNA12302	0	300	2	2	2	1.2285	LncRNA12302	0	300	3	3	3	2.51744	LncRNA12302
ENSMUST00000199385.2	51	4	-19.6667	-2.68571	0.0452732	2.38763	4.01346e-06	1	25	24	25	1.01814	ENSMUST00000199385.2	0	6071	59	59	59	2.1281	ENSMUST00000199385.2	0	6071	10	10	10	0.477335	ENSMUST00000199385.2	0	6071	31.3333	8	8	8	0.33691	ENSMUST00000199385.2	0	6071	14	14	14	0.424947	ENSMUST00000199385.2	0	6071	13	13	13	0.539067	ENSMUST00000199385.2
LncRNA1229	11	2	-6	-5.5	0.0454998	4.6007	1.29717e-06	1	10	10	10	7.87405	LncRNA1229	0	314	11	11	11	7.67119	LncRNA1229	0	314	1	1	1	0.922897	LncRNA1229	0	314	7.33333	3	3	3	2.44273	LncRNA1229	0	314	0	0	0	0	LncRNA1229	0	314	1	1	1	0.801733	LncRNA1229
ENSMUST00000090779.4	27864	8542	16438	1.90642	0.0455448	-1.90928	-0.00400475	1	19435	1673	19435	1625.58	ENSMUST00000090779.4	0	2956	10472	937	10472	775.756	ENSMUST00000090779.4	0	2956	24498	1881	24498	2401.65	ENSMUST00000090779.4	0	2956	18135	37406	2922	37406	3235.35	ENSMUST00000090779.4	0	2956	38336	3731	38336	2389.84	ENSMUST00000090779.4	0	2956	27977	2267	27977	2382.63	ENSMUST00000090779.4
LncRNA11186	11	1	4.66667	15	0.0455933	-10.5101	-1.04728e-06	1	0	0	0	0	LncRNA11186	0	378	0	0	0	0	LncRNA11186	0	378	1	1	1	0.76664	LncRNA11186	0	378	0.333333	4	4	4	2.70553	LncRNA11186	0	378	11	11	11	5.36251	LncRNA11186	0	378	0	0	0	0	LncRNA11186
LncRNA524	33	2	-16.3333	-2.68966	0.0457375	2.37015	3.41381e-06	1	28	28	28	3.49111	LncRNA524	0	1983	36	36	36	3.97539	LncRNA524	0	1983	14	14	14	2.04592	LncRNA524	0	1983	26	12	12	12	1.54719	LncRNA524	0	1983	3	3	3	0.278783	LncRNA524	0	1983	14	14	14	1.77732	LncRNA524
LncRNA876	13	7	-9	-2.58824	0.0457538	2.3954	2.01701e-06	1	13	13	13	3.24338	LncRNA876	0	991	15	15	15	3.31449	LncRNA876	0	991	16	16	16	4.67875	LncRNA876	0	991	14.6667	6	6	6	1.54797	LncRNA876	0	991	3	3	3	0.557847	LncRNA876	0	991	8	8	8	2.03224	LncRNA876
LncRNA3857	5	1	-2.66667	#N/A	0.045839	22.1454	6.27019e-07	1	5	5	5	3.75752	LncRNA3857	0	329	1	1	1	0.665585	LncRNA3857	0	329	2	2	2	1.76164	LncRNA3857	0	329	2.66667	0	0	0	0	LncRNA3857	0	329	0	0	0	0	LncRNA3857	0	329	0	0	0	0	LncRNA3857
ENSMUST00000172812.4	95549	18469	-36206.3	-2.16622	0.0458417	1.98432	0.00731757	1	56370	56358	56370	1994.45	ENSMUST00000172812.4	0	6988	119430	119400	119430	3742.49	ENSMUST00000172812.4	0	6988	25957	25940	25957	1076.43	ENSMUST00000172812.4	0	6988	67252.3	25394	25375	25394	929.1	ENSMUST00000172812.4	0	6988	43863	43830	43863	1156.68	ENSMUST00000172812.4	0	6988	23881	23865	23881	860.318	ENSMUST00000172812.4
LncRNA2286	9	1	-5	-4	0.0459941	3.58513	1.12105e-06	1	10	10	10	4.16939	LncRNA2286	0	593	7	7	7	2.5849	LncRNA2286	0	593	3	3	3	1.46605	LncRNA2286	0	593	6.66667	2	2	2	0.862302	LncRNA2286	0	593	2	2	2	0.621502	LncRNA2286	0	593	1	1	1	0.424526	LncRNA2286
LncRNA2455	23	11	-12.6667	-3.11111	0.0460092	2.82187	2.75893e-06	1	21	21	21	8.20244	LncRNA2455	0	633	24	24	24	8.30247	LncRNA2455	0	633	11	11	11	5.03584	LncRNA2455	0	633	18.6667	14	14	14	5.65469	LncRNA2455	0	633	1	1	1	0.291114	LncRNA2455	0	633	3	3	3	1.1931	LncRNA2455
LncRNA7699	7	1	-3.66667	-12	0.0461988	8.65779	8.70245e-07	1	7	7	7	3.04168	LncRNA7699	0	569	1	1	1	0.384846	LncRNA7699	0	569	4	4	4	2.03719	LncRNA7699	0	569	4	0	0	0	0	LncRNA7699	0	569	0	0	0	0	LncRNA7699	0	569	1	1	1	0.442433	LncRNA7699
LncRNA3665	3	1	-2.33333	#N/A	0.046229	18.9247	5.31517e-07	1	3	3	3	2.13142	LncRNA3665	0	348	3	3	3	1.88774	LncRNA3665	0	348	1	1	1	0.832729	LncRNA3665	0	348	2.33333	0	0	0	0	LncRNA3665	0	348	0	0	0	0	LncRNA3665	0	348	0	0	0	0	LncRNA3665
LncRNA1315	14	5	-9	-2.28571	0.046251	2.18246	2.03685e-06	1	13	13	13	3.2731	LncRNA1315	0	982	18	18	18	4.01385	LncRNA1315	0	982	17	17	17	5.01673	LncRNA1315	0	982	16	9	9	9	2.34323	LncRNA1315	0	982	8	8	8	1.50123	LncRNA1315	0	982	4	4	4	1.02543	LncRNA1315
LncRNA6241	6	1	-3.66667	-12	0.0462828	8.33856	8.14713e-07	1	5	5	5	3.52201	LncRNA6241	0	351	6	6	6	3.74321	LncRNA6241	0	351	1	1	1	0.825612	LncRNA6241	0	351	4	1	1	1	0.728412	LncRNA6241	0	351	0	0	0	0	LncRNA6241	0	351	0	0	0	0	LncRNA6241
LncRNA6185	3	2	-2.33333	#N/A	0.0463155	19.5354	5.49625e-07	1	2	2	2	1.54528	LncRNA6185	0	320	2	2	2	1.36861	LncRNA6185	0	320	3	3	3	2.71678	LncRNA6185	0	320	2.33333	0	0	0	0	LncRNA6185	0	320	0	0	0	0	LncRNA6185	0	320	0	0	0	0	LncRNA6185
LncRNA6696	3	2	-2.33333	#N/A	0.046324	19.5355	5.49626e-07	1	2	2	2	1.60029	LncRNA6696	0	309	2	2	2	1.41733	LncRNA6696	0	309	3	3	3	2.81349	LncRNA6696	0	309	2.33333	0	0	0	0	LncRNA6696	0	309	0	0	0	0	LncRNA6696	0	309	0	0	0	0	LncRNA6696
LncRNA7772	3	2	-2.33333	#N/A	0.0463264	19.5355	5.49626e-07	1	2	2	2	1.30817	LncRNA7772	0	378	2	2	2	1.15861	LncRNA7772	0	378	3	3	3	2.29992	LncRNA7772	0	378	2.33333	0	0	0	0	LncRNA7772	0	378	0	0	0	0	LncRNA7772	0	378	0	0	0	0	LncRNA7772
LncRNA12246	7	0	3.33333	#N/A	0.0463275	-27.6372	-7.89864e-07	1	0	0	0	0	LncRNA12246	0	396	0	0	0	0	LncRNA12246	0	396	0	0	0	0	LncRNA12246	0	396	0	7	7	7	4.51947	LncRNA12246	0	396	3	3	3	1.39603	LncRNA12246	0	396	0	0	0	0	LncRNA12246
LncRNA6003	3	2	-2.33333	#N/A	0.0463295	19.5355	5.49627e-07	1	2	2	2	1.59	LncRNA6003	0	311	2	2	2	1.40822	LncRNA6003	0	311	3	3	3	2.7954	LncRNA6003	0	311	2.33333	0	0	0	0	LncRNA6003	0	311	0	0	0	0	LncRNA6003	0	311	0	0	0	0	LncRNA6003
LncRNA310	3	2	-2.33333	#N/A	0.0463461	19.5356	5.49629e-07	1	2	2	2	1.49393	LncRNA310	0	331	2	2	2	1.32313	LncRNA310	0	331	3	3	3	2.62649	LncRNA310	0	331	2.33333	0	0	0	0	LncRNA310	0	331	0	0	0	0	LncRNA310	0	331	0	0	0	0	LncRNA310
LncRNA3483	3	2	-2.33333	#N/A	0.0463512	19.5356	5.4963e-07	1	2	2	2	1.53093	LncRNA3483	0	323	2	2	2	1.3559	LncRNA3483	0	323	3	3	3	2.69155	LncRNA3483	0	323	2.33333	0	0	0	0	LncRNA3483	0	323	0	0	0	0	LncRNA3483	0	323	0	0	0	0	LncRNA3483
LncRNA1508	3	2	-2.33333	#N/A	0.0463533	19.5356	5.4963e-07	1	2	2	2	1.48051	LncRNA1508	0	334	2	2	2	1.31124	LncRNA1508	0	334	3	3	3	2.6029	LncRNA1508	0	334	2.33333	0	0	0	0	LncRNA1508	0	334	0	0	0	0	LncRNA1508	0	334	0	0	0	0	LncRNA1508
LncRNA2393	3	2	-2.33333	#N/A	0.0463633	19.5356	5.49632e-07	1	2	2	2	1.96226	LncRNA2393	0	252	2	2	2	1.73792	LncRNA2393	0	252	3	3	3	3.44988	LncRNA2393	0	252	2.33333	0	0	0	0	LncRNA2393	0	252	0	0	0	0	LncRNA2393	0	252	0	0	0	0	LncRNA2393
ENSMUST00000226531.2	62	18	-24.6667	-3.17647	0.0466634	2.93015	5.16135e-06	1	37	37	37	4.02467	ENSMUST00000226531.2	0	2273	66	66	66	6.35835	ENSMUST00000226531.2	0	2273	5	5	5	0.637461	ENSMUST00000226531.2	0	2273	36	4	4	4	0.44993	ENSMUST00000226531.2	0	2273	23	23	23	1.86464	ENSMUST00000226531.2	0	2273	7	7	7	0.775279	ENSMUST00000226531.2
LncRNA7627	20	4	6.66667	6	0.0467277	-6.39556	-1.71392e-06	1	0	0	0	0	LncRNA7627	0	372	4	4	4	2.3546	LncRNA7627	0	372	0	0	0	0	LncRNA7627	0	372	1.33333	20	20	20	13.7458	LncRNA7627	0	372	0	0	0	0	LncRNA7627	0	372	4	4	4	2.70693	LncRNA7627
ENSMUST00000137405.2	11	4	-5.66667	-6.66667	0.0469162	5.41839	1.25802e-06	1	4	4	4	1.13545	ENSMUST00000137405.2	0	871	11	11	11	2.7655	ENSMUST00000137405.2	0	871	5	5	5	1.66355	ENSMUST00000137405.2	0	871	6.66667	0	0	0	0	ENSMUST00000137405.2	0	871	0	0	0	0	ENSMUST00000137405.2	0	871	3	3	3	0.867087	ENSMUST00000137405.2
ENSMUST00000221561.2	34	12	12.6667	2.31034	0.046926	-2.47714	-3.18417e-06	1	5	5	5	0.481209	ENSMUST00000221561.2	0	2569	21	18	21	1.79001	ENSMUST00000221561.2	0	2569	3	2	3	0.338408	ENSMUST00000221561.2	0	2569	9.66667	13	7	13	1.29379	ENSMUST00000221561.2	0	2569	37	28	37	2.65402	ENSMUST00000221561.2	0	2569	17	13	17	1.66588	ENSMUST00000221561.2
LncRNA7722	7	2	-3.66667	-6.5	0.0470209	5.3198	8.42637e-07	1	7	7	7	2.88453	LncRNA7722	0	600	3	3	3	1.09489	LncRNA7722	0	600	3	3	3	1.44895	LncRNA7722	0	600	4.33333	1	1	1	0.426121	LncRNA7722	0	600	0	0	0	0	LncRNA7722	0	600	1	1	1	0.419574	LncRNA7722
LncRNA3937	11	5	7	2.23529	0.0472291	-2.30377	-1.75702e-06	1	5	5	5	1.35998	LncRNA3937	0	909	6	6	6	1.4454	LncRNA3937	0	909	6	6	6	1.9128	LncRNA3937	0	909	5.66667	11	11	11	3.09395	LncRNA3937	0	909	16	16	16	3.24357	LncRNA3937	0	909	11	11	11	3.04641	LncRNA3937
LncRNA12279	14	0	4.66667	#N/A	0.0473264	-39.4757	-1.14091e-06	1	0	0	0	0	LncRNA12279	0	342	0	0	0	0	LncRNA12279	0	342	0	0	0	0	LncRNA12279	0	342	0	14	14	14	10.4661	LncRNA12279	0	342	0	0	0	0	LncRNA12279	0	342	0	0	0	0	LncRNA12279
LncRNA12251	14	0	4.66667	#N/A	0.0473322	-39.4757	-1.14091e-06	1	0	0	0	0	LncRNA12251	0	337	0	0	0	0	LncRNA12251	0	337	0	0	0	0	LncRNA12251	0	337	0	14	14	14	10.6214	LncRNA12251	0	337	0	0	0	0	LncRNA12251	0	337	0	0	0	0	LncRNA12251
ENSMUST00000060705.3	4	3	-3	-10	0.0473579	7.37359	6.96596e-07	1	4	4	4	0.987006	ENSMUST00000060705.3	0	1002	3	3	3	0.655622	ENSMUST00000060705.3	0	1002	3	3	3	0.867634	ENSMUST00000060705.3	0	1002	3.33333	0	0	0	0	ENSMUST00000060705.3	0	1002	1	1	1	0.183908	ENSMUST00000060705.3	0	1002	0	0	0	0	ENSMUST00000060705.3
ENSMUST00000244750.1	15	2	7	2.5	0.0474825	-2.50832	-1.68813e-06	1	5	5	5	0.657917	ENSMUST00000244750.1	0	1879	4	4	4	0.466158	ENSMUST00000244750.1	0	1879	5	5	5	0.771128	ENSMUST00000244750.1	0	1879	4.66667	9	9	9	1.22462	ENSMUST00000244750.1	0	1879	19	19	19	1.86335	ENSMUST00000244750.1	0	1879	7	7	7	0.937844	ENSMUST00000244750.1
LncRNA8825	8	1	-4.33333	-5.33333	0.0475557	4.55058	9.85582e-07	1	2	2	2	1.47609	LncRNA8825	0	335	8	8	8	5.22932	LncRNA8825	0	335	6	6	6	5.19027	LncRNA8825	0	335	5.33333	0	0	0	0	LncRNA8825	0	335	1	1	1	0.550076	LncRNA8825	0	335	2	2	2	1.50295	LncRNA8825
LncRNA4776	6	3	3.66667	6.5	0.0477975	-5.86692	-8.95703e-07	1	2	2	2	0.770234	LncRNA4776	0	642	0	0	0	0	LncRNA4776	0	642	0	0	0	0	LncRNA4776	0	642	0.666667	3	3	3	1.19473	LncRNA4776	0	642	6	6	6	1.7222	LncRNA4776	0	642	4	4	4	1.5685	LncRNA4776
ENSMUST00000243804.1	19	6	-10.3333	-2.34783	0.0479469	2.25337	2.31672e-06	1	22	10	22	2.55251	ENSMUST00000243804.1	0	2131	20	8	20	2.05516	ENSMUST00000243804.1	0	2131	12	4	12	1.63185	ENSMUST00000243804.1	0	2131	18	7	3	7	0.839845	ENSMUST00000243804.1	0	2131	13	6	13	1.12416	ENSMUST00000243804.1	0	2131	3	2	3	0.354403	ENSMUST00000243804.1
LncRNA2781	7	1	-3.66667	-12	0.0479613	8.44507	8.10375e-07	1	4	4	4	2.12228	LncRNA2781	0	466	7	7	7	3.28936	LncRNA2781	0	466	1	1	1	0.621867	LncRNA2781	0	466	4	0	0	0	0	LncRNA2781	0	466	1	1	1	0.395441	LncRNA2781	0	466	0	0	0	0	LncRNA2781
LncRNA6329	4	2	3	10	0.0480076	-7.80776	-7.27244e-07	1	1	1	1	0.504582	LncRNA6329	0	490	0	0	0	0	LncRNA6329	0	490	0	0	0	0	LncRNA6329	0	490	0.333333	4	4	4	2.08712	LncRNA6329	0	490	4	4	4	1.50429	LncRNA6329	0	490	2	2	2	1.02753	LncRNA6329
LncRNA12285	3	1	2.33333	#N/A	0.0481951	-19.8654	-5.59411e-07	1	0	0	0	0	LncRNA12285	0	254	0	0	0	0	LncRNA12285	0	254	0	0	0	0	LncRNA12285	0	254	0	3	3	3	3.01976	LncRNA12285	0	254	3	3	3	2.17648	LncRNA12285	0	254	1	1	1	0.991119	LncRNA12285
LncRNA12230	3	1	2.33333	#N/A	0.048198	-19.8654	-5.5941e-07	1	0	0	0	0	LncRNA12230	0	362	0	0	0	0	LncRNA12230	0	362	0	0	0	0	LncRNA12230	0	362	0	3	3	3	2.11883	LncRNA12230	0	362	3	3	3	1.52714	LncRNA12230	0	362	1	1	1	0.695426	LncRNA12230
LncRNA912	8	1	-4.66667	-4.5	0.0483688	3.92222	1.03895e-06	1	7	7	7	2.64635	LncRNA912	0	654	8	8	8	2.67863	LncRNA912	0	654	3	3	3	1.32931	LncRNA912	0	654	6	0	0	0	0	LncRNA912	0	654	2	2	2	0.563533	LncRNA912	0	654	2	2	2	0.76986	LncRNA912
LncRNA9383	11	4	5.66667	2.41667	0.0485779	-2.52657	-1.44727e-06	1	1	1	1	0.584504	LncRNA9383	0	423	7	7	7	3.62374	LncRNA9383	0	423	4	4	4	2.74033	LncRNA9383	0	423	4	12	12	12	7.25313	LncRNA9383	0	423	9	9	9	3.92075	LncRNA9383	0	423	8	8	8	4.76112	LncRNA9383
ENSMUST00000225500.2	53	2	-18	-3.45455	0.0487456	3.00056	3.69244e-06	1	13	13	13	0.94037	ENSMUST00000225500.2	0	3418	54	53	54	3.45956	ENSMUST00000225500.2	0	3418	9	9	9	0.763051	ENSMUST00000225500.2	0	3418	25.3333	1	1	1	0.0748018	ENSMUST00000225500.2	0	3418	10	10	10	0.539132	ENSMUST00000225500.2	0	3418	11	11	11	0.810177	ENSMUST00000225500.2
ENSMUST00000218784.2	2034	425	-745	-2.22735	0.0488524	2.03688	0.0001504	1	1082	688	1082	116.974	ENSMUST00000218784.2	0	2287	2486	1637	2486	238.032	ENSMUST00000218784.2	0	2287	488	314	488	61.8353	ENSMUST00000218784.2	0	2287	1352	452	317	452	50.5308	ENSMUST00000218784.2	0	2287	897	601	897	72.2759	ENSMUST00000218784.2	0	2287	472	306	472	51.956	ENSMUST00000218784.2
LncRNA1880	26	9	-14	-2.2	0.048964	2.11528	3.24788e-06	1	21	21	21	14.5032	LncRNA1880	0	358	21	21	21	12.8451	LncRNA1880	0	358	35	35	35	28.3314	LncRNA1880	0	358	25.6667	9	9	9	6.42753	LncRNA1880	0	358	12	12	12	6.17683	LncRNA1880	0	358	14	14	14	9.84475	LncRNA1880
ENSMUST00000156243.3	11	4	-5.66667	-5.25	0.0490172	4.46895	1.234e-06	1	8	8	8	0.816664	ENSMUST00000156243.3	0	2422	11	11	11	0.994531	ENSMUST00000156243.3	0	2422	2	2	2	0.239298	ENSMUST00000156243.3	0	2422	7	4	4	4	0.42225	ENSMUST00000156243.3	0	2422	0	0	0	0	ENSMUST00000156243.3	0	2422	0	0	0	0	ENSMUST00000156243.3
LncRNA7851	8	2	4	5	0.0491534	-4.6524	-9.65193e-07	1	2	2	2	0.895815	LncRNA7851	0	552	0	0	0	0	LncRNA7851	0	552	1	1	1	0.524982	LncRNA7851	0	552	1	3	3	3	1.38953	LncRNA7851	0	552	8	8	8	2.67066	LncRNA7851	0	552	4	4	4	1.82423	LncRNA7851
LncRNA2449	28	8	-19.6667	-2.05357	0.0491965	1.89532	4.16394e-06	1	44	44	44	3.48344	LncRNA2449	0	3123	45	45	45	3.1553	LncRNA2449	0	3123	26	26	26	2.4126	LncRNA2449	0	3123	38.3333	18	18	18	1.47362	LncRNA2449	0	3123	17	17	17	1.0031	LncRNA2449	0	3123	21	21	21	1.6928	LncRNA2449
LncRNA1749	5	4	-3.66667	-6.5	0.0492288	5.25266	8.4175e-07	1	5	5	5	2.68162	LncRNA1749	0	461	4	4	4	1.90002	LncRNA1749	0	461	4	4	4	2.51445	LncRNA1749	0	461	4.33333	0	0	0	0	LncRNA1749	0	461	0	0	0	0	LncRNA1749	0	461	2	2	2	1.09217	LncRNA1749
LncRNA5399	10	1	5.33333	3.66667	0.0492322	-3.50353	-1.25792e-06	1	2	2	2	0.717693	LncRNA5399	0	689	1	1	1	0.317819	LncRNA5399	0	689	3	3	3	1.26178	LncRNA5399	0	689	2	9	9	9	3.3397	LncRNA5399	0	689	11	11	11	2.94199	LncRNA5399	0	689	2	2	2	0.730752	LncRNA5399
LncRNA5681	14	5	-8	-2.33333	0.0492343	2.25694	1.85803e-06	1	11	11	11	5.97735	LncRNA5681	0	455	13	13	13	6.2565	LncRNA5681	0	455	18	18	18	11.4642	LncRNA5681	0	455	14	6	6	6	3.37151	LncRNA5681	0	455	8	8	8	3.24001	LncRNA5681	0	455	4	4	4	2.21314	LncRNA5681
LncRNA7431	6	0	-3	#N/A	0.0494257	26.4034	7.5328e-07	1	3	3	3	2.18801	LncRNA7431	0	339	0	0	0	0	LncRNA7431	0	339	6	6	6	5.12902	LncRNA7431	0	339	3	0	0	0	0	LncRNA7431	0	339	0	0	0	0	LncRNA7431	0	339	0	0	0	0	LncRNA7431
LncRNA1319	32	3	-12	-2.63636	0.0494885	2.40778	2.51674e-06	1	15	15	15	2.18286	LncRNA1319	0	1699	36	36	36	4.6399	LncRNA1319	0	1699	7	7	7	1.19395	LncRNA1319	0	1699	19.3333	8	8	8	1.20387	LncRNA1319	0	1699	10	10	10	1.08461	LncRNA1319	0	1699	4	4	4	0.592688	LncRNA1319
ENSMUST00000238473.3	2655	822	-1503.33	-2.0344	0.0495304	1.86261	0.000317932	1	2528	371	2528	322.516	ENSMUST00000238473.3	0	1938	3512	439	3512	396.826	ENSMUST00000238473.3	0	1938	2830	396	2830	423.171	ENSMUST00000238473.3	0	1938	2956.67	1797	253	1797	237.071	ENSMUST00000238473.3	0	1938	857	127	857	81.4881	ENSMUST00000238473.3	0	1938	1706	229	1706	221.608	ENSMUST00000238473.3
LncRNA3655	7	1	-3	#N/A	0.0495544	24.4622	6.95716e-07	1	7	7	7	3.44764	LncRNA3655	0	502	1	1	1	0.43621	LncRNA3655	0	502	1	1	1	0.577271	LncRNA3655	0	502	3	0	0	0	0	LncRNA3655	0	502	0	0	0	0	LncRNA3655	0	502	0	0	0	0	LncRNA3655
LncRNA3194	7	1	-3	#N/A	0.0495679	24.4622	6.95716e-07	1	7	7	7	4.48372	LncRNA3194	0	386	1	1	1	0.567299	LncRNA3194	0	386	1	1	1	0.750751	LncRNA3194	0	386	3	0	0	0	0	LncRNA3194	0	386	0	0	0	0	LncRNA3194	0	386	0	0	0	0	LncRNA3194
ENSMUST00000245307.1	27	7	12.6667	1.95	0.0496088	-2.06009	-3.27672e-06	1	20	20	20	2.48737	ENSMUST00000245307.1	0	1988	13	13	13	1.43195	ENSMUST00000245307.1	0	1988	7	7	7	1.02039	ENSMUST00000245307.1	0	1988	13.3333	34	34	34	4.37267	ENSMUST00000245307.1	0	1988	25	25	25	2.31735	ENSMUST00000245307.1	0	1988	19	19	19	2.40601	ENSMUST00000245307.1
LncRNA3071	15	2	-6.33333	-3.11111	0.0496709	3.0921	1.55572e-06	1	7	7	7	4.50707	LncRNA3071	0	384	5	5	5	2.85127	LncRNA3071	0	384	16	16	16	12.0746	LncRNA3071	0	384	9.33333	3	3	3	1.99744	LncRNA3071	0	384	5	5	5	2.39942	LncRNA3071	0	384	1	1	1	0.655584	LncRNA3071
LncRNA8345	9	0	-3.66667	#N/A	0.0497446	27.3317	7.80806e-07	1	2	2	2	1.40082	LncRNA8345	0	353	9	9	9	5.583	LncRNA8345	0	353	0	0	0	0	LncRNA8345	0	353	3.66667	0	0	0	0	LncRNA8345	0	353	0	0	0	0	LncRNA8345	0	353	0	0	0	0	LncRNA8345
LncRNA9116	4	3	3	10	0.0500651	-8.00145	-7.47949e-07	1	1	1	1	0.645548	LncRNA9116	0	383	0	0	0	0	LncRNA9116	0	383	0	0	0	0	LncRNA9116	0	383	0.333333	3	3	3	2.00266	LncRNA9116	0	383	3	3	3	1.44341	LncRNA9116	0	383	4	4	4	2.62918	LncRNA9116
LncRNA9724	5	2	3.33333	6	0.0500875	-5.51401	-8.22548e-07	1	1	1	1	0.556858	LncRNA9724	0	444	1	1	1	0.493193	LncRNA9724	0	444	0	0	0	0	LncRNA9724	0	444	0.666667	3	3	3	1.72752	LncRNA9724	0	444	5	5	5	2.07517	LncRNA9724	0	444	4	4	4	2.26797	LncRNA9724
LncRNA3038	11	6	-6.33333	-2.9	0.0502829	2.69903	1.43596e-06	1	13	13	13	2.84946	LncRNA3038	0	1128	8	8	8	1.55303	LncRNA3038	0	1128	8	8	8	2.05525	LncRNA3038	0	1128	9.66667	6	6	6	1.35996	LncRNA3038	0	1128	2	2	2	0.326729	LncRNA3038	0	1128	2	2	2	0.446355	LncRNA3038
ENSMUST00000245332.1	37	12	17.6667	2.12766	0.0503535	-2.24602	-4.65366e-06	1	26	0	26	11.7306	ENSMUST00000245332.1	0	548	7	0	7	2.79716	ENSMUST00000245332.1	0	548	14	1	14	7.40339	ENSMUST00000245332.1	0	548	15.6667	25	0	25	11.6639	ENSMUST00000245332.1	0	548	31	0	31	10.4243	ENSMUST00000245332.1	0	548	44	0	44	20.213	ENSMUST00000245332.1
LncRNA8420	8	2	4.66667	4.5	0.0504188	-4.25243	-1.11348e-06	1	3	3	3	1.82693	LncRNA8420	0	406	0	0	0	0	LncRNA8420	0	406	1	1	1	0.713768	LncRNA8420	0	406	1.33333	8	8	8	5.03789	LncRNA8420	0	406	8	8	8	3.63104	LncRNA8420	0	406	2	2	2	1.24012	LncRNA8420
LncRNA11203	11	0	-4	#N/A	0.0504233	29.677	8.5035e-07	1	0	0	0	0	LncRNA11203	0	425	11	11	11	5.66766	LncRNA11203	0	425	1	1	1	0.681858	LncRNA11203	0	425	4	0	0	0	0	LncRNA11203	0	425	0	0	0	0	LncRNA11203	0	425	0	0	0	0	LncRNA11203
LncRNA4418	4	3	-3.33333	-6	0.0506563	4.99851	7.69156e-07	1	4	4	4	1.40281	LncRNA4418	0	705	4	4	4	1.24243	LncRNA4418	0	705	4	4	4	1.6442	LncRNA4418	0	705	4	0	0	0	0	LncRNA4418	0	705	1	1	1	0.261384	LncRNA4418	0	705	1	1	1	0.357084	LncRNA4418
LncRNA10012	11	0	-4	#N/A	0.0507002	29.3217	8.39815e-07	1	1	1	1	0.556858	LncRNA10012	0	444	11	11	11	5.42512	LncRNA10012	0	444	0	0	0	0	LncRNA10012	0	444	4	0	0	0	0	LncRNA10012	0	444	0	0	0	0	LncRNA10012	0	444	0	0	0	0	LncRNA10012
LncRNA1505	11	0	-4	#N/A	0.0507061	29.3217	8.39814e-07	1	1	1	1	0.629122	LncRNA1505	0	393	11	11	11	6.12914	LncRNA1505	0	393	0	0	0	0	LncRNA1505	0	393	4	0	0	0	0	LncRNA1505	0	393	0	0	0	0	LncRNA1505	0	393	0	0	0	0	LncRNA1505
LncRNA8153	11	0	4.33333	7.5	0.0507219	-6.83747	-1.05702e-06	1	1	1	1	0.779953	LncRNA8153	0	317	1	1	1	0.690781	LncRNA8153	0	317	0	0	0	0	LncRNA8153	0	317	0.666667	11	11	11	8.87192	LncRNA8153	0	317	3	3	3	1.74393	LncRNA8153	0	317	1	1	1	0.794146	LncRNA8153
LncRNA9153	4	1	-2.33333	#N/A	0.0507271	18.7322	5.25806e-07	1	2	2	2	1.46299	LncRNA9153	0	338	4	4	4	2.59145	LncRNA9153	0	338	1	1	1	0.857366	LncRNA9153	0	338	2.33333	0	0	0	0	LncRNA9153	0	338	0	0	0	0	LncRNA9153	0	338	0	0	0	0	LncRNA9153
LncRNA7286	4	1	-2.33333	#N/A	0.0507394	18.7321	5.25805e-07	1	2	2	2	1.22096	LncRNA7286	0	405	4	4	4	2.16274	LncRNA7286	0	405	1	1	1	0.71553	LncRNA7286	0	405	2.33333	0	0	0	0	LncRNA7286	0	405	0	0	0	0	LncRNA7286	0	405	0	0	0	0	LncRNA7286
LncRNA2102	10	5	7	2.23529	0.0507617	-2.29087	-1.75702e-06	1	6	6	6	3.21097	LncRNA2102	0	462	4	4	4	1.89591	LncRNA2102	0	462	7	7	7	4.39075	LncRNA2102	0	462	5.66667	13	13	13	7.19425	LncRNA2102	0	462	14	14	14	5.5841	LncRNA2102	0	462	11	11	11	5.99391	LncRNA2102
LncRNA2983	5	2	-3.33333	-6	0.0508631	4.88154	7.55172e-07	1	4	4	4	1.59771	LncRNA2983	0	619	5	5	5	1.7688	LncRNA2983	0	619	3	3	3	1.40447	LncRNA2983	0	619	4	1	1	1	0.413041	LncRNA2983	0	619	0	0	0	0	LncRNA2983	0	619	1	1	1	0.406695	LncRNA2983
LncRNA3639	6	0	-3.33333	#N/A	0.0509134	25.5519	7.2803e-07	1	4	4	4	2.20263	LncRNA3639	0	449	6	6	6	2.9262	LncRNA3639	0	449	0	0	0	0	LncRNA3639	0	449	3.33333	0	0	0	0	LncRNA3639	0	449	0	0	0	0	LncRNA3639	0	449	0	0	0	0	LncRNA3639
ENSMUST00000105610.3	565	82	306	1.77208	0.0510096	-1.78017	-7.41401e-05	1	417	412	417	224.621	ENSMUST00000105610.3	0	459	287	273	287	136.921	ENSMUST00000105610.3	0	459	485	470	485	306.205	ENSMUST00000105610.3	0	459	396.333	756	744	756	421.108	ENSMUST00000105610.3	0	459	852	832	852	342.054	ENSMUST00000105610.3	0	459	499	493	499	273.683	ENSMUST00000105610.3
LncRNA10025	5	1	-2.66667	#N/A	0.0510731	22.8185	6.46978e-07	1	1	1	1	0.775063	LncRNA10025	0	319	2	2	2	1.3729	LncRNA10025	0	319	5	5	5	4.54216	LncRNA10025	0	319	2.66667	0	0	0	0	LncRNA10025	0	319	0	0	0	0	LncRNA10025	0	319	0	0	0	0	LncRNA10025
LncRNA3593	5	1	-2.66667	#N/A	0.0510839	22.8186	6.4698e-07	1	1	1	1	0.679245	LncRNA3593	0	364	2	2	2	1.20317	LncRNA3593	0	364	5	5	5	3.98063	LncRNA3593	0	364	2.66667	0	0	0	0	LncRNA3593	0	364	0	0	0	0	LncRNA3593	0	364	0	0	0	0	LncRNA3593
LncRNA10591	4	1	2.33333	#N/A	0.0511048	-19.6454	-5.52886e-07	1	0	0	0	0	LncRNA10591	0	351	0	0	0	0	LncRNA10591	0	351	0	0	0	0	LncRNA10591	0	351	0	2	2	2	1.45682	LncRNA10591	0	351	4	4	4	2.1	LncRNA10591	0	351	1	1	1	0.71722	LncRNA10591
LncRNA10722	4	1	2.33333	#N/A	0.0511201	-19.6453	-5.52884e-07	1	0	0	0	0	LncRNA10722	0	486	0	0	0	0	LncRNA10722	0	486	0	0	0	0	LncRNA10722	0	486	0	2	2	2	1.05215	LncRNA10722	0	486	4	4	4	1.51667	LncRNA10722	0	486	1	1	1	0.517992	LncRNA10722
LncRNA2329	20	1	7	2.75	0.0511562	-2.77236	-1.6638e-06	1	6	6	6	1.48644	LncRNA2329	0	998	5	5	5	1.09708	LncRNA2329	0	998	1	1	1	0.290371	LncRNA2329	0	998	4	7	7	7	1.7933	LncRNA2329	0	998	21	21	21	3.87754	LncRNA2329	0	998	5	5	5	1.26124	LncRNA2329
LncRNA11867	12	2	5	8.5	0.0511839	-8.31299	-1.29252e-06	1	0	0	0	0	LncRNA11867	0	447	2	2	2	0.979766	LncRNA11867	0	447	0	0	0	0	LncRNA11867	0	447	0.666667	12	12	12	6.8637	LncRNA11867	0	447	0	0	0	0	LncRNA11867	0	447	5	5	5	2.81593	LncRNA11867
ENSMUST00000212317.2	30	11	-16.6667	-2.19048	0.0513509	2.03122	3.61355e-06	1	26	26	26	1.39838	ENSMUST00000212317.2	0	4597	38	35	38	1.81013	ENSMUST00000212317.2	0	4597	28	27	28	1.76509	ENSMUST00000212317.2	0	4597	30.6667	8	7	8	0.444938	ENSMUST00000212317.2	0	4597	15	15	15	0.60129	ENSMUST00000212317.2	0	4597	19	17	19	1.04049	ENSMUST00000212317.2
LncRNA888	9	5	-6	-4	0.0514317	3.53787	1.35572e-06	1	7	7	7	2.8419	LncRNA888	0	609	9	9	9	3.23612	LncRNA888	0	609	8	8	8	3.80676	LncRNA888	0	609	8	2	2	2	0.839648	LncRNA888	0	609	0	0	0	0	LncRNA888	0	609	4	4	4	1.65349	LncRNA888
LncRNA1601	8	2	4.66667	3.8	0.0516463	-3.66846	-1.13084e-06	1	1	1	1	0.537489	LncRNA1601	0	460	1	1	1	0.476038	LncRNA1601	0	460	3	3	3	1.88993	LncRNA1601	0	460	1.66667	9	9	9	5.00229	LncRNA1601	0	460	7	7	7	2.80419	LncRNA1601	0	460	3	3	3	1.64181	LncRNA1601
LncRNA4109	14	2	6.66667	2.17647	0.0520037	-2.35454	-1.79768e-06	1	7	7	7	3.83751	LncRNA4109	0	451	7	7	7	3.39877	LncRNA4109	0	451	3	3	3	1.92765	LncRNA4109	0	451	5.66667	11	11	11	6.23592	LncRNA4109	0	451	9	9	9	3.67734	LncRNA4109	0	451	17	17	17	9.48925	LncRNA4109
LncRNA10982	3	1	2.33333	#N/A	0.0527556	-20.3276	-5.73116e-07	1	0	0	0	0	LncRNA10982	0	255	0	0	0	0	LncRNA10982	0	255	0	0	0	0	LncRNA10982	0	255	0	1	1	1	1.00264	LncRNA10982	0	255	3	3	3	2.16795	LncRNA10982	0	255	3	3	3	2.9617	LncRNA10982
LncRNA1785	20	4	11.3333	2.13333	0.0528447	-2.16304	-2.77812e-06	1	8	8	8	4.18173	LncRNA1785	0	473	9	9	9	4.16659	LncRNA1785	0	473	13	13	13	7.96462	LncRNA1785	0	473	10	28	28	28	15.135	LncRNA1785	0	473	24	24	24	9.35012	LncRNA1785	0	473	12	12	12	6.38675	LncRNA1785
LncRNA8588	5	2	-3	-10	0.0528546	6.97893	6.74874e-07	1	3	3	3	1.63738	LncRNA8588	0	453	5	5	5	2.41697	LncRNA8588	0	453	2	2	2	1.27943	LncRNA8588	0	453	3.33333	0	0	0	0	LncRNA8588	0	453	0	0	0	0	LncRNA8588	0	453	1	1	1	0.555727	LncRNA8588
LncRNA6903	4	1	-2.33333	#N/A	0.0528758	18.9561	5.32447e-07	1	1	1	1	0.635591	LncRNA6903	0	389	4	4	4	2.2517	LncRNA6903	0	389	2	2	2	1.48992	LncRNA6903	0	389	2.33333	0	0	0	0	LncRNA6903	0	389	0	0	0	0	LncRNA6903	0	389	0	0	0	0	LncRNA6903
LncRNA1949	4	1	-2.33333	#N/A	0.0528862	18.9561	5.32447e-07	1	1	1	1	0.787405	LncRNA1949	0	314	4	4	4	2.78952	LncRNA1949	0	314	2	2	2	1.84579	LncRNA1949	0	314	2.33333	0	0	0	0	LncRNA1949	0	314	0	0	0	0	LncRNA1949	0	314	0	0	0	0	LncRNA1949
LncRNA8974	4	1	-2.33333	#N/A	0.0528916	18.9561	5.32446e-07	1	1	1	1	0.590084	LncRNA8974	0	419	4	4	4	2.09048	LncRNA8974	0	419	2	2	2	1.38324	LncRNA8974	0	419	2.33333	0	0	0	0	LncRNA8974	0	419	0	0	0	0	LncRNA8974	0	419	0	0	0	0	LncRNA8974
LncRNA7688	4	1	-2.33333	#N/A	0.052914	18.956	5.32445e-07	1	1	1	1	0.615037	LncRNA7688	0	402	4	4	4	2.17888	LncRNA7688	0	402	2	2	2	1.44174	LncRNA7688	0	402	2.33333	0	0	0	0	LncRNA7688	0	402	0	0	0	0	LncRNA7688	0	402	0	0	0	0	LncRNA7688
LncRNA3934	17	4	6.33333	2.58333	0.0530984	-2.72524	-1.6134e-06	1	3	3	3	0.83341	LncRNA3934	0	890	7	7	7	1.7223	LncRNA3934	0	890	2	2	2	0.651213	LncRNA3934	0	890	4	19	19	19	5.45818	LncRNA3934	0	890	7	7	7	1.44936	LncRNA3934	0	890	5	5	5	1.41429	LncRNA3934
LncRNA4691	12	1	4.66667	5.66667	0.0532161	-5.69466	-1.19273e-06	1	1	1	1	0.457015	LncRNA4691	0	541	2	2	2	0.809529	LncRNA4691	0	541	0	0	0	0	LncRNA4691	0	541	1	12	12	12	5.67111	LncRNA4691	0	541	1	1	1	0.34062	LncRNA4691	0	541	4	4	4	1.86133	LncRNA4691
LncRNA26	309	67	-102	-3.448	0.0532408	3.33103	2.39375e-05	1	323	323	323	271.633	LncRNA26	0	294	14	14	14	10.4275	LncRNA26	0	294	94	92	94	92.6539	LncRNA26	0	294	143.667	86	86	86	74.7886	LncRNA26	0	294	19	19	19	11.909	LncRNA26	0	294	20	20	20	17.1255	LncRNA26
LncRNA6302	10	3	4.66667	5.66667	0.0532672	-5.33836	-1.13343e-06	1	3	3	3	1.51684	LncRNA6302	0	489	0	0	0	0	LncRNA6302	0	489	0	0	0	0	LncRNA6302	0	489	1	10	10	10	5.22848	LncRNA6302	0	489	5	5	5	1.88421	LncRNA6302	0	489	2	2	2	1.02963	LncRNA6302
LncRNA1961	8	1	-4.33333	-5.33333	0.0533481	4.75043	1.0419e-06	1	6	6	6	2.24428	LncRNA1961	0	661	2	2	2	0.662565	LncRNA1961	0	661	8	8	8	3.50729	LncRNA1961	0	661	5.33333	2	2	2	0.773594	LncRNA1961	0	661	0	0	0	0	LncRNA1961	0	661	1	1	1	0.380854	LncRNA1961
ENSMUST00000204638.2	11	1	-6.33333	-2.72727	0.0536934	2.49959	1.38373e-06	1	12	12	12	0.96142	ENSMUST00000204638.2	0	3086	13	13	13	0.922459	ENSMUST00000204638.2	0	3086	5	5	5	0.469523	ENSMUST00000204638.2	0	3086	10	2	2	2	0.165698	ENSMUST00000204638.2	0	3086	5	5	5	0.298567	ENSMUST00000204638.2	0	3086	4	4	4	0.326305	ENSMUST00000204638.2
LncRNA10533	8	0	3.33333	#N/A	0.0537217	-27.9095	-7.97939e-07	1	0	0	0	0	LncRNA10533	0	317	0	0	0	0	LncRNA10533	0	317	0	0	0	0	LncRNA10533	0	317	0	8	8	8	6.45231	LncRNA10533	0	317	2	2	2	1.16262	LncRNA10533	0	317	0	0	0	0	LncRNA10533
LncRNA5153	19	8	12.6667	1.82609	0.0538709	-1.8901	-3.22078e-06	1	16	16	16	11.4664	LncRNA5153	0	345	14	14	14	8.88605	LncRNA5153	0	345	16	16	16	13.4395	LncRNA5153	0	345	15.3333	27	27	27	20.0092	LncRNA5153	0	345	33	33	33	17.6263	LncRNA5153	0	345	24	24	24	17.5126	LncRNA5153
LncRNA8831	9	1	-3.66667	-12	0.0538821	8.99898	9.14423e-07	1	1	1	1	0.47365	LncRNA8831	0	522	2	2	2	0.838995	LncRNA8831	0	522	9	9	9	4.99638	LncRNA8831	0	522	4	0	0	0	0	LncRNA8831	0	522	0	0	0	0	LncRNA8831	0	522	1	1	1	0.482269	LncRNA8831
ENSMUST00000245153.1	991	165	-336	-2.23227	0.0538884	2.03836	6.75133e-05	1	439	349	439	43.7311	ENSMUST00000245153.1	0	2482	1172	904	1172	103.401	ENSMUST00000245153.1	0	2482	215	159	215	25.1027	ENSMUST00000245153.1	0	2482	608.667	257	203	257	26.4738	ENSMUST00000245153.1	0	2482	380	308	380	28.213	ENSMUST00000245153.1	0	2482	181	149	181	18.3585	ENSMUST00000245153.1
LncRNA12260	5	0	3	#N/A	0.0539063	-24.3688	-6.92949e-07	1	0	0	0	0	LncRNA12260	0	288	0	0	0	0	LncRNA12260	0	288	0	0	0	0	LncRNA12260	0	288	0	4	4	4	3.55101	LncRNA12260	0	288	5	5	5	3.19923	LncRNA12260	0	288	0	0	0	0	LncRNA12260
LncRNA10945	13	1	-4.66667	-15	0.054006	10.178	9.91546e-07	1	1	1	1	0.870581	LncRNA10945	0	284	13	13	13	10.0236	LncRNA10945	0	284	1	1	1	1.02039	LncRNA10945	0	284	5	0	0	0	0	LncRNA10945	0	284	1	1	1	0.648857	LncRNA10945	0	284	0	0	0	0	LncRNA10945
LncRNA11529	7	2	4	7	0.0542161	-6.3077	-9.47847e-07	1	0	0	0	0	LncRNA11529	0	492	2	2	2	0.890153	LncRNA11529	0	492	0	0	0	0	LncRNA11529	0	492	0.666667	6	6	6	3.11796	LncRNA11529	0	492	7	7	7	2.6218	LncRNA11529	0	492	1	1	1	0.511675	LncRNA11529
ENSMUST00000209273.2	17	1	-9.66667	-2.52632	0.0542798	2.29693	2.07465e-06	1	21	5	21	1.81734	ENSMUST00000209273.2	0	2857	19	7	19	1.45627	ENSMUST00000209273.2	0	2857	8	2	8	0.811452	ENSMUST00000209273.2	0	2857	16	8	2	8	0.715919	ENSMUST00000209273.2	0	2857	4	0	4	0.257998	ENSMUST00000209273.2	0	2857	7	1	7	0.616804	ENSMUST00000209273.2
LncRNA3650	24	12	14.3333	1.72881	0.0542821	-1.81272	-3.72071e-06	1	17	17	17	2.41423	LncRNA3650	0	1741	24	24	24	3.01865	LncRNA3650	0	1741	18	18	18	2.9961	LncRNA3650	0	1741	19.6667	31	31	31	4.55247	LncRNA3650	0	1741	41	41	41	4.33963	LncRNA3650	0	1741	30	30	30	4.33792	LncRNA3650
LncRNA1893	3	1	-2.33333	#N/A	0.0542875	19.3803	5.45026e-07	1	1	1	1	0.835287	LncRNA1893	0	296	3	3	3	2.21937	LncRNA1893	0	296	3	3	3	2.93706	LncRNA1893	0	296	2.33333	0	0	0	0	LncRNA1893	0	296	0	0	0	0	LncRNA1893	0	296	0	0	0	0	LncRNA1893
LncRNA9515	3	1	-2.33333	#N/A	0.0542933	19.3804	5.45027e-07	1	1	1	1	0.643867	LncRNA9515	0	384	3	3	3	1.71076	LncRNA9515	0	384	3	3	3	2.26398	LncRNA9515	0	384	2.33333	0	0	0	0	LncRNA9515	0	384	0	0	0	0	LncRNA9515	0	384	0	0	0	0	LncRNA9515
LncRNA9559	3	1	-2.33333	#N/A	0.0542991	19.3804	5.45027e-07	1	1	1	1	0.648937	LncRNA9559	0	381	3	3	3	1.72423	LncRNA9559	0	381	3	3	3	2.28181	LncRNA9559	0	381	2.33333	0	0	0	0	LncRNA9559	0	381	0	0	0	0	LncRNA9559	0	381	0	0	0	0	LncRNA9559
LncRNA12261	10	0	3.66667	#N/A	0.0544777	-30.9357	-8.87673e-07	1	0	0	0	0	LncRNA12261	0	251	0	0	0	0	LncRNA12261	0	251	0	0	0	0	LncRNA12261	0	251	0	10	10	10	10.1862	LncRNA12261	0	251	1	1	1	0.734165	LncRNA12261	0	251	0	0	0	0	LncRNA12261
LncRNA5008	10	3	-5	-4	0.0545414	3.62212	1.11743e-06	1	6	6	6	2.30711	LncRNA5008	0	643	10	10	10	3.40556	LncRNA5008	0	643	4	4	4	1.80274	LncRNA5008	0	643	6.66667	0	0	0	0	LncRNA5008	0	643	4	4	4	1.14635	LncRNA5008	0	643	1	1	1	0.391515	LncRNA5008
ENSMUST00000197054.2	21	0	-7.33333	-3.44444	0.0545864	3.09241	1.56555e-06	1	4	4	4	0.449128	ENSMUST00000197054.2	0	2202	22	22	22	2.18779	ENSMUST00000197054.2	0	2202	5	5	5	0.658015	ENSMUST00000197054.2	0	2202	10.3333	4	3	4	0.464437	ENSMUST00000197054.2	0	2202	4	4	4	0.334742	ENSMUST00000197054.2	0	2202	1	1	1	0.114325	ENSMUST00000197054.2
ENSMUST00000230612.2	27	6	11.6667	2.2963	0.0548566	-2.2911	-2.79451e-06	1	15	14	15	0.851395	ENSMUST00000230612.2	0	4356	3	2	3	0.150811	ENSMUST00000230612.2	0	4356	9	8	9	0.598739	ENSMUST00000230612.2	0	4356	9	19	18	19	1.11519	ENSMUST00000230612.2	0	4356	30	30	30	1.26911	ENSMUST00000230612.2	0	4356	13	12	13	0.751303	ENSMUST00000230612.2
LncRNA3872	11	6	-7.33333	-2.29412	0.0548654	2.15166	1.6211e-06	1	12	12	12	3.76515	LncRNA3872	0	788	16	16	16	4.44625	LncRNA3872	0	788	11	11	11	4.04529	LncRNA3872	0	788	13	5	5	5	1.62229	LncRNA3872	0	788	7	7	7	1.63696	LncRNA3872	0	788	5	5	5	1.59736	LncRNA3872
ENSMUST00000228796.3	98	26	-35	-2.64063	0.0549273	2.44742	7.28719e-06	1	46	46	46	12.125	ENSMUST00000228796.3	0	938	106	105	106	24.7459	ENSMUST00000228796.3	0	938	17	16	17	5.25205	ENSMUST00000228796.3	0	938	56.3333	8	8	8	2.18058	ENSMUST00000228796.3	0	938	41	39	41	8.05468	ENSMUST00000228796.3	0	938	15	15	15	4.02576	ENSMUST00000228796.3
LncRNA12430	5	0	3	#N/A	0.0549848	-25.6624	-7.31306e-07	1	0	0	0	0	LncRNA12430	0	278	0	0	0	0	LncRNA12430	0	278	0	0	0	0	LncRNA12430	0	278	0	0	0	0	0	LncRNA12430	0	278	5	5	5	3.31431	LncRNA12430	0	278	4	4	4	3.62222	LncRNA12430
ENSMUST00000208263.2	13	3	5.33333	6.33333	0.0550151	-5.6628	-1.21815e-06	1	3	3	3	0.479157	ENSMUST00000208263.2	0	1548	0	0	0	0	ENSMUST00000208263.2	0	1548	0	0	0	0	ENSMUST00000208263.2	0	1548	1	5	5	5	0.825816	ENSMUST00000208263.2	0	1548	13	13	13	1.54753	ENSMUST00000208263.2	0	1548	1	1	1	0.162625	ENSMUST00000208263.2
LncRNA7585	10	2	5.33333	2.77778	0.0552213	-2.78224	-1.29493e-06	1	3	3	3	1.89218	LncRNA7585	0	392	3	3	3	1.67585	LncRNA7585	0	392	3	3	3	2.21778	LncRNA7585	0	392	3	7	7	7	4.56558	LncRNA7585	0	392	13	13	13	6.11117	LncRNA7585	0	392	5	5	5	3.21102	LncRNA7585
LncRNA1820	9	4	-5.66667	-3.125	0.0553703	2.86953	1.28251e-06	1	6	6	6	1.89945	LncRNA1820	0	781	10	10	10	2.80381	LncRNA1820	0	781	9	9	9	3.33945	LncRNA1820	0	781	8.33333	5	5	5	1.63683	LncRNA1820	0	781	1	1	1	0.235948	LncRNA1820	0	781	2	2	2	0.644671	LncRNA1820
ENSMUST00000232734.2	15	5	7.33333	3	0.0554329	-3.04261	-1.87318e-06	1	0	0	0	0	ENSMUST00000232734.2	0	1569	3	3	3	0.418695	ENSMUST00000232734.2	0	1569	8	8	8	1.47758	ENSMUST00000232734.2	0	1569	3.66667	15	15	15	2.44429	ENSMUST00000232734.2	0	1569	6	6	6	0.704686	ENSMUST00000232734.2	0	1569	12	12	12	1.92539	ENSMUST00000232734.2
LncRNA9774	6	1	-3.33333	-11	0.0555938	7.69381	7.59932e-07	1	1	1	1	0.604511	LncRNA9774	0	409	6	6	6	3.21239	LncRNA9774	0	409	4	4	4	2.83413	LncRNA9774	0	409	3.66667	0	0	0	0	LncRNA9774	0	409	0	0	0	0	LncRNA9774	0	409	1	1	1	0.615512	LncRNA9774
LncRNA2256	18	8	-12	-2.09091	0.055754	1.94728	2.59656e-06	1	23	23	23	14.9256	LncRNA2256	0	381	27	27	27	15.5181	LncRNA2256	0	381	19	19	19	14.4515	LncRNA2256	0	381	23	13	13	13	8.72374	LncRNA2256	0	381	9	9	9	4.35296	LncRNA2256	0	381	11	11	11	7.26821	LncRNA2256
LncRNA6984	15	4	-6.33333	-5.75	0.0557632	5.05309	1.36385e-06	1	7	7	7	2.34197	LncRNA6984	0	739	15	15	15	4.44474	LncRNA6984	0	739	1	1	1	0.392138	LncRNA6984	0	739	7.66667	0	0	0	0	LncRNA6984	0	739	4	4	4	0.997431	LncRNA6984	0	739	0	0	0	0	LncRNA6984
LncRNA12374	4	1	2.33333	#N/A	0.056088	-20.0601	-5.65183e-07	1	0	0	0	0	LncRNA12374	0	336	0	0	0	0	LncRNA12374	0	336	0	0	0	0	LncRNA12374	0	336	0	4	4	4	3.04372	LncRNA12374	0	336	2	2	2	1.09688	LncRNA12374	0	336	1	1	1	0.749239	LncRNA12374
LncRNA11368	4	1	2.33333	#N/A	0.0561171	-20.0601	-5.65182e-07	1	0	0	0	0	LncRNA11368	0	361	0	0	0	0	LncRNA11368	0	361	0	0	0	0	LncRNA11368	0	361	0	4	4	4	2.83294	LncRNA11368	0	361	2	2	2	1.02092	LncRNA11368	0	361	1	1	1	0.697352	LncRNA11368
LncRNA2704	8	2	-4	-5	0.0561263	4.32726	9.22729e-07	1	8	8	8	3.53839	LncRNA2704	0	559	3	3	3	1.17519	LncRNA2704	0	559	4	4	4	2.07363	LncRNA2704	0	559	5	2	2	2	0.91475	LncRNA2704	0	559	0	0	0	0	LncRNA2704	0	559	1	1	1	0.450347	LncRNA2704
LncRNA541	121	16	-40	-4.87097	0.0562116	4.26123	8.08552e-06	1	30	30	30	2.64716	LncRNA541	0	2802	121	121	121	9.45621	LncRNA541	0	2802	0	0	0	0	LncRNA541	0	2802	50.3333	3	3	3	0.273739	LncRNA541	0	2802	19	19	19	1.24955	LncRNA541	0	2802	9	9	9	0.8086	LncRNA541
LncRNA1264	71	10	-23.3333	-4.33333	0.0562527	3.86942	4.75572e-06	1	20	20	20	2.51265	LncRNA1264	0	1968	71	71	71	7.90011	LncRNA1264	0	1968	0	0	0	0	LncRNA1264	0	1968	30.3333	7	7	7	0.909405	LncRNA1264	0	1968	12	12	12	1.12363	LncRNA1264	0	1968	2	2	2	0.255838	LncRNA1264
ENSMUST00000237957.2	329	55	-128	-2.06667	0.0563707	1.88663	2.57494e-05	1	210	201	210	31.4866	ENSMUST00000237957.2	0	1649	426	405	426	56.5703	ENSMUST00000237957.2	0	1649	108	105	108	18.9796	ENSMUST00000237957.2	0	1649	248	97	97	97	15.0396	ENSMUST00000237957.2	0	1649	159	147	159	17.7682	ENSMUST00000237957.2	0	1649	104	100	104	15.8771	ENSMUST00000237957.2
LncRNA10159	5	0	-3	#N/A	0.0567895	25.0642	7.13567e-07	1	0	0	0	0	LncRNA10159	0	323	4	4	4	2.7118	LncRNA10159	0	323	5	5	5	4.48591	LncRNA10159	0	323	3	0	0	0	0	LncRNA10159	0	323	0	0	0	0	LncRNA10159	0	323	0	0	0	0	LncRNA10159
LncRNA10115	11	1	4.66667	8	0.0569803	-6.98627	-1.10651e-06	1	0	0	0	0	LncRNA10115	0	520	1	1	1	0.421111	LncRNA10115	0	520	1	1	1	0.557288	LncRNA10115	0	520	0.666667	11	11	11	5.40846	LncRNA10115	0	520	5	5	5	1.77188	LncRNA10115	0	520	0	0	0	0	LncRNA10115
LncRNA11190	7	0	3.66667	6.5	0.0570051	-5.67855	-8.63331e-07	1	0	0	0	0	LncRNA11190	0	631	1	1	1	0.347033	LncRNA11190	0	631	1	1	1	0.459255	LncRNA11190	0	631	0.666667	5	5	5	2.02593	LncRNA11190	0	631	7	7	7	2.04426	LncRNA11190	0	631	1	1	1	0.398961	LncRNA11190
LncRNA3102	12	2	4.66667	3.8	0.0571015	-3.81555	-1.13555e-06	1	2	2	2	0.721883	LncRNA3102	0	685	3	3	3	0.959026	LncRNA3102	0	685	0	0	0	0	LncRNA3102	0	685	1.66667	1	1	1	0.373245	LncRNA3102	0	685	12	12	12	3.22818	LncRNA3102	0	685	6	6	6	2.20506	LncRNA3102
LncRNA2838	9	1	4.33333	4.25	0.0572261	-4.08636	-1.04657e-06	1	2	2	2	1.02379	LncRNA2838	0	483	1	1	1	0.45337	LncRNA2838	0	483	1	1	1	0.599979	LncRNA2838	0	483	1.33333	2	2	2	1.05869	LncRNA2838	0	483	10	10	10	3.81523	LncRNA2838	0	483	5	5	5	2.60605	LncRNA2838
LncRNA8931	5	3	3.66667	4.66667	0.0575051	-4.53784	-9.16107e-07	1	2	2	2	1.34372	LncRNA8931	0	368	1	1	1	0.595048	LncRNA8931	0	368	0	0	0	0	LncRNA8931	0	368	1	4	4	4	2.77905	LncRNA8931	0	368	5	5	5	2.50374	LncRNA8931	0	368	5	5	5	3.42044	LncRNA8931
ENSMUST00000244766.1	13	2	5.66667	2.88889	0.0575321	-2.85844	-1.35118e-06	1	3	3	3	1.76604	ENSMUST00000244766.1	0	420	3	3	3	1.56413	ENSMUST00000244766.1	0	420	3	3	3	2.06993	ENSMUST00000244766.1	0	420	3	5	5	5	3.04372	ENSMUST00000244766.1	0	420	16	16	16	7.02001	ENSMUST00000244766.1	0	420	5	5	5	2.99695	ENSMUST00000244766.1
LncRNA1104	12	3	5.33333	2.6	0.0575827	-2.72452	-1.35074e-06	1	3	3	3	2.1072	LncRNA1104	0	352	6	6	6	3.73257	LncRNA1104	0	352	1	1	1	0.823266	LncRNA1104	0	352	3.33333	13	13	13	9.44246	LncRNA1104	0	352	8	8	8	4.18808	LncRNA1104	0	352	5	5	5	3.57591	LncRNA1104
LncRNA12421	6	0	3	#N/A	0.0576628	-25.0506	-7.13164e-07	1	0	0	0	0	LncRNA12421	0	271	0	0	0	0	LncRNA12421	0	271	0	0	0	0	LncRNA12421	0	271	0	0	0	0	0	LncRNA12421	0	271	6	6	6	4.0799	LncRNA12421	0	271	3	3	3	2.78684	LncRNA12421
LncRNA347	6	0	3	#N/A	0.0576839	-24.9073	-7.08916e-07	1	0	0	0	0	LncRNA347	0	385	0	0	0	0	LncRNA347	0	385	0	0	0	0	LncRNA347	0	385	0	6	6	6	3.98451	LncRNA347	0	385	3	3	3	1.43591	LncRNA347	0	385	0	0	0	0	LncRNA347
LncRNA7217	3	1	-2.33333	#N/A	0.0577551	19.7742	5.56706e-07	1	3	3	3	2.47245	LncRNA7217	0	300	1	1	1	0.729925	LncRNA7217	0	300	3	3	3	2.8979	LncRNA7217	0	300	2.33333	0	0	0	0	LncRNA7217	0	300	0	0	0	0	LncRNA7217	0	300	0	0	0	0	LncRNA7217
LncRNA6480	3	1	-2.33333	#N/A	0.0577645	19.7743	5.56707e-07	1	3	3	3	1.90189	LncRNA6480	0	390	1	1	1	0.561481	LncRNA6480	0	390	3	3	3	2.22915	LncRNA6480	0	390	2.33333	0	0	0	0	LncRNA6480	0	390	0	0	0	0	LncRNA6480	0	390	0	0	0	0	LncRNA6480
LncRNA5986	2	2	-2	#N/A	0.0577764	16.6842	4.65077e-07	1	2	2	2	1.10624	LncRNA5986	0	447	2	2	2	0.979766	LncRNA5986	0	447	2	2	2	1.2966	LncRNA5986	0	447	2	0	0	0	0	LncRNA5986	0	447	0	0	0	0	LncRNA5986	0	447	0	0	0	0	LncRNA5986
LncRNA7128	2	2	-2	#N/A	0.057801	16.6842	4.65079e-07	1	2	2	2	1.54047	LncRNA7128	0	321	2	2	2	1.36435	LncRNA7128	0	321	2	2	2	1.80554	LncRNA7128	0	321	2	0	0	0	0	LncRNA7128	0	321	0	0	0	0	LncRNA7128	0	321	0	0	0	0	LncRNA7128
LncRNA9239	2	2	-2	#N/A	0.0578081	16.6842	4.65079e-07	1	2	2	2	1.00506	LncRNA9239	0	492	2	2	2	0.890153	LncRNA9239	0	492	2	2	2	1.17801	LncRNA9239	0	492	2	0	0	0	0	LncRNA9239	0	492	0	0	0	0	LncRNA9239	0	492	0	0	0	0	LncRNA9239
ENSMUST00000200134.2	77	28	-36.6667	-1.83333	0.0578081	1.74326	7.87058e-06	1	68	65	68	3.12619	ENSMUST00000200134.2	0	5378	111	109	111	4.51962	ENSMUST00000200134.2	0	5378	63	59	63	3.39471	ENSMUST00000200134.2	0	5378	80.6667	35	32	35	1.66392	ENSMUST00000200134.2	0	5378	63	62	63	2.15867	ENSMUST00000200134.2	0	5378	34	33	34	1.59154	ENSMUST00000200134.2
LncRNA12250	13	0	4.33333	#N/A	0.0578218	-36.7281	-1.05944e-06	1	0	0	0	0	LncRNA12250	0	431	0	0	0	0	LncRNA12250	0	431	0	0	0	0	LncRNA12250	0	431	0	13	13	13	7.7117	LncRNA12250	0	431	0	0	0	0	LncRNA12250	0	431	0	0	0	0	LncRNA12250
LncRNA12266	13	0	4.33333	#N/A	0.0578221	-36.7281	-1.05944e-06	1	0	0	0	0	LncRNA12266	0	314	0	0	0	0	LncRNA12266	0	314	0	0	0	0	LncRNA12266	0	314	0	13	13	13	10.5852	LncRNA12266	0	314	0	0	0	0	LncRNA12266	0	314	0	0	0	0	LncRNA12266
LncRNA9864	7	2	4.66667	3	0.0578461	-3.05613	-1.19022e-06	1	3	3	3	2.24768	LncRNA9864	0	330	1	1	1	0.663569	LncRNA9864	0	330	3	3	3	2.63445	LncRNA9864	0	330	2.33333	8	8	8	6.19813	LncRNA9864	0	330	5	5	5	2.79205	LncRNA9864	0	330	8	8	8	6.10289	LncRNA9864
LncRNA4029	5	2	-3	-10	0.0579019	7.31645	7.01181e-07	1	5	5	5	2.03998	LncRNA4029	0	606	2	2	2	0.722698	LncRNA4029	0	606	3	3	3	1.4346	LncRNA4029	0	606	3.33333	1	1	1	0.421902	LncRNA4029	0	606	0	0	0	0	LncRNA4029	0	606	0	0	0	0	LncRNA4029
LncRNA10228	5	0	-3	#N/A	0.057918	24.4933	6.96639e-07	1	0	0	0	0	LncRNA10228	0	451	5	5	5	2.42769	LncRNA10228	0	451	4	4	4	2.5702	LncRNA10228	0	451	3	0	0	0	0	LncRNA10228	0	451	0	0	0	0	LncRNA10228	0	451	0	0	0	0	LncRNA10228
LncRNA5477	46	6	-23	-2.09524	0.0582827	1.90701	4.75489e-06	1	43	43	43	39.3761	LncRNA5477	0	270	62	62	62	50.2837	LncRNA5477	0	270	27	27	27	28.979	LncRNA5477	0	270	44	16	16	16	15.151	LncRNA5477	0	270	21	21	21	14.3325	LncRNA5477	0	270	26	26	26	24.242	LncRNA5477
ENSMUST00000200017.2	35	6	-15.6667	-2.11905	0.0583499	1.97247	3.35363e-06	1	21	16	21	1.6583	ENSMUST00000200017.2	0	3131	44	39	44	3.0773	ENSMUST00000200017.2	0	3131	24	18	24	2.22132	ENSMUST00000200017.2	0	3131	29.6667	9	6	9	0.734926	ENSMUST00000200017.2	0	3131	18	13	18	1.05939	ENSMUST00000200017.2	0	3131	15	13	15	1.20606	ENSMUST00000200017.2
LncRNA4690	14	1	5.33333	5	0.0583562	-4.6472	-1.23762e-06	1	2	2	2	1.66495	LncRNA4690	0	297	1	1	1	0.737298	LncRNA4690	0	297	1	1	1	0.975723	LncRNA4690	0	297	1.33333	1	1	1	0.860851	LncRNA4690	0	297	15	15	15	9.30684	LncRNA4690	0	297	4	4	4	3.39049	LncRNA4690
ENSMUST00000214957.2	51	10	-25	-1.9375	0.0583981	1.79422	5.20747e-06	1	44	44	44	1.92545	ENSMUST00000214957.2	0	5650	75	74	75	2.90678	ENSMUST00000214957.2	0	5650	36	36	36	1.84645	ENSMUST00000214957.2	0	5650	51.6667	24	24	24	1.08604	ENSMUST00000214957.2	0	5650	30	28	30	0.978453	ENSMUST00000214957.2	0	5650	26	26	26	1.15847	ENSMUST00000214957.2
ENSMUST00000133960.2	398	76	-135	-2.26562	0.0585176	2.06907	2.71574e-05	1	179	178	179	14.9871	ENSMUST00000133960.2	0	2953	468	464	468	34.7042	ENSMUST00000133960.2	0	2953	78	78	78	7.65445	ENSMUST00000133960.2	0	2953	241.667	96	95	96	8.31174	ENSMUST00000133960.2	0	2953	154	154	154	9.61003	ENSMUST00000133960.2	0	2953	70	69	70	5.96752	ENSMUST00000133960.2
ENSMUST00000245981.1	27	9	-11.3333	-2.47826	0.0587446	2.32438	2.44249e-06	1	17	17	17	2.61716	ENSMUST00000245981.1	0	1606	31	31	31	4.22684	ENSMUST00000245981.1	0	1606	9	9	9	1.62398	ENSMUST00000245981.1	0	1606	19	5	5	5	0.795992	ENSMUST00000245981.1	0	1606	14	14	14	1.60639	ENSMUST00000245981.1	0	1606	4	4	4	0.627009	ENSMUST00000245981.1
ENSMUST00000181083.6	18	5	-9	-2.28571	0.0587852	2.17952	2.01177e-06	1	11	11	11	0.971667	ENSMUST00000181083.6	0	2799	22	21	22	1.72115	ENSMUST00000181083.6	0	2799	15	15	15	1.553	ENSMUST00000181083.6	0	2799	16	6	6	6	0.548066	ENSMUST00000181083.6	0	2799	11	11	11	0.724198	ENSMUST00000181083.6	0	2799	4	4	4	0.359763	ENSMUST00000181083.6
ENSMUST00020182377.1	21	0	-10.3333	-2.24	0.0588185	2.08737	2.22031e-06	1	20	15	20	19.316	ENSMUST00020182377.1	0	256	26	19	26	22.2399	ENSMUST00020182377.1	0	256	10	7	10	11.3199	ENSMUST00020182377.1	0	256	18.6667	10	9	10	9.98721	ENSMUST00020182377.1	0	256	10	7	10	7.19826	ENSMUST00020182377.1	0	256	5	5	5	4.91688	ENSMUST00020182377.1
LncRNA1768	9	1	-4.33333	-5.33333	0.058945	4.96061	1.07009e-06	1	6	6	6	3.58326	LncRNA1768	0	414	1	1	1	0.528931	LncRNA1768	0	414	9	9	9	6.29978	LncRNA1768	0	414	5.33333	0	0	0	0	LncRNA1768	0	414	2	2	2	0.890219	LncRNA1768	0	414	1	1	1	0.608078	LncRNA1768
ENSMUST00000196117.2	11	1	-5	-8.5	0.0592896	6.53637	1.06714e-06	1	6	6	6	0.895275	ENSMUST00000196117.2	0	1657	11	11	11	1.45368	ENSMUST00000196117.2	0	1657	0	0	0	0	ENSMUST00000196117.2	0	1657	5.66667	0	0	0	0	ENSMUST00000196117.2	0	1657	1	1	1	0.11121	ENSMUST00000196117.2	0	1657	1	1	1	0.151928	ENSMUST00000196117.2
LncRNA9945	6	2	3.66667	4.66667	0.0593237	-4.32482	-8.87587e-07	1	1	1	1	0.610482	LncRNA9945	0	405	0	0	0	0	LncRNA9945	0	405	2	2	2	1.43106	LncRNA9945	0	405	1	5	5	5	3.15645	LncRNA9945	0	405	6	6	6	2.73001	LncRNA9945	0	405	3	3	3	1.86477	LncRNA9945
LncRNA2019	5	1	-2.66667	#N/A	0.059406	21.0689	5.95097e-07	1	2	2	2	1.63738	LncRNA2019	0	302	5	5	5	3.62546	LncRNA2019	0	302	1	1	1	0.959569	LncRNA2019	0	302	2.66667	0	0	0	0	LncRNA2019	0	302	0	0	0	0	LncRNA2019	0	302	0	0	0	0	LncRNA2019
LncRNA2644	19	2	-8	-4.42857	0.0594067	3.68917	1.6767e-06	1	10	10	10	4.67382	LncRNA2644	0	529	19	19	19	7.86498	LncRNA2644	0	529	2	2	2	1.09561	LncRNA2644	0	529	10.3333	3	3	3	1.44994	LncRNA2644	0	529	0	0	0	0	LncRNA2644	0	529	4	4	4	1.90355	LncRNA2644
LncRNA5232	5	1	-2.66667	#N/A	0.0594425	21.0687	5.95091e-07	1	2	2	2	1.49845	LncRNA5232	0	330	5	5	5	3.31784	LncRNA5232	0	330	1	1	1	0.878151	LncRNA5232	0	330	2.66667	0	0	0	0	LncRNA5232	0	330	0	0	0	0	LncRNA5232	0	330	0	0	0	0	LncRNA5232
LncRNA8453	5	1	-2.66667	#N/A	0.0594498	21.0687	5.9509e-07	1	2	2	2	1.15806	LncRNA8453	0	427	5	5	5	2.56414	LncRNA8453	0	427	1	1	1	0.678665	LncRNA8453	0	427	2.66667	0	0	0	0	LncRNA8453	0	427	0	0	0	0	LncRNA8453	0	427	0	0	0	0	LncRNA8453
LncRNA8995	5	1	-2.66667	#N/A	0.0594505	21.0687	5.9509e-07	1	2	2	2	1.63198	LncRNA8995	0	303	5	5	5	3.61349	LncRNA8995	0	303	1	1	1	0.956402	LncRNA8995	0	303	2.66667	0	0	0	0	LncRNA8995	0	303	0	0	0	0	LncRNA8995	0	303	0	0	0	0	LncRNA8995
LncRNA9251	5	1	-2.66667	#N/A	0.0594581	21.0686	5.95088e-07	1	2	2	2	0.990962	LncRNA9251	0	499	5	5	5	2.19416	LncRNA9251	0	499	1	1	1	0.580741	LncRNA9251	0	499	2.66667	0	0	0	0	LncRNA9251	0	499	0	0	0	0	LncRNA9251	0	499	0	0	0	0	LncRNA9251
LncRNA2773	23	3	-8.66667	-4.25	0.0595109	3.51982	1.78358e-06	1	8	8	8	2.33525	LncRNA2773	0	847	24	24	24	6.2048	LncRNA2773	0	847	2	2	2	0.684273	LncRNA2773	0	847	11.3333	2	2	2	0.603714	LncRNA2773	0	847	1	1	1	0.217562	LncRNA2773	0	847	5	5	5	1.48609	LncRNA2773
LncRNA371	13	0	-4.33333	#N/A	0.0595238	34.7037	9.99407e-07	1	13	13	13	9.18339	LncRNA371	0	350	0	0	0	0	LncRNA371	0	350	0	0	0	0	LncRNA371	0	350	4.33333	0	0	0	0	LncRNA371	0	350	0	0	0	0	LncRNA371	0	350	0	0	0	0	LncRNA371
ENSMUST00000245071.1	194	69	108.333	1.60861	0.0597216	-1.65457	-2.75292e-05	1	182	114	182	24.7245	ENSMUST00000245071.1	0	1820	160	106	160	19.2508	ENSMUST00000245071.1	0	1820	192	110	192	30.5712	ENSMUST00000245071.1	0	1820	178	251	188	251	35.2604	ENSMUST00000245071.1	0	1820	354	313	354	35.8426	ENSMUST00000245071.1	0	1820	254	194	254	35.1335	ENSMUST00000245071.1
ENSMUST00000206393.2	6	1	3.33333	6	0.0597282	-5.40597	-8.12525e-07	1	0	0	0	0	ENSMUST00000206393.2	0	371	1	0	1	0.590236	ENSMUST00000206393.2	0	371	1	1	1	0.781105	ENSMUST00000206393.2	0	371	0.666667	6	6	6	4.13487	ENSMUST00000206393.2	0	371	4	4	4	1.9868	ENSMUST00000206393.2	0	371	2	2	2	1.35711	ENSMUST00000206393.2
ENSMUST00000228502.2	112	16	-39.6667	-2.2268	0.0597778	2.02452	8.03098e-06	1	43	29	43	15.1016	ENSMUST00000228502.2	0	704	139	96	139	43.2356	ENSMUST00000228502.2	0	704	34	28	34	13.9955	ENSMUST00000228502.2	0	704	72	27	18	27	9.80563	ENSMUST00000228502.2	0	704	43	27	43	11.2555	ENSMUST00000228502.2	0	704	27	19	27	9.65496	ENSMUST00000228502.2
LncRNA9779	7	2	-3.33333	-11	0.0598121	8.34585	8.15774e-07	1	2	2	2	0.969589	LncRNA9779	0	510	2	2	2	0.858736	LncRNA9779	0	510	7	7	7	3.97751	LncRNA9779	0	510	3.66667	1	1	1	0.501319	LncRNA9779	0	510	0	0	0	0	LncRNA9779	0	510	0	0	0	0	LncRNA9779
LncRNA12334	4	1	2.33333	#N/A	0.0598513	-20.5448	-5.79557e-07	1	0	0	0	0	LncRNA12334	0	371	0	0	0	0	LncRNA12334	0	371	0	0	0	0	LncRNA12334	0	371	0	4	4	4	2.75658	LncRNA12334	0	371	1	1	1	0.496699	LncRNA12334	0	371	2	2	2	1.35711	LncRNA12334
LncRNA9605	4	1	2.33333	#N/A	0.0598612	-20.5449	-5.79558e-07	1	0	0	0	0	LncRNA9605	0	334	0	0	0	0	LncRNA9605	0	334	0	0	0	0	LncRNA9605	0	334	0	4	4	4	3.06195	LncRNA9605	0	334	1	1	1	0.551723	LncRNA9605	0	334	2	2	2	1.50745	LncRNA9605
LncRNA7777	12	4	5.66667	2.30769	0.0598949	-2.37791	-1.41567e-06	1	7	7	7	3.83751	LncRNA7777	0	451	4	4	4	1.94215	LncRNA7777	0	451	2	2	2	1.2851	LncRNA7777	0	451	4.33333	8	8	8	4.53521	LncRNA7777	0	451	14	14	14	5.7203	LncRNA7777	0	451	8	8	8	4.46553	LncRNA7777
LncRNA12263	6	1	2.66667	#N/A	0.0600443	-23.0467	-6.53744e-07	1	0	0	0	0	LncRNA12263	0	429	0	0	0	0	LncRNA12263	0	429	0	0	0	0	LncRNA12263	0	429	0	6	6	6	3.57584	LncRNA12263	0	429	1	1	1	0.429546	LncRNA12263	0	429	1	1	1	0.586816	LncRNA12263
LncRNA7509	9	2	6	2.38462	0.0601578	-2.48433	-1.53922e-06	1	5	5	5	2.74717	LncRNA7509	0	450	4	4	4	1.94647	LncRNA7509	0	450	4	4	4	2.57591	LncRNA7509	0	450	4.33333	6	6	6	3.40897	LncRNA7509	0	450	12	12	12	4.91401	LncRNA7509	0	450	13	13	13	7.27261	LncRNA7509
LncRNA6227	4	4	3.33333	6	0.0603825	-5.49656	-8.27529e-07	1	2	2	2	0.979188	LncRNA6227	0	505	0	0	0	0	LncRNA6227	0	505	0	0	0	0	LncRNA6227	0	505	0.666667	4	4	4	2.02513	LncRNA6227	0	505	4	4	4	1.45961	LncRNA6227	0	505	4	4	4	1.99401	LncRNA6227
LncRNA1562	18	7	-10	-3.14286	0.0604118	2.73496	2.13813e-06	1	16	16	16	3.60613	LncRNA1562	0	1097	19	19	19	3.79268	LncRNA1562	0	1097	9	9	9	2.37749	LncRNA1562	0	1097	14.6667	3	3	3	0.699196	LncRNA1562	0	1097	1	1	1	0.167981	LncRNA1562	0	1097	10	10	10	2.29484	LncRNA1562
LncRNA8492	8	4	-4.33333	-5.33333	0.0604777	4.54883	9.72486e-07	1	4	4	4	1.86249	LncRNA8492	0	531	8	8	8	3.2991	LncRNA8492	0	531	4	4	4	2.18297	LncRNA8492	0	531	5.33333	3	3	3	1.44448	LncRNA8492	0	531	0	0	0	0	LncRNA8492	0	531	0	0	0	0	LncRNA8492
ENSMUST00000195048.2	5	2	-3	-10	0.0605229	7.54866	7.13311e-07	1	2	2	2	0.805359	ENSMUST00000195048.2	0	614	3	3	3	1.06992	ENSMUST00000195048.2	0	614	5	5	5	2.35985	ENSMUST00000195048.2	0	614	3.33333	0	0	0	0	ENSMUST00000195048.2	0	614	1	1	1	0.300123	ENSMUST00000195048.2	0	614	0	0	0	0	ENSMUST00000195048.2
LncRNA8280	5	3	3.66667	4.66667	0.0607436	-4.42515	-9.14782e-07	1	1	1	1	0.784905	LncRNA8280	0	315	0	0	0	0	LncRNA8280	0	315	2	2	2	1.83994	LncRNA8280	0	315	1	5	5	5	4.0583	LncRNA8280	0	315	4	4	4	2.34	LncRNA8280	0	315	5	5	5	3.99594	LncRNA8280
ENSMUST00000222959.2	14788	3805	-5069	-2.29278	0.0608938	2.10277	0.00102141	1	7038	6036	7038	287.812	ENSMUST00000222959.2	0	6046	17360	14812	17360	628.755	ENSMUST00000222959.2	0	6046	2572	2205	2572	123.278	ENSMUST00000222959.2	0	6046	8990	2602	2239	2602	110.033	ENSMUST00000222959.2	0	6046	6407	5606	6407	195.278	ENSMUST00000222959.2	0	6046	2754	2382	2754	114.671	ENSMUST00000222959.2
LncRNA6826	6	2	3.66667	6.5	0.0609005	-5.99758	-9.19811e-07	1	2	2	2	0.84097	LncRNA6826	0	588	0	0	0	0	LncRNA6826	0	588	0	0	0	0	LncRNA6826	0	588	0.666667	2	2	2	0.869635	LncRNA6826	0	588	5	5	5	1.56697	LncRNA6826	0	588	6	6	6	2.56882	LncRNA6826
ENSMUST00000131841.8	11	2	5.33333	3.66667	0.0615106	-3.62229	-1.27199e-06	1	4	4	4	0.250565	ENSMUST00000131841.8	0	3947	2	2	2	0.110959	ENSMUST00000131841.8	0	3947	0	0	0	0	ENSMUST00000131841.8	0	3947	2	9	9	9	0.582988	ENSMUST00000131841.8	0	3947	11	11	11	0.513562	ENSMUST00000131841.8	0	3947	2	2	2	0.127562	ENSMUST00000131841.8
ENSMUST00000192277.2	5	2	3	10	0.061559	-7.92637	-7.55084e-07	1	0	0	0	0	ENSMUST00000192277.2	0	491	0	0	0	0	ENSMUST00000192277.2	0	491	1	1	1	0.590203	ENSMUST00000192277.2	0	491	0.333333	2	2	2	1.04144	ENSMUST00000192277.2	0	491	3	3	3	1.12592	ENSMUST00000192277.2	0	491	5	5	5	2.56359	ENSMUST00000192277.2
ENSMUST00000173847.2	13	4	-6.66667	-2.42857	0.0616294	2.27449	1.4758e-06	1	10	10	10	1.48764	ENSMUST00000173847.2	0	1662	15	15	15	1.97633	ENSMUST00000173847.2	0	1662	9	9	9	1.56926	ENSMUST00000173847.2	0	1662	11.3333	7	7	7	1.07684	ENSMUST00000173847.2	0	1662	5	5	5	0.554378	ENSMUST00000173847.2	0	1662	2	2	2	0.302941	ENSMUST00000173847.2
LncRNA8439	7	0	4	5	0.0618806	-4.65134	-9.56145e-07	1	1	1	1	0.443092	LncRNA8439	0	558	1	1	1	0.392433	LncRNA8439	0	558	1	1	1	0.519337	LncRNA8439	0	558	1	8	8	8	3.66556	LncRNA8439	0	558	6	6	6	1.98146	LncRNA8439	0	558	1	1	1	0.451154	LncRNA8439
ENSMUST00000247384.1	7	2	-4	-5	0.0619846	4.22275	8.92373e-07	1	5	5	5	1.95296	ENSMUST00000247384.1	0	633	7	7	7	2.42155	ENSMUST00000247384.1	0	633	3	3	3	1.37341	ENSMUST00000247384.1	0	633	5	0	0	0	0	ENSMUST00000247384.1	0	633	1	1	1	0.291114	ENSMUST00000247384.1	0	633	2	2	2	0.7954	ENSMUST00000247384.1
ENSMUST00000224310.2	25	2	-9.33333	-2.64706	0.0620554	2.38429	1.94791e-06	1	8	8	8	0.862608	ENSMUST00000224310.2	0	2293	30	30	30	2.86495	ENSMUST00000224310.2	0	2293	7	7	7	0.884661	ENSMUST00000224310.2	0	2293	15	5	5	5	0.557507	ENSMUST00000224310.2	0	2293	7	7	7	0.56255	ENSMUST00000224310.2	0	2293	5	5	5	0.548941	ENSMUST00000224310.2
LncRNA1614	11	4	-5.66667	-3.125	0.0621166	2.9931	1.32298e-06	1	11	11	11	3.902	LncRNA1614	0	697	6	6	6	1.88503	LncRNA1614	0	697	8	8	8	3.32614	LncRNA1614	0	697	8.33333	0	0	0	0	LncRNA1614	0	697	6	6	6	1.5863	LncRNA1614	0	697	2	2	2	0.722365	LncRNA1614
ENSMUST00000196771.2	28	8	15.3333	1.77966	0.0621551	-1.83306	-3.86757e-06	1	20	20	20	3.0771	ENSMUST00000196771.2	0	1607	18	18	18	2.45277	ENSMUST00000196771.2	0	1607	21	19	21	3.78692	ENSMUST00000196771.2	0	1607	19.6667	28	28	28	4.45478	ENSMUST00000196771.2	0	1607	46	45	46	5.27484	ENSMUST00000196771.2	0	1607	31	30	31	4.8563	ENSMUST00000196771.2
ENSMUST00000225697.2	28	6	-12.3333	-2.15625	0.0621589	2.00475	2.61965e-06	1	19	19	19	0.822563	ENSMUST00000225697.2	0	5711	36	36	36	1.38035	ENSMUST00000225697.2	0	5711	14	14	14	0.710394	ENSMUST00000225697.2	0	5711	23	8	8	8	0.358148	ENSMUST00000225697.2	0	5711	15	15	15	0.484001	ENSMUST00000225697.2	0	5711	9	9	9	0.396725	ENSMUST00000225697.2
LncRNA2147	5	3	-3.33333	-6	0.0621835	5.06544	7.61809e-07	1	4	4	4	1.65105	LncRNA2147	0	599	5	5	5	1.82786	LncRNA2147	0	599	3	3	3	1.45137	LncRNA2147	0	599	4	0	0	0	0	LncRNA2147	0	599	2	2	2	0.615277	LncRNA2147	0	599	0	0	0	0	LncRNA2147
LncRNA7046	5	2	3.33333	6	0.0624053	-5.62735	-8.51675e-07	1	2	2	2	0.873657	LncRNA7046	0	566	0	0	0	0	LncRNA7046	0	566	0	0	0	0	LncRNA7046	0	566	0.666667	5	5	5	2.25859	LncRNA7046	0	566	2	2	2	0.65115	LncRNA7046	0	566	5	5	5	2.22389	LncRNA7046
LncRNA5201	19	3	-6.66667	-4.33333	0.0625959	3.86236	1.4267e-06	1	4	4	4	1.5333	LncRNA5201	0	645	19	19	19	6.4505	LncRNA5201	0	645	3	3	3	1.34786	LncRNA5201	0	645	8.66667	0	0	0	0	LncRNA5201	0	645	5	5	5	1.42849	LncRNA5201	0	645	1	1	1	0.390301	LncRNA5201
LncRNA3929	37	14	19.3333	1.8169	0.0626275	-1.85241	-4.79874e-06	1	19	19	19	1.90189	LncRNA3929	0	2470	22	22	22	1.95041	LncRNA3929	0	2470	30	30	30	3.51971	LncRNA3929	0	2470	23.6667	37	37	37	3.82991	LncRNA3929	0	2470	56	56	56	4.1779	LncRNA3929	0	2470	36	36	36	3.66915	LncRNA3929
LncRNA3816	10	2	-5.66667	-6.66667	0.0627117	5.35294	1.21638e-06	1	10	10	10	4.55332	LncRNA3816	0	543	10	10	10	4.03274	LncRNA3816	0	543	0	0	0	0	LncRNA3816	0	543	6.66667	0	0	0	0	LncRNA3816	0	543	1	1	1	0.339365	LncRNA3816	0	543	2	2	2	0.927235	LncRNA3816
LncRNA9922	14	0	-4.66667	#N/A	0.0631987	33.5369	9.64805e-07	1	0	0	0	0	LncRNA9922	0	690	14	14	14	4.44302	LncRNA9922	0	690	0	0	0	0	LncRNA9922	0	690	4.66667	0	0	0	0	LncRNA9922	0	690	0	0	0	0	LncRNA9922	0	690	0	0	0	0	LncRNA9922
LncRNA7288	10	2	-4.33333	-7.5	0.0633209	6.21842	9.68373e-07	1	1	1	1	0.363062	LncRNA7288	0	681	10	10	10	3.21553	LncRNA7288	0	681	4	4	4	1.70214	LncRNA7288	0	681	5	0	0	0	0	LncRNA7288	0	681	2	2	2	0.541191	LncRNA7288	0	681	0	0	0	0	LncRNA7288
LncRNA9519	2	2	2	#N/A	0.0634509	-17.5238	-4.89975e-07	1	0	0	0	0	LncRNA9519	0	363	0	0	0	0	LncRNA9519	0	363	0	0	0	0	LncRNA9519	0	363	0	2	2	2	1.40866	LncRNA9519	0	363	2	2	2	1.01529	LncRNA9519	0	363	2	2	2	1.38702	LncRNA9519
LncRNA3817	46	2	15.3333	2.27778	0.063702	-2.26901	-3.58247e-06	1	13	13	13	4.61146	LncRNA3817	0	697	12	12	12	3.77006	LncRNA3817	0	697	11	11	11	4.57344	LncRNA3817	0	697	12	9	9	9	3.30137	LncRNA3817	0	697	55	55	55	14.5411	LncRNA3817	0	697	18	18	18	6.50129	LncRNA3817
ENSMUST00000220946.2	33	9	-14.3333	-2.04878	0.0639733	1.91701	3.05136e-06	1	20	14	20	2.3336	ENSMUST00000220946.2	0	2119	44	42	44	4.54696	ENSMUST00000220946.2	0	2119	20	18	20	2.73516	ENSMUST00000220946.2	0	2119	28	11	11	11	1.32723	ENSMUST00000220946.2	0	2119	19	19	19	1.6523	ENSMUST00000220946.2	0	2119	11	11	11	1.30684	ENSMUST00000220946.2
LncRNA1417	15	1	6.33333	2.58333	0.0640087	-2.65343	-1.58817e-06	1	4	3	4	3.39856	LncRNA1417	0	291	4	4	4	3.01	LncRNA1417	0	291	4	4	4	3.98337	LncRNA1417	0	291	4	19	19	19	16.6934	LncRNA1417	0	291	7	7	7	4.43274	LncRNA1417	0	291	5	4	5	4.3255	LncRNA1417
ENSMUST00000188137.3	7	2	-4	-7	0.064013	6.10365	9.46879e-07	1	1	1	1	0.142999	ENSMUST00000188137.3	0	1729	6	6	6	0.759899	ENSMUST00000188137.3	0	1729	7	7	7	1.17324	ENSMUST00000188137.3	0	1729	4.66667	0	0	0	0	ENSMUST00000188137.3	0	1729	2	2	2	0.213158	ENSMUST00000188137.3	0	1729	0	0	0	0	ENSMUST00000188137.3
LncRNA6372	8	2	-5	-3.14286	0.0640916	2.92556	1.14165e-06	1	5	5	5	2.95042	LncRNA6372	0	419	9	9	9	4.70358	LncRNA6372	0	419	8	8	8	5.53298	LncRNA6372	0	419	7.33333	3	3	3	1.83059	LncRNA6372	0	419	3	3	3	1.31939	LncRNA6372	0	419	1	1	1	0.600822	LncRNA6372
LncRNA4563	21	8	8.66667	2.44444	0.0641268	-2.44965	-2.08048e-06	1	12	12	12	3.39856	LncRNA4563	0	873	2	2	2	0.501667	LncRNA4563	0	873	4	4	4	1.32779	LncRNA4563	0	873	6	12	12	12	3.5144	LncRNA4563	0	873	23	23	23	4.85491	LncRNA4563	0	873	9	9	9	2.5953	LncRNA4563
ENSMUST00000209832.2	12	2	-6	-3	0.0642084	2.77042	1.3451e-06	1	12	12	12	1.31107	ENSMUST00000209832.2	0	2263	9	9	9	0.870879	ENSMUST00000209832.2	0	2263	6	6	6	0.768334	ENSMUST00000209832.2	0	2263	9	0	0	0	0	ENSMUST00000209832.2	0	2263	5	5	5	0.407148	ENSMUST00000209832.2	0	2263	4	4	4	0.444974	ENSMUST00000209832.2
LncRNA2086	6	1	4	4	0.0642615	-3.84433	-9.64278e-07	1	2	2	2	0.81599	LncRNA2086	0	606	1	1	1	0.361349	LncRNA2086	0	606	1	1	1	0.478201	LncRNA2086	0	606	1.33333	7	7	7	2.95331	LncRNA2086	0	606	7	7	7	2.12859	LncRNA2086	0	606	2	2	2	0.830839	LncRNA2086
ENSMUST00000235158.2	22	4	-9.66667	-2.20833	0.0642975	2.05704	2.08644e-06	1	12	12	12	1.09441	ENSMUST00000235158.2	0	2711	27	26	27	2.18089	ENSMUST00000235158.2	0	2711	14	14	14	1.49652	ENSMUST00000235158.2	0	2711	17.6667	5	4	5	0.471547	ENSMUST00000235158.2	0	2711	11	11	11	0.747705	ENSMUST00000235158.2	0	2711	8	8	8	0.742882	ENSMUST00000235158.2
LncRNA7367	10	5	6.66667	2.17647	0.0643019	-2.22724	-1.67275e-06	1	4	4	4	1.23623	LncRNA7367	0	800	5	5	5	1.36861	LncRNA7367	0	800	8	8	8	2.8979	LncRNA7367	0	800	5.66667	14	14	14	4.47427	LncRNA7367	0	800	13	13	13	2.99447	LncRNA7367	0	800	10	10	10	3.1468	LncRNA7367
LncRNA12379	3	1	2	#N/A	0.0643579	-17.166	-4.79365e-07	1	0	0	0	0	LncRNA12379	0	323	0	0	0	0	LncRNA12379	0	323	0	0	0	0	LncRNA12379	0	323	0	2	2	2	1.58311	LncRNA12379	0	323	3	3	3	1.71154	LncRNA12379	0	323	1	1	1	0.779394	LncRNA12379
LncRNA7757	4	1	-2.33333	#N/A	0.0644225	19.8702	5.59553e-07	1	1	1	1	0.509784	LncRNA7757	0	485	2	2	2	0.903	LncRNA7757	0	485	4	4	4	2.39002	LncRNA7757	0	485	2.33333	0	0	0	0	LncRNA7757	0	485	0	0	0	0	LncRNA7757	0	485	0	0	0	0	LncRNA7757
LncRNA6682	4	1	-2.33333	#N/A	0.0644483	19.8703	5.59556e-07	1	1	1	1	0.573654	LncRNA6682	0	431	2	2	2	1.01614	LncRNA6682	0	431	4	4	4	2.68946	LncRNA6682	0	431	2.33333	0	0	0	0	LncRNA6682	0	431	0	0	0	0	LncRNA6682	0	431	0	0	0	0	LncRNA6682
LncRNA410	16	3	-6	-7	0.064546	6.19719	1.4257e-06	1	16	16	16	8.36347	LncRNA410	0	473	0	0	0	0	LncRNA410	0	473	5	5	5	3.06332	LncRNA410	0	473	7	3	3	3	1.6216	LncRNA410	0	473	0	0	0	0	LncRNA410	0	473	0	0	0	0	LncRNA410
LncRNA9318	6	2	-3.66667	-4.66667	0.0645938	3.97201	8.32474e-07	1	3	3	3	1.60897	LncRNA9318	0	461	6	6	6	2.85003	LncRNA9318	0	461	5	5	5	3.14306	LncRNA9318	0	461	4.66667	1	1	1	0.554604	LncRNA9318	0	461	0	0	0	0	LncRNA9318	0	461	2	2	2	1.09217	LncRNA9318
LncRNA2597	7	2	4	4	0.0646553	-4.06438	-1.02733e-06	1	3	3	3	1.27009	LncRNA2597	0	584	1	1	1	0.374962	LncRNA2597	0	584	0	0	0	0	LncRNA2597	0	584	1.33333	7	7	7	3.06457	LncRNA2597	0	584	3	3	3	0.94662	LncRNA2597	0	584	6	6	6	2.58641	LncRNA2597
LncRNA12452	13	0	4.33333	#N/A	0.064721	-32.6156	-9.37488e-07	1	0	0	0	0	LncRNA12452	0	622	0	0	0	0	LncRNA12452	0	622	0	0	0	0	LncRNA12452	0	622	0	0	0	0	0	LncRNA12452	0	622	13	13	13	3.85141	LncRNA12452	0	622	0	0	0	0	LncRNA12452
LncRNA4272	8	1	-4	-13	0.064787	9.01163	8.65692e-07	1	5	5	5	2.98605	LncRNA4272	0	414	8	8	8	4.23145	LncRNA4272	0	414	0	0	0	0	LncRNA4272	0	414	4.33333	0	0	0	0	LncRNA4272	0	414	1	1	1	0.44511	LncRNA4272	0	414	0	0	0	0	LncRNA4272
LncRNA1466	35	3	-10.6667	-4.55556	0.0648517	3.98135	2.17757e-06	1	4	4	4	0.950029	LncRNA1466	0	1041	36	36	36	7.57271	LncRNA1466	0	1041	1	1	1	0.278376	LncRNA1466	0	1041	13.6667	2	2	2	0.491206	LncRNA1466	0	1041	6	6	6	1.06211	LncRNA1466	0	1041	1	1	1	0.241829	LncRNA1466
LncRNA8519	7	2	-3.33333	-11	0.0649151	7.82094	7.42198e-07	1	2	2	2	1.2911	LncRNA8519	0	383	7	7	7	4.0022	LncRNA8519	0	383	2	2	2	1.51326	LncRNA8519	0	383	3.66667	0	0	0	0	LncRNA8519	0	383	1	1	1	0.481137	LncRNA8519	0	383	0	0	0	0	LncRNA8519
LncRNA7382	3	1	-2	#N/A	0.065017	16.361	4.55494e-07	1	2	2	2	1.31164	LncRNA7382	0	377	3	3	3	1.74253	LncRNA7382	0	377	1	1	1	0.768673	LncRNA7382	0	377	2	0	0	0	0	LncRNA7382	0	377	0	0	0	0	LncRNA7382	0	377	0	0	0	0	LncRNA7382
LncRNA4651	3	1	-2	#N/A	0.0650171	16.361	4.55494e-07	1	2	2	2	1.41283	LncRNA4651	0	350	3	3	3	1.87695	LncRNA4651	0	350	1	1	1	0.827971	LncRNA4651	0	350	2	0	0	0	0	LncRNA4651	0	350	0	0	0	0	LncRNA4651	0	350	0	0	0	0	LncRNA4651
LncRNA8204	3	1	-2	#N/A	0.0650429	16.3609	4.55491e-07	1	2	2	2	1.45012	LncRNA8204	0	341	3	3	3	1.92649	LncRNA8204	0	341	1	1	1	0.849823	LncRNA8204	0	341	2	0	0	0	0	LncRNA8204	0	341	0	0	0	0	LncRNA8204	0	341	0	0	0	0	LncRNA8204
LncRNA11750	7	0	3	#N/A	0.0650537	-25.1744	-7.16835e-07	1	0	0	0	0	LncRNA11750	0	281	0	0	0	0	LncRNA11750	0	281	0	0	0	0	LncRNA11750	0	281	0	7	7	7	6.36907	LncRNA11750	0	281	2	2	2	1.31157	LncRNA11750	0	281	0	0	0	0	LncRNA11750
LncRNA8961	3	1	-2	#N/A	0.0650688	16.3608	4.55488e-07	1	2	2	2	1.52151	LncRNA8961	0	325	3	3	3	2.02133	LncRNA8961	0	325	1	1	1	0.891661	LncRNA8961	0	325	2	0	0	0	0	LncRNA8961	0	325	0	0	0	0	LncRNA8961	0	325	0	0	0	0	LncRNA8961
LncRNA8968	4	1	2.33333	#N/A	0.0651497	-21.1076	-5.96244e-07	1	0	0	0	0	LncRNA8968	0	447	0	0	0	0	LncRNA8968	0	447	0	0	0	0	LncRNA8968	0	447	0	2	2	2	1.14395	LncRNA8968	0	447	1	1	1	0.412249	LncRNA8968	0	447	4	4	4	2.25274	LncRNA8968
LncRNA6734	5	1	-3.33333	-11	0.0652106	7.8583	7.46212e-07	1	5	5	5	2.35024	LncRNA6734	0	526	5	5	5	2.08154	LncRNA6734	0	526	1	1	1	0.550931	LncRNA6734	0	526	3.66667	0	0	0	0	LncRNA6734	0	526	1	1	1	0.350333	LncRNA6734	0	526	0	0	0	0	LncRNA6734
ENSMUST00000165680.2	468	164	-238	-2.22051	0.0654726	1.95201	4.82708e-05	1	398	398	398	41.4331	ENSMUST00000165680.2	0	2375	570	567	570	52.5546	ENSMUST00000165680.2	0	2375	331	330	331	40.3875	ENSMUST00000165680.2	0	2375	433	167	167	167	17.9778	ENSMUST00000165680.2	0	2375	102	101	102	7.91414	ENSMUST00000165680.2	0	2375	316	316	316	33.4952	ENSMUST00000165680.2
LncRNA10062	10	2	4.66667	3.33333	0.0654945	-3.38094	-1.16739e-06	1	3	3	3	2.43992	LncRNA10062	0	304	2	2	2	1.44064	LncRNA10062	0	304	1	1	1	0.953256	LncRNA10062	0	304	2	11	11	11	9.25131	LncRNA10062	0	304	5	5	5	3.03085	LncRNA10062	0	304	4	4	4	3.31242	LncRNA10062
LncRNA5227	6	2	-3.66667	-6.5	0.0656489	5.27513	8.52024e-07	1	2	2	2	0.915722	LncRNA5227	0	540	5	5	5	2.02757	LncRNA5227	0	540	6	6	6	3.21989	LncRNA5227	0	540	4.33333	0	0	0	0	LncRNA5227	0	540	0	0	0	0	LncRNA5227	0	540	2	2	2	0.932386	LncRNA5227
LncRNA2251	6	3	-3.66667	-6.5	0.0656593	5.1518	8.22105e-07	1	4	4	4	2.26311	LncRNA2251	0	437	6	6	6	3.00656	LncRNA2251	0	437	3	3	3	1.9894	LncRNA2251	0	437	4.33333	0	0	0	0	LncRNA2251	0	437	0	0	0	0	LncRNA2251	0	437	2	2	2	1.15215	LncRNA2251
LncRNA3023	4	1	-2.33333	#N/A	0.0657592	20.0834	5.65873e-07	1	2	2	2	1.09887	LncRNA3023	0	450	1	1	1	0.486617	LncRNA3023	0	450	4	4	4	2.57591	LncRNA3023	0	450	2.33333	0	0	0	0	LncRNA3023	0	450	0	0	0	0	LncRNA3023	0	450	0	0	0	0	LncRNA3023
ENSMUST00000218263.2	4	1	-2.33333	#N/A	0.0657638	20.0834	5.65874e-07	1	2	2	2	0.236033	ENSMUST00000218263.2	0	2095	1	1	1	0.104524	ENSMUST00000218263.2	0	2095	4	4	4	0.553298	ENSMUST00000218263.2	0	2095	2.33333	0	0	0	0	ENSMUST00000218263.2	0	2095	0	0	0	0	ENSMUST00000218263.2	0	2095	0	0	0	0	ENSMUST00000218263.2
LncRNA4541	4	1	-2.33333	#N/A	0.0657855	20.0835	5.65877e-07	1	2	2	2	1.51684	LncRNA4541	0	326	1	1	1	0.67171	LncRNA4541	0	326	4	4	4	3.5557	LncRNA4541	0	326	2.33333	0	0	0	0	LncRNA4541	0	326	0	0	0	0	LncRNA4541	0	326	0	0	0	0	LncRNA4541
LncRNA6013	4	1	-2.33333	#N/A	0.0658118	20.0837	5.65882e-07	1	2	2	2	1.44588	LncRNA6013	0	342	1	1	1	0.640285	LncRNA6013	0	342	4	4	4	3.38935	LncRNA6013	0	342	2.33333	0	0	0	0	LncRNA6013	0	342	0	0	0	0	LncRNA6013	0	342	0	0	0	0	LncRNA6013
ENSMUST00000242828.1	11	2	-6.33333	-2.72727	0.0658921	2.56546	1.43685e-06	1	4	4	4	0.565778	ENSMUST00000242828.1	0	1748	14	14	14	1.75383	ENSMUST00000242828.1	0	1748	12	12	12	1.9894	ENSMUST00000242828.1	0	1748	10	3	3	3	0.438797	ENSMUST00000242828.1	0	1748	5	5	5	0.527103	ENSMUST00000242828.1	0	1748	3	3	3	0.432055	ENSMUST00000242828.1
LncRNA418	10	4	-5.33333	-5	0.0658979	4.43224	1.22109e-06	1	2	2	2	1.80471	LncRNA418	0	274	10	10	10	7.99188	LncRNA418	0	274	8	8	8	8.46102	LncRNA418	0	274	6.66667	4	4	4	3.73245	LncRNA418	0	274	0	0	0	0	LncRNA418	0	274	0	0	0	0	LncRNA418
LncRNA1079	9	2	5.33333	2.45455	0.0665697	-2.56065	-1.37693e-06	1	3	3	3	0.831542	LncRNA1079	0	892	4	4	4	0.981962	LncRNA1079	0	892	4	4	4	1.29951	LncRNA1079	0	892	3.66667	12	12	12	3.43954	LncRNA1079	0	892	6	6	6	1.23952	LncRNA1079	0	892	9	9	9	2.54002	LncRNA1079
LncRNA3034	9	4	5	2.25	0.0666105	-2.39925	-1.31366e-06	1	3	3	3	1.70123	LncRNA3034	0	436	7	7	7	3.5157	LncRNA3034	0	436	2	2	2	1.32931	LncRNA3034	0	436	4	11	11	11	6.45046	LncRNA3034	0	436	7	7	7	2.95855	LncRNA3034	0	436	9	9	9	5.19655	LncRNA3034
ENSMUST00000231817.2	36	7	-14.6667	-2.29412	0.066661	2.10112	3.0401e-06	1	23	23	23	8.18221	ENSMUST00000231817.2	0	695	45	45	45	14.1784	ENSMUST00000231817.2	0	695	10	9	10	4.16964	ENSMUST00000231817.2	0	695	26	9	9	9	3.31087	ENSMUST00000231817.2	0	695	16	16	16	4.24231	ENSMUST00000231817.2	0	695	9	9	9	3.26	ENSMUST00000231817.2
ENSMUST00000241780.1	8	2	-4	-5	0.0667544	4.19635	8.85832e-07	1	4	4	4	0.327694	ENSMUST00000241780.1	0	3018	8	8	8	0.580458	ENSMUST00000241780.1	0	3018	3	3	3	0.288061	ENSMUST00000241780.1	0	3018	5	0	0	0	0	ENSMUST00000241780.1	0	3018	1	1	1	0.0610588	ENSMUST00000241780.1	0	3018	2	2	2	0.166829	ENSMUST00000241780.1
LncRNA7647	12	2	5	4	0.0667789	-3.79671	-1.16472e-06	1	3	3	3	1.14465	LncRNA7647	0	648	1	1	1	0.337928	LncRNA7647	0	648	1	1	1	0.447206	LncRNA7647	0	648	1.66667	5	5	5	1.97278	LncRNA7647	0	648	13	13	13	3.69688	LncRNA7647	0	648	2	2	2	0.776988	LncRNA7647
LncRNA3272	7	2	-4	-4	0.0668059	3.57668	9.25106e-07	1	8	8	8	3.03834	LncRNA3272	0	651	3	3	3	1.00911	LncRNA3272	0	651	5	5	5	2.22573	LncRNA3272	0	651	5.33333	1	1	1	0.392738	LncRNA3272	0	651	1	1	1	0.283065	LncRNA3272	0	651	2	2	2	0.773408	LncRNA3272
LncRNA8108	7	2	-3.33333	-11	0.066916	7.50475	7.37372e-07	1	2	2	2	0.886183	LncRNA8108	0	558	7	7	7	2.74703	LncRNA8108	0	558	2	2	2	1.03867	LncRNA8108	0	558	3.66667	0	0	0	0	LncRNA8108	0	558	0	0	0	0	LncRNA8108	0	558	1	1	1	0.451154	LncRNA8108
LncRNA6402	15	5	-7.66667	-2.91667	0.0669583	2.6177	1.68038e-06	1	8	8	8	1.64556	LncRNA6402	0	1202	16	16	16	2.91484	LncRNA6402	0	1202	11	11	11	2.65199	LncRNA6402	0	1202	11.6667	1	1	1	0.212706	LncRNA6402	0	1202	3	3	3	0.459922	LncRNA6402	0	1202	8	8	8	1.6755	LncRNA6402
LncRNA358	6	2	-3	-10	0.0669784	7.39824	6.95873e-07	1	6	6	6	3.85317	LncRNA358	0	385	2	2	2	1.13755	LncRNA358	0	385	2	2	2	1.5054	LncRNA358	0	385	3.33333	0	0	0	0	LncRNA358	0	385	1	1	1	0.478637	LncRNA358	0	385	0	0	0	0	LncRNA358
ENSMUST00000234155.2	104	53	62.3333	1.89048	0.0670534	-1.92433	-1.57159e-05	1	51	51	51	9.99168	ENSMUST00000234155.2	0	1262	53	53	53	9.19637	ENSMUST00000234155.2	0	1262	106	106	106	24.3405	ENSMUST00000234155.2	0	1262	70	89	89	89	18.0308	ENSMUST00000234155.2	0	1262	155	155	155	22.6329	ENSMUST00000234155.2	0	1262	153	153	153	30.5205	ENSMUST00000234155.2
ENSMUST00000205203.2	88	13	-33.3333	-2.05263	0.0671818	1.88273	6.78367e-06	1	48	48	48	9.93118	ENSMUST00000205203.2	0	1195	114	114	114	20.8899	ENSMUST00000205203.2	0	1195	33	33	33	8.00256	ENSMUST00000205203.2	0	1195	65	28	28	28	5.99066	ENSMUST00000205203.2	0	1195	41	41	41	6.32242	ENSMUST00000205203.2	0	1195	26	26	26	5.47728	ENSMUST00000205203.2
LncRNA2510	21	3	-8	-3.18182	0.0672202	2.75872	1.67341e-06	1	6	6	6	1.54047	LncRNA2510	0	963	23	23	23	5.22999	LncRNA2510	0	963	6	6	6	1.80554	LncRNA2510	0	963	11.6667	3	3	3	0.796488	LncRNA2510	0	963	2	2	2	0.382711	LncRNA2510	0	963	6	6	6	1.5685	LncRNA2510
LncRNA12193	3	3	2.66667	9	0.0672821	-7.26553	-6.60205e-07	1	0	0	0	0	LncRNA12193	0	304	1	1	1	0.720321	LncRNA12193	0	304	0	0	0	0	LncRNA12193	0	304	0.333333	3	3	3	2.52309	LncRNA12193	0	304	3	3	3	1.81851	LncRNA12193	0	304	3	3	3	2.48432	LncRNA12193
LncRNA4761	3	1	-2	#N/A	0.0674535	16.5043	4.59745e-07	1	3	3	3	2.10123	LncRNA4761	0	353	2	2	2	1.24067	LncRNA4761	0	353	1	1	1	0.820934	LncRNA4761	0	353	2	0	0	0	0	LncRNA4761	0	353	0	0	0	0	LncRNA4761	0	353	0	0	0	0	LncRNA4761
LncRNA4164	3	1	-2	#N/A	0.0674668	16.5043	4.59744e-07	1	3	3	3	1.93665	LncRNA4164	0	383	2	2	2	1.14349	LncRNA4164	0	383	1	1	1	0.756631	LncRNA4164	0	383	2	0	0	0	0	LncRNA4164	0	383	0	0	0	0	LncRNA4164	0	383	0	0	0	0	LncRNA4164
LncRNA2087	3	1	-2	#N/A	0.0674801	16.5043	4.59744e-07	1	3	3	3	2.00469	LncRNA2087	0	370	2	2	2	1.18366	LncRNA2087	0	370	1	1	1	0.783216	LncRNA2087	0	370	2	0	0	0	0	LncRNA2087	0	370	0	0	0	0	LncRNA2087	0	370	0	0	0	0	LncRNA2087
LncRNA5739	3	1	-2	#N/A	0.067518	16.5042	4.59742e-07	1	3	3	3	1.77874	LncRNA5739	0	417	2	2	2	1.05025	LncRNA5739	0	417	1	1	1	0.69494	LncRNA5739	0	417	2	0	0	0	0	LncRNA5739	0	417	0	0	0	0	LncRNA5739	0	417	0	0	0	0	LncRNA5739
LncRNA6624	3	1	-2	#N/A	0.0675576	16.5042	4.5974e-07	1	3	3	3	1.63019	LncRNA6624	0	455	2	2	2	0.962539	LncRNA6624	0	455	1	1	1	0.636901	LncRNA6624	0	455	2	0	0	0	0	LncRNA6624	0	455	0	0	0	0	LncRNA6624	0	455	0	0	0	0	LncRNA6624
LncRNA8872	3	1	-2	#N/A	0.06758	16.5041	4.59739e-07	1	3	3	3	2.55771	LncRNA8872	0	290	2	2	2	1.51019	LncRNA8872	0	290	1	1	1	0.999275	LncRNA8872	0	290	2	0	0	0	0	LncRNA8872	0	290	0	0	0	0	LncRNA8872	0	290	0	0	0	0	LncRNA8872
LncRNA7109	3	1	-2	#N/A	0.0675972	16.5041	4.59738e-07	1	3	3	3	2.24768	LncRNA7109	0	330	2	2	2	1.32714	LncRNA7109	0	330	1	1	1	0.878151	LncRNA7109	0	330	2	0	0	0	0	LncRNA7109	0	330	0	0	0	0	LncRNA7109	0	330	0	0	0	0	LncRNA7109
LncRNA99	8	0	-4.66667	-3.8	0.0676735	3.31821	1.02232e-06	1	9	9	9	5.31075	LncRNA99	0	419	8	8	8	4.18096	LncRNA99	0	419	2	2	2	1.38324	LncRNA99	0	419	6.33333	2	2	2	1.22039	LncRNA99	0	419	1	1	1	0.439798	LncRNA99	0	419	2	2	2	1.20164	LncRNA99
ENSMUST00000203332.2	8	2	-4	-7	0.0677398	5.96268	9.55876e-07	1	8	8	8	2.51329	ENSMUST00000203332.2	0	787	1	1	1	0.278243	ENSMUST00000203332.2	0	787	5	5	5	1.8411	ENSMUST00000203332.2	0	787	4.66667	2	2	2	0.64974	ENSMUST00000203332.2	0	787	0	0	0	0	ENSMUST00000203332.2	0	787	0	0	0	0	ENSMUST00000203332.2
ENSMUST00000225266.2	6	1	-3.33333	-11	0.0678318	7.48327	7.35129e-07	1	4	4	4	0.265	ENSMUST00000225266.2	0	3732	6	6	6	0.352054	ENSMUST00000225266.2	0	3732	1	1	1	0.07765	ENSMUST00000225266.2	0	3732	3.66667	0	0	0	0	ENSMUST00000225266.2	0	3732	0	0	0	0	ENSMUST00000225266.2	0	3732	1	1	1	0.0674556	ENSMUST00000225266.2
LncRNA458	6	1	-3.33333	-11	0.0678456	7.48322	7.35126e-07	1	4	4	4	2.22743	LncRNA458	0	444	6	6	6	2.95916	LncRNA458	0	444	1	1	1	0.65268	LncRNA458	0	444	3.66667	0	0	0	0	LncRNA458	0	444	0	0	0	0	LncRNA458	0	444	1	1	1	0.566991	LncRNA458
LncRNA3819	9	2	4.66667	2.55556	0.067911	-2.60285	-1.15091e-06	1	5	5	5	1.41932	LncRNA3819	0	871	3	3	3	0.754228	LncRNA3819	0	871	1	1	1	0.332709	LncRNA3819	0	871	3	9	9	9	2.64185	LncRNA3819	0	871	10	10	10	2.11568	LncRNA3819	0	871	4	4	4	1.15612	LncRNA3819
LncRNA300	12	3	6	2.125	0.0680239	-2.20811	-1.50753e-06	1	5	5	5	3.24469	LncRNA300	0	381	8	8	8	4.59795	LncRNA300	0	381	3	3	3	2.28181	LncRNA300	0	381	5.33333	12	12	12	8.05268	LncRNA300	0	381	15	15	15	7.25494	LncRNA300	0	381	7	7	7	4.62522	LncRNA300
LncRNA4002	3	1	-2	#N/A	0.0680393	16.545	4.60952e-07	1	1	1	1	0.650645	LncRNA4002	0	380	3	3	3	1.72877	LncRNA4002	0	380	2	2	2	1.52521	LncRNA4002	0	380	2	0	0	0	0	LncRNA4002	0	380	0	0	0	0	LncRNA4002	0	380	0	0	0	0	LncRNA4002
LncRNA5403	3	1	-2	#N/A	0.0680506	16.545	4.60952e-07	1	1	1	1	0.592914	LncRNA5403	0	417	3	3	3	1.57538	LncRNA5403	0	417	2	2	2	1.38988	LncRNA5403	0	417	2	0	0	0	0	LncRNA5403	0	417	0	0	0	0	LncRNA5403	0	417	0	0	0	0	LncRNA5403
LncRNA3391	6	1	-2.66667	#N/A	0.0680525	23.467	6.66208e-07	1	1	1	1	0.572327	LncRNA3391	0	432	1	1	1	0.506893	LncRNA3391	0	432	6	6	6	4.02486	LncRNA3391	0	432	2.66667	0	0	0	0	LncRNA3391	0	432	0	0	0	0	LncRNA3391	0	432	0	0	0	0	LncRNA3391
LncRNA5548	3	1	-2	#N/A	0.0680551	16.545	4.60952e-07	1	1	1	1	0.75842	LncRNA5548	0	326	3	3	3	2.01513	LncRNA5548	0	326	2	2	2	1.77785	LncRNA5548	0	326	2	0	0	0	0	LncRNA5548	0	326	0	0	0	0	LncRNA5548	0	326	0	0	0	0	LncRNA5548
LncRNA5934	3	1	-2	#N/A	0.0680597	16.545	4.60952e-07	1	1	1	1	0.716652	LncRNA5934	0	345	3	3	3	1.90415	LncRNA5934	0	345	2	2	2	1.67994	LncRNA5934	0	345	2	0	0	0	0	LncRNA5934	0	345	0	0	0	0	LncRNA5934	0	345	0	0	0	0	LncRNA5934
LncRNA6910	3	1	-2	#N/A	0.0680603	16.545	4.60952e-07	1	1	1	1	0.855519	LncRNA6910	0	289	3	3	3	2.27312	LncRNA6910	0	289	2	2	2	2.00547	LncRNA6910	0	289	2	0	0	0	0	LncRNA6910	0	289	0	0	0	0	LncRNA6910	0	289	0	0	0	0	LncRNA6910
LncRNA7260	3	1	-2	#N/A	0.0680922	16.545	4.60951e-07	1	1	1	1	0.821412	LncRNA7260	0	301	3	3	3	2.1825	LncRNA7260	0	301	2	2	2	1.92551	LncRNA7260	0	301	2	0	0	0	0	LncRNA7260	0	301	0	0	0	0	LncRNA7260	0	301	0	0	0	0	LncRNA7260
LncRNA7609	3	1	-2	#N/A	0.0681072	16.545	4.60951e-07	1	1	1	1	0.567076	LncRNA7609	0	436	3	3	3	1.50673	LncRNA7609	0	436	2	2	2	1.32931	LncRNA7609	0	436	2	0	0	0	0	LncRNA7609	0	436	0	0	0	0	LncRNA7609	0	436	0	0	0	0	LncRNA7609
LncRNA7887	3	1	-2	#N/A	0.0681382	16.545	4.60951e-07	1	1	1	1	0.712522	LncRNA7887	0	347	3	3	3	1.89318	LncRNA7887	0	347	2	2	2	1.67026	LncRNA7887	0	347	2	0	0	0	0	LncRNA7887	0	347	0	0	0	0	LncRNA7887	0	347	0	0	0	0	LncRNA7887
LncRNA6089	6	3	-4	-4	0.0684398	3.50317	8.96557e-07	1	5	5	5	1.76352	LncRNA6089	0	701	7	7	7	2.18665	LncRNA6089	0	701	4	4	4	1.65358	LncRNA6089	0	701	5.33333	1	1	1	0.364726	LncRNA6089	0	701	1	1	1	0.262875	LncRNA6089	0	701	2	2	2	0.718243	LncRNA6089
LncRNA2950	5	0	-3	#N/A	0.0685414	23.208	6.58528e-07	1	4	4	4	1.95838	LncRNA2950	0	505	5	5	5	2.1681	LncRNA2950	0	505	0	0	0	0	LncRNA2950	0	505	3	0	0	0	0	LncRNA2950	0	505	0	0	0	0	LncRNA2950	0	505	0	0	0	0	LncRNA2950
ENSMUST00000128815.9	39	4	13	2.21875	0.0685437	-2.23509	-3.08104e-06	1	6	6	6	1.45438	ENSMUST00000128815.9	0	1020	15	15	15	3.22026	ENSMUST00000128815.9	0	1020	11	11	11	3.12518	ENSMUST00000128815.9	0	1020	10.6667	11	11	11	2.75725	ENSMUST00000128815.9	0	1020	45	44	45	8.1298	ENSMUST00000128815.9	0	1020	15	15	15	3.70212	ENSMUST00000128815.9
LncRNA12275	12	0	4	#N/A	0.0685593	-33.9811	-9.77978e-07	1	0	0	0	0	LncRNA12275	0	368	0	0	0	0	LncRNA12275	0	368	0	0	0	0	LncRNA12275	0	368	0	12	12	12	8.33715	LncRNA12275	0	368	0	0	0	0	LncRNA12275	0	368	0	0	0	0	LncRNA12275
ENSMUST00000197639.2	7	3	-4	-4	0.0685814	3.66586	9.2976e-07	1	7	7	7	0.715467	ENSMUST00000197639.2	0	2419	4	3	4	0.362096	ENSMUST00000197639.2	0	2419	5	5	5	0.598987	ENSMUST00000197639.2	0	2419	5.33333	0	0	0	0	ENSMUST00000197639.2	0	2419	3	3	3	0.228535	ENSMUST00000197639.2	0	2419	1	1	1	0.10407	ENSMUST00000197639.2
LncRNA10072	12	0	4	#N/A	0.0686044	-33.9811	-9.77978e-07	1	0	0	0	0	LncRNA10072	0	309	0	0	0	0	LncRNA10072	0	309	0	0	0	0	LncRNA10072	0	309	0	12	12	12	9.92904	LncRNA10072	0	309	0	0	0	0	LncRNA10072	0	309	0	0	0	0	LncRNA10072
ENSMUST00000238340.2	47	12	-23	-2.25455	0.0686896	2.10294	5.20022e-06	1	29	29	29	2.23856	ENSMUST00000238340.2	0	3203	38	38	38	2.59792	ENSMUST00000238340.2	0	3203	57	57	57	5.15705	ENSMUST00000238340.2	0	3203	41.3333	17	17	17	1.35699	ENSMUST00000238340.2	0	3203	10	10	10	0.575321	ENSMUST00000238340.2	0	3203	28	28	28	2.2007	ENSMUST00000238340.2
LncRNA1421	3	3	-2.66667	-9	0.0687386	6.56501	6.17629e-07	1	3	3	3	2.16882	LncRNA1421	0	342	3	3	3	1.92086	LncRNA1421	0	342	3	3	3	2.54202	LncRNA1421	0	342	3	1	1	1	0.747581	LncRNA1421	0	342	0	0	0	0	LncRNA1421	0	342	0	0	0	0	LncRNA1421
LncRNA2082	47	1	13	4.54545	0.0687956	-4.65436	-3.19793e-06	1	6	6	6	4.86384	LncRNA2082	0	305	3	3	3	2.15388	LncRNA2082	0	305	2	2	2	1.90026	LncRNA2082	0	305	3.66667	47	47	47	39.3987	LncRNA2082	0	305	3	3	3	1.81254	LncRNA2082	0	305	0	0	0	0	LncRNA2082
ENSMUST00000137570.2	74	23	35.3333	1.61988	0.0688858	-1.70115	-9.27269e-06	1	39	39	39	4.18151	ENSMUST00000137570.2	0	2306	75	75	75	7.122	ENSMUST00000137570.2	0	2306	57	57	57	7.16306	ENSMUST00000137570.2	0	2306	57	80	80	80	8.86982	ENSMUST00000137570.2	0	2306	113	113	113	9.02997	ENSMUST00000137570.2	0	2306	84	84	84	9.17021	ENSMUST00000137570.2
LncRNA7666	3	3	2.66667	9	0.068983	-7.16731	-6.58835e-07	1	1	1	1	0.521614	LncRNA7666	0	474	0	0	0	0	LncRNA7666	0	474	0	0	0	0	LncRNA7666	0	474	0.333333	3	3	3	1.61818	LncRNA7666	0	474	3	3	3	1.1663	LncRNA7666	0	474	3	3	3	1.59332	LncRNA7666
LncRNA6106	7	3	-4	-4	0.069207	3.59341	9.13037e-07	1	7	7	7	3.48935	LncRNA6106	0	496	5	5	5	2.20744	LncRNA6106	0	496	4	4	4	2.33701	LncRNA6106	0	496	5.33333	3	3	3	1.54641	LncRNA6106	0	496	1	1	1	0.371523	LncRNA6106	0	496	0	0	0	0	LncRNA6106
LncRNA2900	16	2	-7.33333	-2.83333	0.0692245	2.54039	1.57001e-06	1	10	10	10	3.07137	LncRNA2900	0	805	18	18	18	4.89639	LncRNA2900	0	805	6	6	6	2.15992	LncRNA2900	0	805	11.3333	2	2	2	0.635212	LncRNA2900	0	805	4	4	4	0.915654	LncRNA2900	0	805	6	6	6	1.87635	LncRNA2900
LncRNA8549	10	2	-4.66667	-4.5	0.0692622	4.08407	1.06064e-06	1	2	2	2	0.644707	LncRNA8549	0	767	10	10	10	2.85499	LncRNA8549	0	767	6	6	6	2.26693	LncRNA8549	0	767	6	1	1	1	0.333341	LncRNA8549	0	767	3	3	3	0.720764	LncRNA8549	0	767	0	0	0	0	LncRNA8549
LncRNA4129	5	3	-3.33333	-6	0.0693214	5.19022	7.83439e-07	1	3	3	3	1.9727	LncRNA4129	0	376	4	4	4	2.32955	LncRNA4129	0	376	5	5	5	3.85359	LncRNA4129	0	376	4	0	0	0	0	LncRNA4129	0	376	2	2	2	0.980188	LncRNA4129	0	376	0	0	0	0	LncRNA4129
LncRNA12318	4	0	2.66667	#N/A	0.0695918	-21.9216	-6.20381e-07	1	0	0	0	0	LncRNA12318	0	332	0	0	0	0	LncRNA12318	0	332	0	0	0	0	LncRNA12318	0	332	0	4	4	4	3.08039	LncRNA12318	0	332	4	4	4	2.22019	LncRNA12318	0	332	0	0	0	0	LncRNA12318
LncRNA413	5	0	-3	#N/A	0.0697966	23.4346	6.65246e-07	1	5	5	5	2.7656	LncRNA413	0	447	4	4	4	1.95953	LncRNA413	0	447	0	0	0	0	LncRNA413	0	447	3	0	0	0	0	LncRNA413	0	447	0	0	0	0	LncRNA413	0	447	0	0	0	0	LncRNA413
LncRNA6528	5	0	-3	#N/A	0.0698076	23.4346	6.65245e-07	1	5	5	5	1.96226	LncRNA6528	0	630	4	4	4	1.39033	LncRNA6528	0	630	0	0	0	0	LncRNA6528	0	630	3	0	0	0	0	LncRNA6528	0	630	0	0	0	0	LncRNA6528	0	630	0	0	0	0	LncRNA6528
LncRNA1451	5	0	-3	#N/A	0.0698144	23.4345	6.65244e-07	1	5	5	5	2.55418	LncRNA1451	0	484	4	4	4	1.80973	LncRNA1451	0	484	0	0	0	0	LncRNA1451	0	484	3	0	0	0	0	LncRNA1451	0	484	0	0	0	0	LncRNA1451	0	484	0	0	0	0	LncRNA1451
LncRNA5167	5	0	-3	#N/A	0.069824	23.4345	6.65243e-07	1	5	5	5	3.52201	LncRNA5167	0	351	4	4	4	2.49547	LncRNA5167	0	351	0	0	0	0	LncRNA5167	0	351	3	0	0	0	0	LncRNA5167	0	351	0	0	0	0	LncRNA5167	0	351	0	0	0	0	LncRNA5167
LncRNA1240	50	17	21	1.68478	0.0699748	-1.75274	-5.31584e-06	1	23	23	23	8.53849	LncRNA1240	0	666	43	43	43	14.1382	LncRNA1240	0	666	26	26	26	11.3131	LncRNA1240	0	666	30.6667	47	47	47	18.043	LncRNA1240	0	666	73	73	73	20.1984	LncRNA1240	0	666	35	35	35	13.2298	LncRNA1240
LncRNA2778	8	5	5.33333	2.06667	0.0699886	-2.1752	-1.38992e-06	1	7	7	7	1.70682	LncRNA2778	0	1014	5	5	5	1.07977	LncRNA2778	0	1014	3	3	3	0.857366	LncRNA2778	0	1014	5	10	10	10	2.52143	LncRNA2778	0	1014	10	10	10	1.81731	LncRNA2778	0	1014	11	11	11	2.73095	LncRNA2778
LncRNA4608	4	2	-2.66667	-9	0.0700073	6.56219	6.07426e-07	1	3	3	3	1.80033	LncRNA4608	0	412	4	4	4	2.126	LncRNA4608	0	412	2	2	2	1.40675	LncRNA4608	0	412	3	0	0	0	0	LncRNA4608	0	412	1	1	1	0.44727	LncRNA4608	0	412	0	0	0	0	LncRNA4608
LncRNA61	42	10	-15	-3.25	0.0700648	2.92253	3.10086e-06	1	19	19	19	3.2242	LncRNA61	0	1457	43	43	43	6.46262	LncRNA61	0	1457	3	3	3	0.596685	LncRNA61	0	1457	21.6667	1	1	1	0.175479	LncRNA61	0	1457	13	13	13	1.64419	LncRNA61	0	1457	6	6	6	1.0367	LncRNA61
ENSMUST00000225239.2	15	1	-6	-3.25	0.0701051	2.92734	1.30605e-06	1	2	2	2	0.0861481	ENSMUST00000225239.2	0	5740	17	17	17	0.64854	ENSMUST00000225239.2	0	5740	7	7	7	0.353402	ENSMUST00000225239.2	0	5740	8.66667	3	2	3	0.133627	ENSMUST00000225239.2	0	5740	3	3	3	0.0963112	ENSMUST00000225239.2	0	5740	2	2	2	0.0877158	ENSMUST00000225239.2
LncRNA1004	3	3	-2.66667	-9	0.0701689	6.46065	6.1589e-07	1	3	3	3	2.12532	LncRNA1004	0	349	3	3	3	1.88233	LncRNA1004	0	349	3	3	3	2.49103	LncRNA1004	0	349	3	0	0	0	0	LncRNA1004	0	349	0	0	0	0	LncRNA1004	0	349	1	1	1	0.72133	LncRNA1004
LncRNA6907	3	3	-2.66667	-9	0.070192	6.46062	6.1589e-07	1	3	3	3	1.84511	LncRNA6907	0	402	3	3	3	1.63416	LncRNA6907	0	402	3	3	3	2.16261	LncRNA6907	0	402	3	0	0	0	0	LncRNA6907	0	402	0	0	0	0	LncRNA6907	0	402	1	1	1	0.626229	LncRNA6907
LncRNA4215	3	3	-2.66667	-9	0.0702398	6.46055	6.1589e-07	1	3	3	3	1.35601	LncRNA4215	0	547	3	3	3	1.20097	LncRNA4215	0	547	3	3	3	1.58934	LncRNA4215	0	547	3	0	0	0	0	LncRNA4215	0	547	0	0	0	0	LncRNA4215	0	547	1	1	1	0.460227	LncRNA4215
LncRNA2682	3	3	-2.66667	-9	0.070282	6.46049	6.15891e-07	1	3	3	3	1.56484	LncRNA2682	0	474	3	3	3	1.38593	LncRNA2682	0	474	3	3	3	1.83411	LncRNA2682	0	474	3	0	0	0	0	LncRNA2682	0	474	0	0	0	0	LncRNA2682	0	474	1	1	1	0.531106	LncRNA2682
LncRNA5264	4	2	3	5.5	0.0703119	-5.00501	-7.38276e-07	1	0	0	0	0	LncRNA5264	0	323	1	1	1	0.677949	LncRNA5264	0	323	1	1	1	0.897182	LncRNA5264	0	323	0.666667	4	4	4	3.16623	LncRNA5264	0	323	4	4	4	2.28205	LncRNA5264	0	323	3	3	3	2.33818	LncRNA5264
ENSMUST00000247011.1	5029	112	1869.67	1.74647	0.0705057	-1.73588	-0.000434574	1	2675	257	2675	217.345	ENSMUST00000247011.1	0	3043	2251	222	2251	161.984	ENSMUST00000247011.1	0	3043	2588	234	2588	246.459	ENSMUST00000247011.1	0	3043	2504.67	3280	296	3280	275.585	ENSMUST00000247011.1	0	3043	7280	645	7280	440.856	ENSMUST00000247011.1	0	3043	2563	239	2563	212.034	ENSMUST00000247011.1
LncRNA10935	10	1	4	5	0.0707078	-5.14685	-1.07217e-06	1	0	0	0	0	LncRNA10935	0	391	2	2	2	1.12009	LncRNA10935	0	391	1	1	1	0.74115	LncRNA10935	0	391	1	3	3	3	1.96168	LncRNA10935	0	391	2	2	2	0.942585	LncRNA10935	0	391	10	10	10	6.43847	LncRNA10935
LncRNA6155	9	3	4	3.4	0.0708493	-3.46638	-9.87932e-07	1	1	1	1	0.331428	LncRNA6155	0	746	4	4	4	1.17414	LncRNA6155	0	746	0	0	0	0	LncRNA6155	0	746	1.66667	9	9	9	3.08452	LncRNA6155	0	746	6	6	6	1.48211	LncRNA6155	0	746	2	2	2	0.674917	LncRNA6155
LncRNA5175	14	9	-9	-2.35	0.0710397	2.21002	2.01235e-06	1	13	13	13	6.39003	LncRNA5175	0	503	18	18	18	7.83618	LncRNA5175	0	503	16	16	16	9.21797	LncRNA5175	0	503	15.6667	12	12	12	6.09955	LncRNA5175	0	503	4	4	4	1.46541	LncRNA5175	0	503	4	4	4	2.00194	LncRNA5175
ENSMUST00000238872.2	57	1	-19.6667	-2.18	0.0715355	2.01816	4.09501e-06	1	23	15	23	3.11938	ENSMUST00000238872.2	0	1823	66	49	66	7.92788	ENSMUST00000238872.2	0	1823	20	19	20	3.17926	ENSMUST00000238872.2	0	1823	36.3333	20	19	20	2.80497	ENSMUST00000238872.2	0	1823	21	19	21	2.12276	ENSMUST00000238872.2	0	1823	9	8	9	1.24284	ENSMUST00000238872.2
LncRNA4257	7	3	-4	-4	0.0717083	3.51532	8.93894e-07	1	4	4	4	1.99794	LncRNA4257	0	495	8	8	8	3.53903	LncRNA4257	0	495	4	4	4	2.34174	LncRNA4257	0	495	5.33333	2	2	2	1.03302	LncRNA4257	0	495	1	1	1	0.372273	LncRNA4257	0	495	1	1	1	0.508574	LncRNA4257
LncRNA9452	8	1	3.66667	12	0.0718135	-9.11805	-8.67444e-07	1	1	1	1	0.698432	LncRNA9452	0	354	0	0	0	0	LncRNA9452	0	354	0	0	0	0	LncRNA9452	0	354	0.333333	8	8	8	5.77791	LncRNA9452	0	354	4	4	4	2.08221	LncRNA9452	0	354	0	0	0	0	LncRNA9452
LncRNA8547	6	0	-3	#N/A	0.0718143	22.9628	6.51255e-07	1	3	3	3	1.86366	LncRNA8547	0	398	6	6	6	3.30117	LncRNA8547	0	398	0	0	0	0	LncRNA8547	0	398	3	0	0	0	0	LncRNA8547	0	398	0	0	0	0	LncRNA8547	0	398	0	0	0	0	LncRNA8547
LncRNA5013	6	0	-3	#N/A	0.0718203	22.9627	6.51254e-07	1	3	3	3	2.20099	LncRNA5013	0	337	6	6	6	3.89871	LncRNA5013	0	337	0	0	0	0	LncRNA5013	0	337	3	0	0	0	0	LncRNA5013	0	337	0	0	0	0	LncRNA5013	0	337	0	0	0	0	LncRNA5013
LncRNA10456	7	2	3.66667	4.66667	0.0718226	-4.45875	-9.17045e-07	1	0	0	0	0	LncRNA10456	0	453	1	1	1	0.483394	LncRNA10456	0	453	2	2	2	1.27943	LncRNA10456	0	453	1	7	7	7	3.95079	LncRNA10456	0	453	3	3	3	1.22037	LncRNA10456	0	453	4	4	4	2.22291	LncRNA10456
LncRNA4933	4	2	2.66667	9	0.07186	-7.10315	-6.51996e-07	1	1	1	1	0.655822	LncRNA4933	0	377	0	0	0	0	LncRNA4933	0	377	0	0	0	0	LncRNA4933	0	377	0.333333	4	4	4	2.71271	LncRNA4933	0	377	3	3	3	1.46638	LncRNA4933	0	377	2	2	2	1.33551	LncRNA4933
LncRNA3197	5	2	3	5.5	0.0721421	-4.92072	-7.30356e-07	1	1	1	1	0.380377	LncRNA3197	0	650	0	0	0	0	LncRNA3197	0	650	1	1	1	0.44583	LncRNA3197	0	650	0.666667	3	3	3	1.18003	LncRNA3197	0	650	5	5	5	1.4175	LncRNA3197	0	650	3	3	3	1.1619	LncRNA3197
ENSMUST00000244949.1	3	1	2	#N/A	0.0722292	-17.3443	-4.84652e-07	1	0	0	0	0	ENSMUST00000244949.1	0	2289	0	0	0	0	ENSMUST00000244949.1	0	2289	0	0	0	0	ENSMUST00000244949.1	0	2289	0	1	0	1	0.111696	ENSMUST00000244949.1	0	2289	3	3	3	0.241514	ENSMUST00000244949.1	0	2289	2	2	2	0.21996	ENSMUST00000244949.1
LncRNA12392	3	1	2	#N/A	0.0722807	-17.3443	-4.84651e-07	1	0	0	0	0	LncRNA12392	0	305	0	0	0	0	LncRNA12392	0	305	0	0	0	0	LncRNA12392	0	305	0	1	1	1	0.838271	LncRNA12392	0	305	3	3	3	1.81254	LncRNA12392	0	305	2	2	2	1.65078	LncRNA12392
LncRNA2376	11	3	6	2	0.0722868	-2.08653	-1.53396e-06	1	5	5	5	3.31428	LncRNA2376	0	373	8	8	8	4.69657	LncRNA2376	0	373	5	5	5	3.88458	LncRNA2376	0	373	6	16	16	16	10.9672	LncRNA2376	0	373	12	12	12	5.92843	LncRNA2376	0	373	8	8	8	5.39934	LncRNA2376
LncRNA12232	3	1	2	#N/A	0.0722994	-17.328	-4.84168e-07	1	0	0	0	0	LncRNA12232	0	299	0	0	0	0	LncRNA12232	0	299	0	0	0	0	LncRNA12232	0	299	0	3	3	3	2.56528	LncRNA12232	0	299	2	2	2	1.23261	LncRNA12232	0	299	1	1	1	0.841954	LncRNA12232
LncRNA12265	3	1	2	#N/A	0.0723265	-17.3279	-4.84167e-07	1	0	0	0	0	LncRNA12265	0	273	0	0	0	0	LncRNA12265	0	273	0	0	0	0	LncRNA12265	0	273	0	3	3	3	2.80959	LncRNA12265	0	273	2	2	2	1.35	LncRNA12265	0	273	1	1	1	0.92214	LncRNA12265
LncRNA12332	3	1	2	#N/A	0.07234	-17.3279	-4.84166e-07	1	0	0	0	0	LncRNA12332	0	295	0	0	0	0	LncRNA12332	0	295	0	0	0	0	LncRNA12332	0	295	0	3	3	3	2.60006	LncRNA12332	0	295	2	2	2	1.24932	LncRNA12332	0	295	1	1	1	0.85337	LncRNA12332
LncRNA12375	3	1	2	#N/A	0.0723598	-17.3279	-4.84166e-07	1	0	0	0	0	LncRNA12375	0	323	0	0	0	0	LncRNA12375	0	323	0	0	0	0	LncRNA12375	0	323	0	3	3	3	2.37467	LncRNA12375	0	323	2	2	2	1.14102	LncRNA12375	0	323	1	1	1	0.779394	LncRNA12375
LncRNA1992	71	20	34.3333	1.5508	0.0724067	-1.61907	-8.95451e-06	1	61	61	61	20.8314	LncRNA1992	0	724	71	71	71	21.4743	LncRNA1992	0	724	55	55	55	22.0144	LncRNA1992	0	724	62.3333	81	81	81	28.6043	LncRNA1992	0	724	126	126	126	32.07	LncRNA1992	0	724	83	83	83	28.8602	LncRNA1992
ENSMUST00000134140.3	260	42	77	2.04054	0.0724365	-2.02995	-1.7429e-05	1	76	76	76	5.31409	ENSMUST00000134140.3	0	3536	94	94	94	5.82124	ENSMUST00000134140.3	0	3536	52	52	52	4.26161	ENSMUST00000134140.3	0	3536	74	95	95	95	6.86903	ENSMUST00000134140.3	0	3536	309	309	309	16.1032	ENSMUST00000134140.3	0	3536	49	49	49	3.48854	ENSMUST00000134140.3
LncRNA11333	8	3	4	4	0.0724665	-4.01781	-1.00528e-06	1	0	0	0	0	LncRNA11333	0	489	3	3	3	1.34342	LncRNA11333	0	489	1	1	1	0.592617	LncRNA11333	0	489	1.33333	8	8	8	4.18278	LncRNA11333	0	489	4	4	4	1.50737	LncRNA11333	0	489	4	4	4	2.05926	LncRNA11333
LncRNA1692	4	2	-2.66667	-9	0.0724969	6.34843	6.03628e-07	1	3	3	3	2.11321	LncRNA1692	0	351	4	4	4	2.49547	LncRNA1692	0	351	2	2	2	1.65122	LncRNA1692	0	351	3	0	0	0	0	LncRNA1692	0	351	0	0	0	0	LncRNA1692	0	351	1	1	1	0.71722	LncRNA1692
LncRNA1660	4	2	-2.66667	-9	0.0725078	6.3484	6.03627e-07	1	3	3	3	1.63738	LncRNA1660	0	453	4	4	4	1.93358	LncRNA1660	0	453	2	2	2	1.27943	LncRNA1660	0	453	3	0	0	0	0	LncRNA1660	0	453	0	0	0	0	LncRNA1660	0	453	1	1	1	0.555727	LncRNA1660
ENSMUST00000242533.1	13	5	5.66667	3.83333	0.0725392	-3.74619	-1.35314e-06	1	6	6	6	1.06266	ENSMUST00000242533.1	0	1396	0	0	0	0	ENSMUST00000242533.1	0	1396	0	0	0	0	ENSMUST00000242533.1	0	1396	2	5	5	5	0.915733	ENSMUST00000242533.1	0	1396	13	13	13	1.71603	ENSMUST00000242533.1	0	1396	5	5	5	0.901663	ENSMUST00000242533.1
ENSMUST00000153797.2	38	2	-13	-2.77273	0.0726268	2.44229	2.65558e-06	1	12	12	12	3.68564	ENSMUST00000153797.2	0	805	41	40	41	11.1529	ENSMUST00000153797.2	0	805	8	8	8	2.8799	ENSMUST00000153797.2	0	805	20.3333	3	3	3	0.952817	ENSMUST00000153797.2	0	805	9	9	9	2.06022	ENSMUST00000153797.2	0	805	10	10	10	3.12726	ENSMUST00000153797.2
ENSMUST00000137154.2	51	19	28.6667	1.8866	0.0726766	-1.96575	-7.56957e-06	1	28	28	28	4.34308	ENSMUST00000137154.2	0	1594	22	22	22	3.02228	ENSMUST00000137154.2	0	1594	47	47	47	8.54462	ENSMUST00000137154.2	0	1594	32.3333	68	68	68	10.907	ENSMUST00000137154.2	0	1594	42	42	42	4.85544	ENSMUST00000137154.2	0	1594	73	73	73	11.5291	ENSMUST00000137154.2
LncRNA5005	11	1	4.33333	5.33333	0.0727229	-4.85333	-1.04139e-06	1	1	1	1	0.625937	LncRNA5005	0	395	0	0	0	0	LncRNA5005	0	395	2	2	2	1.46729	LncRNA5005	0	395	1	11	11	11	7.12	LncRNA5005	0	395	4	4	4	1.86608	LncRNA5005	0	395	1	1	1	0.637327	LncRNA5005
LncRNA276	97	22	-30.3333	-3.11628	0.0727901	2.84275	6.16453e-06	1	27	27	27	2.88863	LncRNA276	0	2311	102	102	102	9.66496	LncRNA276	0	2311	5	5	5	0.626979	LncRNA276	0	2311	44.6667	5	5	5	0.553165	LncRNA276	0	2311	30	30	30	2.39215	LncRNA276	0	2311	8	8	8	0.871464	LncRNA276
LncRNA4832	4	2	-2.66667	-9	0.0727948	6.61368	6.12663e-07	1	4	4	4	2.92598	LncRNA4832	0	338	3	3	3	1.94359	LncRNA4832	0	338	2	2	2	1.71473	LncRNA4832	0	338	3	0	0	0	0	LncRNA4832	0	338	1	1	1	0.545193	LncRNA4832	0	338	0	0	0	0	LncRNA4832
LncRNA1174	7	5	-4.66667	-5.66667	0.072846	4.80135	1.08335e-06	1	5	5	5	3.32319	LncRNA1174	0	372	5	5	5	2.94325	LncRNA1174	0	372	7	7	7	5.45303	LncRNA1174	0	372	5.66667	0	0	0	0	LncRNA1174	0	372	0	0	0	0	LncRNA1174	0	372	3	3	3	2.0302	LncRNA1174
LncRNA3353	17	7	9	1.84375	0.0728529	-1.96747	-2.39962e-06	1	8	8	8	3.83326	LncRNA3353	0	516	15	15	15	6.36563	LncRNA3353	0	516	9	9	9	5.05447	LncRNA3353	0	516	10.6667	25	25	25	12.3872	LncRNA3353	0	516	16	16	16	5.71397	LncRNA3353	0	516	18	18	18	8.78177	LncRNA3353
LncRNA3887	12	0	-4.66667	-4.5	0.0728891	3.72446	9.92624e-07	1	4	4	4	1.55013	LncRNA3887	0	638	12	12	12	4.1187	LncRNA3887	0	638	2	2	2	0.908432	LncRNA3887	0	638	6	2	2	2	0.801482	LncRNA3887	0	638	0	0	0	0	LncRNA3887	0	638	2	2	2	0.789167	LncRNA3887
ENSMUST00000241900.1	15	6	-6.66667	-3	0.0730637	2.86958	1.52131e-06	1	15	15	15	1.58626	ENSMUST00000241900.1	0	2338	9	9	9	0.842942	ENSMUST00000241900.1	0	2338	6	6	6	0.743686	ENSMUST00000241900.1	0	2338	10	0	0	0	0	ENSMUST00000241900.1	0	2338	8	8	8	0.63054	ENSMUST00000241900.1	0	2338	2	2	2	0.21535	ENSMUST00000241900.1
LncRNA7923	6	1	-3	-10	0.0730829	7.27448	6.81487e-07	1	6	6	6	2.64905	LncRNA7923	0	560	3	3	3	1.17309	LncRNA7923	0	560	1	1	1	0.517482	LncRNA7923	0	560	3.33333	0	0	0	0	LncRNA7923	0	560	1	1	1	0.329063	LncRNA7923	0	560	0	0	0	0	LncRNA7923
LncRNA8717	4	2	3	5.5	0.0731279	-4.98754	-7.42945e-07	1	1	1	1	0.500496	LncRNA8717	0	494	0	0	0	0	LncRNA8717	0	494	1	1	1	0.586619	LncRNA8717	0	494	0.666667	3	3	3	1.55267	LncRNA8717	0	494	4	4	4	1.49211	LncRNA8717	0	494	4	4	4	2.03841	LncRNA8717
LncRNA6811	9	4	6	2.38462	0.0733791	-2.46336	-1.54864e-06	1	3	3	3	0.73294	LncRNA6811	0	1012	3	3	3	0.649143	LncRNA6811	0	1012	7	7	7	2.00447	LncRNA6811	0	1012	4.33333	12	12	12	3.03169	LncRNA6811	0	1012	7	7	7	1.27463	LncRNA6811	0	1012	12	12	12	2.98511	LncRNA6811
LncRNA3011	7	2	-3.66667	-4.66667	0.0733853	4.21196	8.69782e-07	1	3	3	3	1.42368	LncRNA3011	0	521	4	4	4	1.68121	LncRNA3011	0	521	7	7	7	3.89353	LncRNA3011	0	521	4.66667	0	0	0	0	LncRNA3011	0	521	2	2	2	0.707391	LncRNA3011	0	521	1	1	1	0.483194	LncRNA3011
LncRNA4893	4	2	-2.66667	-9	0.0735362	6.62957	6.14296e-07	1	2	2	2	1.30472	LncRNA4893	0	379	4	4	4	2.31111	LncRNA4893	0	379	3	3	3	2.29385	LncRNA4893	0	379	3	0	0	0	0	LncRNA4893	0	379	1	1	1	0.486215	LncRNA4893	0	379	0	0	0	0	LncRNA4893
LncRNA8408	4	2	-2.66667	-9	0.073572	6.62963	6.14297e-07	1	2	2	2	1.07032	LncRNA8408	0	462	4	4	4	1.89591	LncRNA8408	0	462	3	3	3	1.88175	LncRNA8408	0	462	3	0	0	0	0	LncRNA8408	0	462	1	1	1	0.398864	LncRNA8408	0	462	0	0	0	0	LncRNA8408
LncRNA8356	4	2	-2.66667	-9	0.0736289	6.62971	6.14299e-07	1	2	2	2	0.869051	LncRNA8356	0	569	4	4	4	1.53939	LncRNA8356	0	569	3	3	3	1.52789	LncRNA8356	0	569	3	0	0	0	0	LncRNA8356	0	569	1	1	1	0.323858	LncRNA8356	0	569	0	0	0	0	LncRNA8356
LncRNA11137	7	1	3.66667	4.66667	0.0736691	-4.34564	-8.87337e-07	1	0	0	0	0	LncRNA11137	0	382	1	1	1	0.57324	LncRNA11137	0	382	2	2	2	1.51722	LncRNA11137	0	382	1	7	7	7	4.6851	LncRNA11137	0	382	5	5	5	2.41198	LncRNA11137	0	382	2	2	2	1.31803	LncRNA11137
LncRNA90	8	4	-4.33333	-3.6	0.0737413	3.38397	1.00551e-06	1	8	8	8	3.70405	LncRNA90	0	534	5	5	5	2.05035	LncRNA90	0	534	5	5	5	2.71339	LncRNA90	0	534	6	1	1	1	0.478788	LncRNA90	0	534	4	4	4	1.38034	LncRNA90	0	534	0	0	0	0	LncRNA90
LncRNA3253	8	1	-3.33333	-11	0.0737851	7.78818	7.74688e-07	1	8	8	8	5.47912	LncRNA3253	0	361	1	1	1	0.606586	LncRNA3253	0	361	2	2	2	1.60548	LncRNA3253	0	361	3.66667	0	0	0	0	LncRNA3253	0	361	0	0	0	0	LncRNA3253	0	361	1	1	1	0.697352	LncRNA3253
LncRNA6374	7	4	4.33333	3.16667	0.0738054	-3.19477	-1.08317e-06	1	4	4	4	1.70514	LncRNA6374	0	580	1	1	1	0.377548	LncRNA6374	0	580	1	1	1	0.499638	LncRNA6374	0	580	2	8	8	8	3.52652	LncRNA6374	0	580	6	6	6	1.9063	LncRNA6374	0	580	5	5	5	2.17021	LncRNA6374
LncRNA6509	8	2	3.66667	6.5	0.0738648	-5.63536	-8.5317e-07	1	2	2	2	1.23932	LncRNA6509	0	399	0	0	0	0	LncRNA6509	0	399	0	0	0	0	LncRNA6509	0	399	0.666667	4	4	4	2.56313	LncRNA6509	0	399	8	8	8	3.69474	LncRNA6509	0	399	1	1	1	0.630938	LncRNA6509
ENSMUST00000067136.7	351	62	-120.333	-2.15705	0.0739577	1.94671	2.38419e-05	1	168	165	168	20.5426	ENSMUST00000067136.7	0	2022	423	419	423	45.8099	ENSMUST00000067136.7	0	2022	82	82	82	11.7521	ENSMUST00000067136.7	0	2022	224.333	72	68	72	9.10407	ENSMUST00000067136.7	0	2022	144	144	144	13.1235	ENSMUST00000067136.7	0	2022	96	93	96	11.9522	ENSMUST00000067136.7
LncRNA12410	6	0	2.66667	#N/A	0.0741685	-24.4865	-6.96439e-07	1	0	0	0	0	LncRNA12410	0	334	0	0	0	0	LncRNA12410	0	334	0	0	0	0	LncRNA12410	0	334	0	0	0	0	0	LncRNA12410	0	334	2	2	2	1.10345	LncRNA12410	0	334	6	6	6	4.52235	LncRNA12410
LncRNA12369	5	0	2.66667	#N/A	0.074216	-21.6351	-6.11885e-07	1	0	0	0	0	LncRNA12369	0	304	0	0	0	0	LncRNA12369	0	304	0	0	0	0	LncRNA12369	0	304	0	3	3	3	2.52309	LncRNA12369	0	304	5	5	5	3.03085	LncRNA12369	0	304	0	0	0	0	LncRNA12369
ENSMUST00000207045.2	4	2	2.66667	9	0.0743356	-6.97634	-6.50025e-07	1	0	0	0	0	ENSMUST00000207045.2	0	2094	0	0	0	0	ENSMUST00000207045.2	0	2094	1	1	1	0.138391	ENSMUST00000207045.2	0	2094	0.333333	4	4	4	0.488391	ENSMUST00000207045.2	0	2094	3	3	3	0.264005	ENSMUST00000207045.2	0	2094	2	2	2	0.240443	ENSMUST00000207045.2
LncRNA4004	4	2	-2.66667	-9	0.0743444	6.39197	6.08855e-07	1	4	4	4	2.39463	LncRNA4004	0	413	3	3	3	1.59064	LncRNA4004	0	413	2	2	2	1.40334	LncRNA4004	0	413	3	0	0	0	0	LncRNA4004	0	413	0	0	0	0	LncRNA4004	0	413	1	1	1	0.60955	LncRNA4004
LncRNA7041	4	2	-2.66667	-9	0.0743661	6.39193	6.08854e-07	1	4	4	4	2.90877	LncRNA7041	0	340	3	3	3	1.93216	LncRNA7041	0	340	2	2	2	1.70465	LncRNA7041	0	340	3	0	0	0	0	LncRNA7041	0	340	0	0	0	0	LncRNA7041	0	340	1	1	1	0.740424	LncRNA7041
ENSMUST00000143568.2	22	1	7	2.5	0.074846	-2.51483	-1.65537e-06	1	6	6	6	3.85317	ENSMUST00000143568.2	0	385	6	6	6	3.41264	ENSMUST00000143568.2	0	385	2	2	2	1.5054	ENSMUST00000143568.2	0	385	4.66667	5	5	5	3.32042	ENSMUST00000143568.2	0	385	24	24	24	11.4873	ENSMUST00000143568.2	0	385	6	6	6	3.92329	ENSMUST00000143568.2
LncRNA2338	47	10	-16	-3.08696	0.0749504	2.78721	3.30637e-06	1	18	18	18	2.64276	LncRNA2338	0	1684	48	48	48	6.24164	LncRNA2338	0	1684	5	5	5	0.860421	LncRNA2338	0	1684	23.6667	1	1	1	0.151825	LncRNA2338	0	1684	15	15	15	1.64141	LncRNA2338	0	1684	7	7	7	1.04644	LncRNA2338
LncRNA12082	7	2	3.66667	6.5	0.0749622	-6.06105	-9.02097e-07	1	0	0	0	0	LncRNA12082	0	397	2	2	2	1.10316	LncRNA12082	0	397	0	0	0	0	LncRNA12082	0	397	0.666667	1	1	1	0.644012	LncRNA12082	0	397	7	7	7	3.24919	LncRNA12082	0	397	5	5	5	3.17058	LncRNA12082
LncRNA7834	6	2	-3	-10	0.0751841	7.7306	7.30696e-07	1	2	2	2	0.938311	LncRNA7834	0	527	2	2	2	0.831035	LncRNA7834	0	527	6	6	6	3.29931	LncRNA7834	0	527	3.33333	0	0	0	0	LncRNA7834	0	527	1	1	1	0.349669	LncRNA7834	0	527	0	0	0	0	LncRNA7834
ENSMUST00000246338.1	4	2	3	5.5	0.0751868	-5.13897	-7.53529e-07	1	1	1	1	0.936534	ENSMUST00000246338.1	0	264	1	1	1	0.829461	ENSMUST00000246338.1	0	264	0	0	0	0	ENSMUST00000246338.1	0	264	0.666667	4	4	4	3.87383	ENSMUST00000246338.1	0	264	3	3	3	2.09404	ENSMUST00000246338.1	0	264	4	4	4	3.81431	ENSMUST00000246338.1
ENSMUST00000232525.2	76	12	-30.6667	-1.92929	0.0752187	1.78537	6.33356e-06	1	43	43	43	0.540825	ENSMUST00000232525.2	0	19658	103	102	103	1.14735	ENSMUST00000232525.2	0	19658	45	45	45	0.663371	ENSMUST00000232525.2	0	19658	63.6667	27	27	27	0.351163	ENSMUST00000232525.2	0	19658	41	41	41	0.384337	ENSMUST00000232525.2	0	19658	31	31	31	0.396992	ENSMUST00000232525.2
LncRNA6400	6	4	-3.66667	-4.66667	0.0752483	4.18233	8.40774e-07	1	4	4	4	2.11321	LncRNA6400	0	468	6	6	6	2.80741	LncRNA6400	0	468	4	4	4	2.47684	LncRNA6400	0	468	4.66667	0	0	0	0	LncRNA6400	0	468	3	3	3	1.18125	LncRNA6400	0	468	0	0	0	0	LncRNA6400
LncRNA2080	14	2	-5.33333	-5	0.0752919	4.33225	1.14045e-06	1	5	5	5	1.60133	LncRNA2080	0	772	14	14	14	3.9711	LncRNA2080	0	772	1	1	1	0.375375	LncRNA2080	0	772	6.66667	1	1	1	0.331182	LncRNA2080	0	772	3	3	3	0.716096	LncRNA2080	0	772	0	0	0	0	LncRNA2080
ENSMUST00000176108.4	292	80	-98	-2.16206	0.0758743	2.01355	2.00928e-05	1	135	132	135	12.3348	ENSMUST00000176108.4	0	2706	342	336	342	27.6757	ENSMUST00000176108.4	0	2706	70	69	70	7.49641	ENSMUST00000176108.4	0	2706	182.333	50	48	50	4.72418	ENSMUST00000176108.4	0	2706	148	148	148	10.0786	ENSMUST00000176108.4	0	2706	55	53	55	5.11675	ENSMUST00000176108.4
LncRNA5880	10	0	-5	-3.5	0.0758928	3.30492	1.19772e-06	1	8	8	8	2.16171	LncRNA5880	0	915	3	3	3	0.717959	LncRNA5880	0	915	10	10	10	3.1671	LncRNA5880	0	915	7	0	0	0	0	LncRNA5880	0	915	3	3	3	0.604182	LncRNA5880	0	915	3	3	3	0.825391	LncRNA5880
LncRNA5288	7	4	4.66667	2.75	0.0758985	-2.77522	-1.16544e-06	1	2	2	2	1.04987	LncRNA5288	0	471	2	2	2	0.929841	LncRNA5288	0	471	4	4	4	2.46106	LncRNA5288	0	471	2.66667	9	9	9	4.88547	LncRNA5288	0	471	7	7	7	2.7387	LncRNA5288	0	471	6	6	6	3.20693	LncRNA5288
LncRNA2678	9	4	-5	-2.875	0.0759591	2.68795	1.12533e-06	1	7	7	7	5.213	LncRNA2678	0	332	10	10	10	6.59571	LncRNA2678	0	332	6	6	6	5.23717	LncRNA2678	0	332	7.66667	2	2	2	1.5402	LncRNA2678	0	332	5	5	5	2.77523	LncRNA2678	0	332	1	1	1	0.758266	LncRNA2678
LncRNA7758	13	1	-4.66667	-5.66667	0.0759992	4.8079	1.0117e-06	1	1	1	1	0.38632	LncRNA7758	0	640	13	13	13	4.44798	LncRNA7758	0	640	3	3	3	1.35839	LncRNA7758	0	640	5.66667	1	1	1	0.399489	LncRNA7758	0	640	2	2	2	0.575861	LncRNA7758	0	640	0	0	0	0	LncRNA7758
LncRNA3737	9	4	-5.66667	-2.30769	0.076001	2.20129	1.29895e-06	1	9	9	9	3.17887	LncRNA3737	0	700	9	9	9	2.81543	LncRNA3737	0	700	12	12	12	4.96783	LncRNA3737	0	700	10	5	5	5	1.82623	LncRNA3737	0	700	5	5	5	1.31625	LncRNA3737	0	700	3	3	3	1.0789	LncRNA3737
LncRNA9534	8	1	4.33333	3.16667	0.076051	-3.26968	-1.13259e-06	1	1	1	1	0.414146	LncRNA9534	0	597	2	2	2	0.733593	LncRNA9534	0	597	3	3	3	1.45623	LncRNA9534	0	597	2	7	7	7	2.99784	LncRNA9534	0	597	3	3	3	0.926007	LncRNA9534	0	597	9	9	9	3.79514	LncRNA9534
LncRNA3372	6	0	-3	#N/A	0.0760579	23.6516	6.71679e-07	1	6	6	6	4.07547	LncRNA3372	0	364	3	3	3	1.80476	LncRNA3372	0	364	0	0	0	0	LncRNA3372	0	364	3	0	0	0	0	LncRNA3372	0	364	0	0	0	0	LncRNA3372	0	364	0	0	0	0	LncRNA3372
LncRNA3025	5	0	-2.66667	#N/A	0.0761662	22.7554	6.45105e-07	1	5	5	5	3.54219	LncRNA3025	0	349	0	0	0	0	LncRNA3025	0	349	3	3	3	2.49103	LncRNA3025	0	349	2.66667	0	0	0	0	LncRNA3025	0	349	0	0	0	0	LncRNA3025	0	349	0	0	0	0	LncRNA3025
ENSMUST00000246486.1	17	1	-6.33333	-3.11111	0.0763202	2.79998	1.34803e-06	1	7	7	7	0.759419	ENSMUST00000246486.1	0	2279	18	17	18	1.72953	ENSMUST00000246486.1	0	2279	3	3	3	0.38147	ENSMUST00000246486.1	0	2279	9.33333	4	4	4	0.448745	ENSMUST00000246486.1	0	2279	4	4	4	0.323432	ENSMUST00000246486.1	0	2279	1	1	1	0.110463	ENSMUST00000246486.1
LncRNA3245	9	3	-5.33333	-4.2	0.0763862	3.71528	1.23713e-06	1	9	9	9	2.12735	LncRNA3245	0	1046	4	4	4	0.83739	LncRNA3245	0	1046	8	8	8	2.21637	LncRNA3245	0	1046	7	1	1	1	0.244429	LncRNA3245	0	1046	0	0	0	0	LncRNA3245	0	1046	4	4	4	0.962693	LncRNA3245
LncRNA4432	9	1	4	2.71429	0.0764502	-2.86491	-1.04131e-06	1	4	4	4	3.7892	LncRNA4432	0	261	3	3	3	2.51698	LncRNA4432	0	261	0	0	0	0	LncRNA4432	0	261	2.33333	9	9	9	8.8163	LncRNA4432	0	261	4	4	4	2.82414	LncRNA4432	0	261	6	6	6	5.78722	LncRNA4432
LncRNA8169	14	0	5.33333	3	0.0765919	-3.06726	-1.35401e-06	1	3	3	3	2.56656	LncRNA8169	0	289	2	2	2	1.51542	LncRNA8169	0	289	3	3	3	3.0082	LncRNA8169	0	289	2.66667	16	16	16	14.1549	LncRNA8169	0	289	3	3	3	1.91289	LncRNA8169	0	289	5	5	5	4.35544	LncRNA8169
ENSMUST00000149481.2	5	3	-3.33333	-4.33333	0.0767044	3.81146	7.62376e-07	1	4	4	4	0.687269	ENSMUST00000149481.2	0	1439	5	5	5	0.760867	ENSMUST00000149481.2	0	1439	4	4	4	0.805531	ENSMUST00000149481.2	0	1439	4.33333	0	0	0	0	ENSMUST00000149481.2	0	1439	2	2	2	0.256116	ENSMUST00000149481.2	0	1439	1	1	1	0.174944	ENSMUST00000149481.2
LncRNA2885	13	1	-7	-2.75	0.0772058	2.50768	1.52815e-06	1	16	16	16	4.79506	LncRNA2885	0	825	12	12	12	3.18513	LncRNA2885	0	825	5	5	5	1.7563	LncRNA2885	0	825	11	5	5	5	1.54953	LncRNA2885	0	825	3	3	3	0.670092	LncRNA2885	0	825	4	4	4	1.22058	LncRNA2885
LncRNA2614	6	1	-2.66667	#N/A	0.0772087	20.7764	5.86424e-07	1	1	1	1	0.616571	LncRNA2614	0	401	6	6	6	3.27647	LncRNA2614	0	401	1	1	1	0.722668	LncRNA2614	0	401	2.66667	0	0	0	0	LncRNA2614	0	401	0	0	0	0	LncRNA2614	0	401	0	0	0	0	LncRNA2614
LncRNA5240	7	2	-4	-4	0.0772187	3.46623	8.92328e-07	1	5	5	5	1.85341	LncRNA5240	0	667	7	7	7	2.29812	LncRNA5240	0	667	4	4	4	1.73787	LncRNA5240	0	667	5.33333	2	2	2	0.766635	LncRNA5240	0	667	0	0	0	0	LncRNA5240	0	667	2	2	2	0.754855	LncRNA5240
LncRNA5900	6	1	-2.66667	#N/A	0.0772271	20.7763	5.86422e-07	1	1	1	1	0.529433	LncRNA5900	0	467	6	6	6	2.81342	LncRNA5900	0	467	1	1	1	0.620535	LncRNA5900	0	467	2.66667	0	0	0	0	LncRNA5900	0	467	0	0	0	0	LncRNA5900	0	467	0	0	0	0	LncRNA5900
LncRNA6513	6	1	-2.66667	#N/A	0.0772341	20.7763	5.86421e-07	1	1	1	1	0.595771	LncRNA6513	0	415	6	6	6	3.16594	LncRNA6513	0	415	1	1	1	0.698289	LncRNA6513	0	415	2.66667	0	0	0	0	LncRNA6513	0	415	0	0	0	0	LncRNA6513	0	415	0	0	0	0	LncRNA6513
LncRNA8887	6	1	-2.66667	#N/A	0.0772439	20.7763	5.86419e-07	1	1	1	1	0.704402	LncRNA8887	0	351	6	6	6	3.74321	LncRNA8887	0	351	1	1	1	0.825612	LncRNA8887	0	351	2.66667	0	0	0	0	LncRNA8887	0	351	0	0	0	0	LncRNA8887	0	351	0	0	0	0	LncRNA8887
LncRNA3093	3	1	-2	#N/A	0.0773095	16.884	4.71002e-07	1	3	3	3	1.53568	LncRNA3093	0	483	1	1	1	0.45337	LncRNA3093	0	483	2	2	2	1.19996	LncRNA3093	0	483	2	0	0	0	0	LncRNA3093	0	483	0	0	0	0	LncRNA3093	0	483	0	0	0	0	LncRNA3093
LncRNA6780	5	3	3.33333	3	0.077338	-3.08971	-8.49884e-07	1	2	2	2	0.782421	LncRNA6780	0	632	3	3	3	1.03945	LncRNA6780	0	632	0	0	0	0	LncRNA6780	0	632	1.66667	5	5	5	2.02273	LncRNA6780	0	632	5	5	5	1.45787	LncRNA6780	0	632	5	5	5	1.99165	LncRNA6780
LncRNA3206	3	1	-2	#N/A	0.0773685	16.8841	4.71007e-07	1	3	3	3	1.77025	LncRNA3206	0	419	1	1	1	0.52262	LncRNA3206	0	419	2	2	2	1.38324	LncRNA3206	0	419	2	0	0	0	0	LncRNA3206	0	419	0	0	0	0	LncRNA3206	0	419	0	0	0	0	LncRNA3206
LncRNA5790	3	1	-2	#N/A	0.0773869	16.8842	4.71008e-07	1	3	3	3	2.385	LncRNA5790	0	311	1	1	1	0.704108	LncRNA5790	0	311	2	2	2	1.8636	LncRNA5790	0	311	2	0	0	0	0	LncRNA5790	0	311	0	0	0	0	LncRNA5790	0	311	0	0	0	0	LncRNA5790
LncRNA2750	12	2	-5.66667	-2.54545	0.0773901	2.31894	1.22263e-06	1	7	7	7	2.27426	LncRNA2750	0	761	15	15	15	4.31625	LncRNA2750	0	761	6	6	6	2.28481	LncRNA2750	0	761	9.33333	3	3	3	1.00791	LncRNA2750	0	761	4	4	4	0.968596	LncRNA2750	0	761	4	4	4	1.32323	LncRNA2750
LncRNA7755	3	1	-2	#N/A	0.0774297	16.8843	4.71012e-07	1	3	3	3	2.64905	LncRNA7755	0	280	1	1	1	0.782063	LncRNA7755	0	280	2	2	2	2.06993	LncRNA7755	0	280	2	0	0	0	0	LncRNA7755	0	280	0	0	0	0	LncRNA7755	0	280	0	0	0	0	LncRNA7755
LncRNA7876	3	1	-2	#N/A	0.0774725	16.8844	4.71015e-07	1	3	3	3	1.98325	LncRNA7876	0	374	1	1	1	0.585502	LncRNA7876	0	374	2	2	2	1.54968	LncRNA7876	0	374	2	0	0	0	0	LncRNA7876	0	374	0	0	0	0	LncRNA7876	0	374	0	0	0	0	LncRNA7876
ENSMUST00000218335.2	418	110	-131.667	-2.65966	0.0778126	2.42476	2.64897e-05	1	146	146	146	54.6109	ENSMUST00000218335.2	0	661	451	451	451	149.408	ENSMUST00000218335.2	0	661	36	36	36	15.7828	ENSMUST00000218335.2	0	661	211	33	33	33	12.7643	ENSMUST00000218335.2	0	661	149	149	149	41.5386	ENSMUST00000218335.2	0	661	56	56	56	21.3278	ENSMUST00000218335.2
LncRNA6483	5	1	-2.33333	#N/A	0.077823	19.2676	5.41683e-07	1	5	5	5	4.77307	LncRNA6483	0	259	1	1	1	0.845473	LncRNA6483	0	259	1	1	1	1.11888	LncRNA6483	0	259	2.33333	0	0	0	0	LncRNA6483	0	259	0	0	0	0	LncRNA6483	0	259	0	0	0	0	LncRNA6483
LncRNA610	5	1	-2.33333	#N/A	0.077844	19.2676	5.41683e-07	1	5	5	5	3.36846	LncRNA610	0	367	1	1	1	0.596669	LncRNA610	0	367	1	1	1	0.789618	LncRNA610	0	367	2.33333	0	0	0	0	LncRNA610	0	367	0	0	0	0	LncRNA610	0	367	0	0	0	0	LncRNA610
LncRNA2651	4	2	-2.66667	-9	0.0778463	6.6174	6.23568e-07	1	4	4	4	2.36598	LncRNA2651	0	418	2	2	2	1.04774	LncRNA2651	0	418	3	3	3	2.07983	LncRNA2651	0	418	3	1	1	1	0.611657	LncRNA2651	0	418	0	0	0	0	LncRNA2651	0	418	0	0	0	0	LncRNA2651
LncRNA5891	8	3	-5.33333	-2.6	0.0778889	2.4016	1.19009e-06	1	6	6	6	1.49242	LncRNA5891	0	994	11	11	11	2.42329	LncRNA5891	0	994	9	9	9	2.62385	LncRNA5891	0	994	8.66667	3	3	3	0.771648	LncRNA5891	0	994	3	3	3	0.556163	LncRNA5891	0	994	4	4	4	1.01306	LncRNA5891
ENSMUST00000247016.1	19	2	8	2.26316	0.0780541	-2.30594	-2.02135e-06	1	8	2	8	1.7305	ENSMUST00000247016.1	0	1143	2	0	2	0.383163	ENSMUST00000247016.1	0	1143	9	3	9	2.28181	ENSMUST00000247016.1	0	1143	6.33333	21	0	21	4.6974	ENSMUST00000247016.1	0	1143	10	2	10	1.61221	ENSMUST00000247016.1	0	1143	12	0	12	2.64298	ENSMUST00000247016.1
LncRNA3529	5	0	-2.66667	#N/A	0.0781215	21.5691	6.09929e-07	1	0	0	0	0	LncRNA3529	0	349	5	5	5	3.13721	LncRNA3529	0	349	3	3	3	2.49103	LncRNA3529	0	349	2.66667	0	0	0	0	LncRNA3529	0	349	0	0	0	0	LncRNA3529	0	349	0	0	0	0	LncRNA3529
LncRNA8772	6	2	4	3	0.0781515	-3.03721	-1.02163e-06	1	2	2	2	0.79628	LncRNA8772	0	621	1	1	1	0.352621	LncRNA8772	0	621	3	3	3	1.39995	LncRNA8772	0	621	2	7	7	7	2.88198	LncRNA8772	0	621	4	4	4	1.18696	LncRNA8772	0	621	7	7	7	2.8377	LncRNA8772
LncRNA10541	5	0	-2.66667	#N/A	0.0781872	21.5691	6.09928e-07	1	0	0	0	0	LncRNA10541	0	429	5	5	5	2.55219	LncRNA10541	0	429	3	3	3	2.0265	LncRNA10541	0	429	2.66667	0	0	0	0	LncRNA10541	0	429	0	0	0	0	LncRNA10541	0	429	0	0	0	0	LncRNA10541
LncRNA12066	6	1	3	10	0.0781964	-8.25477	-7.59316e-07	1	0	0	0	0	LncRNA12066	0	331	1	1	1	0.661564	LncRNA12066	0	331	0	0	0	0	LncRNA12066	0	331	0.333333	6	6	6	4.63455	LncRNA12066	0	331	1	1	1	0.556723	LncRNA12066	0	331	3	3	3	2.28167	LncRNA12066
ENSMUST00000180796.2	5	1	3	5.5	0.0782246	-4.966	-7.31334e-07	1	0	0	0	0	ENSMUST00000180796.2	0	2066	1	1	1	0.105991	ENSMUST00000180796.2	0	2066	1	1	1	0.140266	ENSMUST00000180796.2	0	2066	0.666667	5	5	5	0.618763	ENSMUST00000180796.2	0	2066	4	4	4	0.356777	ENSMUST00000180796.2	0	2066	2	2	2	0.243702	ENSMUST00000180796.2
LncRNA3315	9	1	4	4	0.0783232	-4.12439	-1.076e-06	1	1	1	1	0.356261	LncRNA3315	0	694	1	1	1	0.31553	LncRNA3315	0	694	2	2	2	0.835129	LncRNA3315	0	694	1.33333	5	5	5	1.84202	LncRNA3315	0	694	1	1	1	0.265526	LncRNA3315	0	694	10	10	10	3.62744	LncRNA3315
LncRNA10276	9	1	4.33333	3.16667	0.0785586	-3.25	-1.11474e-06	1	0	0	0	0	LncRNA10276	0	297	3	3	3	2.2119	LncRNA10276	0	297	3	3	3	2.92717	LncRNA10276	0	297	2	4	4	4	3.4434	LncRNA10276	0	297	6	6	6	3.72273	LncRNA10276	0	297	9	9	9	7.62861	LncRNA10276
LncRNA4462	8	1	-3.33333	-11	0.0785656	8.22724	8.25831e-07	1	1	1	1	0.554361	LncRNA4462	0	446	2	2	2	0.981962	LncRNA4462	0	446	8	8	8	5.19802	LncRNA4462	0	446	3.66667	0	0	0	0	LncRNA4462	0	446	0	0	0	0	LncRNA4462	0	446	1	1	1	0.564449	LncRNA4462
LncRNA11847	9	1	3.66667	12	0.078618	-9.44684	-8.7833e-07	1	0	0	0	0	LncRNA11847	0	310	1	1	1	0.706379	LncRNA11847	0	310	0	0	0	0	LncRNA11847	0	310	0.333333	9	9	9	7.42276	LncRNA11847	0	310	3	3	3	1.78331	LncRNA11847	0	310	0	0	0	0	LncRNA11847
LncRNA10090	5	1	3	5.5	0.0787107	-4.90962	-7.29196e-07	1	1	1	1	0.852569	LncRNA10090	0	290	0	0	0	0	LncRNA10090	0	290	1	1	1	0.999275	LncRNA10090	0	290	0.666667	5	5	5	4.40815	LncRNA10090	0	290	4	4	4	2.54173	LncRNA10090	0	290	2	2	2	1.73617	LncRNA10090
LncRNA6884	12	2	-4.33333	-7.5	0.0788223	6.00469	9.24727e-07	1	2	2	2	1.31513	LncRNA6884	0	376	12	12	12	6.98865	LncRNA6884	0	376	1	1	1	0.770718	LncRNA6884	0	376	5	0	0	0	0	LncRNA6884	0	376	2	2	2	0.980188	LncRNA6884	0	376	0	0	0	0	LncRNA6884
ENSMUST00000216586.2	15	7	-6.66667	-2.53846	0.0788553	2.4824	1.5302e-06	1	8	8	8	0.558904	ENSMUST00000216586.2	0	3539	15	15	15	0.928133	ENSMUST00000216586.2	0	3539	10	10	10	0.818847	ENSMUST00000216586.2	0	3539	11	3	3	3	0.216733	ENSMUST00000216586.2	0	3539	10	10	10	0.520699	ENSMUST00000216586.2	0	3539	0	0	0	0	ENSMUST00000216586.2
LncRNA29	2695	260	-706.667	-3.70754	0.0788747	3.63907	0.000161928	1	2758	2753	2758	1752.96	LncRNA29	0	389	63	62	63	35.4642	LncRNA29	0	389	82	79	82	61.0868	LncRNA29	0	389	967.667	350	347	350	230.04	LncRNA29	0	389	342	339	342	162.011	LncRNA29	0	389	91	89	91	58.8913	LncRNA29
LncRNA244	50	2	-18.6667	-2.4359	0.0788762	2.32332	4.0591e-06	1	26	26	26	3.34289	LncRNA244	0	1923	51	51	51	5.80752	LncRNA244	0	1923	18	18	18	2.71254	LncRNA244	0	1923	31.6667	20	20	20	2.6591	LncRNA244	0	1923	18	18	18	1.72489	LncRNA244	0	1923	1	1	1	0.130912	LncRNA244
LncRNA5285	4	2	-2.66667	-9	0.0788969	6.63382	6.25404e-07	1	2	2	2	1.35849	LncRNA5285	0	364	3	3	3	1.80476	LncRNA5285	0	364	4	4	4	3.1845	LncRNA5285	0	364	3	1	1	1	0.702397	LncRNA5285	0	364	0	0	0	0	LncRNA5285	0	364	0	0	0	0	LncRNA5285
LncRNA9739	11	0	5.33333	2.6	0.0789456	-2.63211	-1.31428e-06	1	2	2	2	0.560646	LncRNA9739	0	882	4	4	4	0.993096	LncRNA9739	0	882	4	4	4	1.31424	LncRNA9739	0	882	3.33333	13	13	13	3.76842	LncRNA9739	0	882	9	9	9	1.88036	LncRNA9739	0	882	4	4	4	1.1417	LncRNA9739
LncRNA2034	7	3	-4.33333	-3.16667	0.0790273	2.88779	9.72571e-07	1	6	6	6	2.0806	LncRNA2034	0	713	8	8	8	2.45697	LncRNA2034	0	713	5	5	5	2.03219	LncRNA2034	0	713	6.33333	3	3	3	1.07576	LncRNA2034	0	713	2	2	2	0.516901	LncRNA2034	0	713	1	1	1	0.353077	LncRNA2034
ENSMUST00000213142.2	885	265	-298.333	-2.25702	0.0792137	2.07359	6.01172e-05	1	447	337	447	132.835	ENSMUST00000213142.2	0	832	1019	703	1019	268.195	ENSMUST00000213142.2	0	832	141	104	141	49.111	ENSMUST00000213142.2	0	832	535.667	134	101	134	41.1781	ENSMUST00000213142.2	0	832	406	287	406	89.9228	ENSMUST00000213142.2	0	832	172	130	172	52.0433	ENSMUST00000213142.2
LncRNA11398	7	0	3	#N/A	0.0793659	-23.7672	-6.7511e-07	1	0	0	0	0	LncRNA11398	0	493	0	0	0	0	LncRNA11398	0	493	0	0	0	0	LncRNA11398	0	493	0	2	2	2	1.03721	LncRNA11398	0	493	7	7	7	2.61649	LncRNA11398	0	493	0	0	0	0	LncRNA11398
ENSMUST00000187630.2	11	2	5	2.15385	0.0793865	-2.27909	-1.30987e-06	1	4	4	4	0.954614	ENSMUST00000187630.2	0	1036	6	6	6	1.26821	ENSMUST00000187630.2	0	1036	3	3	3	0.83916	ENSMUST00000187630.2	0	1036	4.33333	14	14	14	3.45504	ENSMUST00000187630.2	0	1036	6	6	6	1.06723	ENSMUST00000187630.2	0	1036	8	8	8	1.94397	ENSMUST00000187630.2
LncRNA890	4	2	-2.66667	-9	0.0794466	6.4973	6.21611e-07	1	4	4	4	2.20263	LncRNA890	0	449	2	2	2	0.975401	LncRNA890	0	449	3	3	3	1.93623	LncRNA890	0	449	3	0	0	0	0	LncRNA890	0	449	0	0	0	0	LncRNA890	0	449	1	1	1	0.560678	LncRNA890
LncRNA8386	8	1	4	7	0.079519	-6.43864	-9.82571e-07	1	1	1	1	0.908989	LncRNA8386	0	272	1	1	1	0.805065	LncRNA8386	0	272	0	0	0	0	LncRNA8386	0	272	0.666667	0	0	0	0	LncRNA8386	0	272	8	8	8	5.41986	LncRNA8386	0	272	6	6	6	5.55318	LncRNA8386
LncRNA5903	20	2	8	2.26316	0.0798008	-2.26145	-1.9055e-06	1	6	6	6	4.50903	LncRNA5903	0	329	6	6	6	3.99351	LncRNA5903	0	329	7	7	7	6.16574	LncRNA5903	0	329	6.33333	8	8	8	6.21696	LncRNA5903	0	329	26	26	26	14.5628	LncRNA5903	0	329	9	9	9	6.88662	LncRNA5903
LncRNA2434	19	3	10.3333	1.775	0.0798144	-1.81759	-2.58112e-06	1	15	15	15	3.95803	LncRNA2434	0	937	11	11	11	2.57071	LncRNA2434	0	937	14	14	14	4.32984	LncRNA2434	0	937	13.3333	24	24	24	6.54871	LncRNA2434	0	937	30	30	30	5.89996	LncRNA2434	0	937	17	17	17	4.5674	LncRNA2434
LncRNA895	10	4	-5	-2.875	0.079928	2.68116	1.12001e-06	1	6	6	6	2.12837	LncRNA895	0	697	11	11	11	3.45589	LncRNA895	0	697	6	6	6	2.4946	LncRNA895	0	697	7.66667	2	2	2	0.733638	LncRNA895	0	697	5	5	5	1.32192	LncRNA895	0	697	1	1	1	0.361183	LncRNA895
LncRNA1318	8	1	-4	-4	0.0800057	3.56949	9.34297e-07	1	3	3	3	2.2683	LncRNA1318	0	327	5	5	5	3.34828	LncRNA1318	0	327	8	8	8	7.08966	LncRNA1318	0	327	5.33333	2	2	2	1.56375	LncRNA1318	0	327	0	0	0	0	LncRNA1318	0	327	2	2	2	1.53972	LncRNA1318
LncRNA10069	3	1	-2	#N/A	0.0802342	16.9442	4.72787e-07	1	1	1	1	0.7775	LncRNA10069	0	318	2	2	2	1.37722	LncRNA10069	0	318	3	3	3	2.73387	LncRNA10069	0	318	2	0	0	0	0	LncRNA10069	0	318	0	0	0	0	LncRNA10069	0	318	0	0	0	0	LncRNA10069
LncRNA6125	3	1	-2	#N/A	0.0803174	16.9444	4.72795e-07	1	1	1	1	0.84097	LncRNA6125	0	294	2	2	2	1.48964	LncRNA6125	0	294	3	3	3	2.95704	LncRNA6125	0	294	2	0	0	0	0	LncRNA6125	0	294	0	0	0	0	LncRNA6125	0	294	0	0	0	0	LncRNA6125
LncRNA8727	3	1	-2	#N/A	0.0803499	16.9445	4.72798e-07	1	1	1	1	0.947299	LncRNA8727	0	261	2	2	2	1.67799	LncRNA8727	0	261	3	3	3	3.33092	LncRNA8727	0	261	2	0	0	0	0	LncRNA8727	0	261	0	0	0	0	LncRNA8727	0	261	0	0	0	0	LncRNA8727
LncRNA9398	3	1	-2	#N/A	0.0803823	16.9446	4.72801e-07	1	1	1	1	0.65932	LncRNA9398	0	375	2	2	2	1.16788	LncRNA9398	0	375	3	3	3	2.31832	LncRNA9398	0	375	2	0	0	0	0	LncRNA9398	0	375	0	0	0	0	LncRNA9398	0	375	0	0	0	0	LncRNA9398
LncRNA9838	4	2	2.66667	9	0.080395	-7.42716	-6.75385e-07	1	0	0	0	0	LncRNA9838	0	375	1	1	1	0.58394	LncRNA9838	0	375	0	0	0	0	LncRNA9838	0	375	0.333333	3	3	3	2.04538	LncRNA9838	0	375	2	2	2	0.982802	LncRNA9838	0	375	4	4	4	2.68527	LncRNA9838
LncRNA9468	3	1	-2	#N/A	0.0804069	16.9447	4.72804e-07	1	1	1	1	0.800146	LncRNA9468	0	309	2	2	2	1.41733	LncRNA9468	0	309	3	3	3	2.81349	LncRNA9468	0	309	2	0	0	0	0	LncRNA9468	0	309	0	0	0	0	LncRNA9468	0	309	0	0	0	0	LncRNA9468
ENSMUST00000153726.2	5	2	-2.66667	-9	0.08041	6.40033	5.99503e-07	1	2	2	2	0.156286	ENSMUST00000153726.2	0	3164	5	5	5	0.346046	ENSMUST00000153726.2	0	3164	2	2	2	0.183179	ENSMUST00000153726.2	0	3164	3	1	1	1	0.0808068	ENSMUST00000153726.2	0	3164	0	0	0	0	ENSMUST00000153726.2	0	3164	0	0	0	0	ENSMUST00000153726.2
LncRNA6424	5	2	-2.66667	-9	0.0804274	6.40031	5.99502e-07	1	2	2	2	0.884598	LncRNA6424	0	559	5	5	5	1.95865	LncRNA6424	0	559	2	2	2	1.03682	LncRNA6424	0	559	3	1	1	1	0.457375	LncRNA6424	0	559	0	0	0	0	LncRNA6424	0	559	0	0	0	0	LncRNA6424
ENSMUST00000210776.2	1041	315	-354	-2.1028	0.0806741	1.94679	7.16807e-05	1	546	546	546	52.2632	ENSMUST00000210776.2	0	2583	1245	1234	1245	105.547	ENSMUST00000210776.2	0	2583	234	233	234	26.2527	ENSMUST00000210776.2	0	2583	675	204	202	204	20.1925	ENSMUST00000210776.2	0	2583	537	537	537	38.3104	ENSMUST00000210776.2	0	2583	222	221	222	21.6366	ENSMUST00000210776.2
LncRNA12225	3	1	2	#N/A	0.0807018	-17.7582	-4.96926e-07	1	0	0	0	0	LncRNA12225	0	340	0	0	0	0	LncRNA12225	0	340	0	0	0	0	LncRNA12225	0	340	0	3	3	3	2.25594	LncRNA12225	0	340	1	1	1	0.541986	LncRNA12225	0	340	2	2	2	1.48085	LncRNA12225
LncRNA12348	3	1	2	#N/A	0.0807224	-17.7583	-4.96928e-07	1	0	0	0	0	LncRNA12348	0	463	0	0	0	0	LncRNA12348	0	463	0	0	0	0	LncRNA12348	0	463	0	3	3	3	1.65663	LncRNA12348	0	463	1	1	1	0.398003	LncRNA12348	0	463	2	2	2	1.08745	LncRNA12348
LncRNA9649	7	0	-3	#N/A	0.0807615	22.6888	6.43132e-07	1	2	2	2	1.68768	LncRNA9649	0	293	7	7	7	5.23155	LncRNA9649	0	293	0	0	0	0	LncRNA9649	0	293	3	0	0	0	0	LncRNA9649	0	293	0	0	0	0	LncRNA9649	0	293	0	0	0	0	LncRNA9649
LncRNA3920	7	0	-3	#N/A	0.0807774	22.6888	6.4313e-07	1	2	2	2	0.821412	LncRNA3920	0	602	7	7	7	2.54625	LncRNA3920	0	602	0	0	0	0	LncRNA3920	0	602	3	0	0	0	0	LncRNA3920	0	602	0	0	0	0	LncRNA3920	0	602	0	0	0	0	LncRNA3920
LncRNA2191	7	0	-3	#N/A	0.0807902	22.6887	6.43128e-07	1	2	2	2	0.883018	LncRNA2191	0	560	7	7	7	2.73722	LncRNA2191	0	560	0	0	0	0	LncRNA2191	0	560	3	0	0	0	0	LncRNA2191	0	560	0	0	0	0	LncRNA2191	0	560	0	0	0	0	LncRNA2191
LncRNA10687	5	0	-2.66667	#N/A	0.0808282	22.709	6.43729e-07	1	0	0	0	0	LncRNA10687	0	252	3	3	3	2.60688	LncRNA10687	0	252	5	5	5	5.7498	LncRNA10687	0	252	2.66667	0	0	0	0	LncRNA10687	0	252	0	0	0	0	LncRNA10687	0	252	0	0	0	0	LncRNA10687
LncRNA10107	5	0	-2.66667	#N/A	0.0808587	22.709	6.43732e-07	1	0	0	0	0	LncRNA10107	0	312	3	3	3	2.10555	LncRNA10107	0	312	5	5	5	4.64407	LncRNA10107	0	312	2.66667	0	0	0	0	LncRNA10107	0	312	0	0	0	0	LncRNA10107	0	312	0	0	0	0	LncRNA10107
LncRNA7343	5	1	2.66667	9	0.0809959	-7.48137	-6.92516e-07	1	1	1	1	0.610482	LncRNA7343	0	405	0	0	0	0	LncRNA7343	0	405	0	0	0	0	LncRNA7343	0	405	0.333333	3	3	3	1.89387	LncRNA7343	0	405	1	1	1	0.455001	LncRNA7343	0	405	5	5	5	3.10795	LncRNA7343
LncRNA12354	4	0	2.33333	#N/A	0.0810071	-21.5538	-6.09475e-07	1	0	0	0	0	LncRNA12354	0	345	0	0	0	0	LncRNA12354	0	345	0	0	0	0	LncRNA12354	0	345	0	3	3	3	2.22324	LncRNA12354	0	345	0	0	0	0	LncRNA12354	0	345	4	4	4	2.91877	LncRNA12354
ENSMUST00000197991.2	84	6	-28.6667	-2.21127	0.0810161	1.99117	5.76646e-06	1	34	33	34	4.97711	ENSMUST00000197991.2	0	1689	98	95	98	12.7056	ENSMUST00000197991.2	0	1689	25	25	25	4.28937	ENSMUST00000197991.2	0	1689	52.3333	14	14	14	2.11925	ENSMUST00000197991.2	0	1689	31	30	31	3.3822	ENSMUST00000197991.2	0	1689	26	25	26	3.87528	ENSMUST00000197991.2
LncRNA12356	4	0	2.33333	#N/A	0.0810576	-21.554	-6.0948e-07	1	0	0	0	0	LncRNA12356	0	341	0	0	0	0	LncRNA12356	0	341	0	0	0	0	LncRNA12356	0	341	0	3	3	3	2.24932	LncRNA12356	0	341	0	0	0	0	LncRNA12356	0	341	4	4	4	2.95301	LncRNA12356
ENSMUST00000244338.1	31	8	-12	-2.56522	0.0810576	2.28203	2.47787e-06	1	16	16	16	1.81714	ENSMUST00000244338.1	0	2177	34	34	34	3.41995	ENSMUST00000244338.1	0	2177	9	9	9	1.19803	ENSMUST00000244338.1	0	2177	19.6667	14	14	14	1.6442	ENSMUST00000244338.1	0	2177	3	3	3	0.253939	ENSMUST00000244338.1	0	2177	6	6	6	0.693829	ENSMUST00000244338.1
LncRNA4258	9	4	-5.33333	-5	0.081151	4.22107	1.20845e-06	1	3	3	3	1.04323	LncRNA4258	0	711	9	9	9	2.77187	LncRNA4258	0	711	8	8	8	3.26064	LncRNA4258	0	711	6.66667	0	0	0	0	LncRNA4258	0	711	0	0	0	0	LncRNA4258	0	711	4	4	4	1.41628	LncRNA4258
LncRNA8701	6	2	-3	-10	0.0812512	7.17165	6.7232e-07	1	2	2	2	1.08919	LncRNA8701	0	454	6	6	6	2.89398	LncRNA8701	0	454	2	2	2	1.27661	LncRNA8701	0	454	3.33333	0	0	0	0	LncRNA8701	0	454	1	1	1	0.405893	LncRNA8701	0	454	0	0	0	0	LncRNA8701
LncRNA8165	6	2	-3	-10	0.0812624	7.17165	6.72319e-07	1	2	2	2	1.17736	LncRNA8165	0	420	6	6	6	3.12825	LncRNA8165	0	420	2	2	2	1.37995	LncRNA8165	0	420	3.33333	0	0	0	0	LncRNA8165	0	420	1	1	1	0.438751	LncRNA8165	0	420	0	0	0	0	LncRNA8165
ENSMUST00000246726.1	7	2	-3.66667	-6.5	0.0813195	5.13788	8.24121e-07	1	7	6	7	1.32015	ENSMUST00000246726.1	0	1311	4	4	4	0.668124	ENSMUST00000246726.1	0	1311	2	2	2	0.44209	ENSMUST00000246726.1	0	1311	4.33333	0	0	0	0	ENSMUST00000246726.1	0	1311	0	0	0	0	ENSMUST00000246726.1	0	1311	2	2	2	0.384049	ENSMUST00000246726.1
LncRNA7161	7	1	-3.66667	-4.66667	0.0814331	3.94245	8.06084e-07	1	4	4	4	1.74731	LncRNA7161	0	566	8	8	8	3.09509	LncRNA7161	0	566	2	2	2	1.02399	LncRNA7161	0	566	4.66667	1	1	1	0.451719	LncRNA7161	0	566	1	1	1	0.325575	LncRNA7161	0	566	1	1	1	0.444778	LncRNA7161
LncRNA4064	12	1	-4.66667	-8	0.081553	5.96468	9.78027e-07	1	4	4	4	1.57984	LncRNA4064	0	626	12	12	12	4.19765	LncRNA4064	0	626	0	0	0	0	LncRNA4064	0	626	5.33333	1	1	1	0.408423	LncRNA4064	0	626	0	0	0	0	LncRNA4064	0	626	1	1	1	0.402147	LncRNA4064
ENSMUST00000186337.2	1091	298	-353.667	-2.21954	0.0815617	2.05009	7.13383e-05	1	480	459	480	69.4021	ENSMUST00000186337.2	0	1710	1269	1206	1269	162.504	ENSMUST00000186337.2	0	1710	182	173	182	30.8431	ENSMUST00000186337.2	0	1710	643.667	191	183	191	28.5576	ENSMUST00000186337.2	0	1710	501	489	501	53.9895	ENSMUST00000186337.2	0	1710	178	176	178	26.205	ENSMUST00000186337.2
ENSMUST00000180685.2	52	13	-24.6667	-2.1746	0.0815633	1.98146	5.23428e-06	1	31	30	31	2.13558	ENSMUST00000180685.2	0	3589	62	62	62	3.78284	ENSMUST00000180685.2	0	3589	44	43	44	3.55273	ENSMUST00000180685.2	0	3589	45.6667	10	10	10	0.712379	ENSMUST00000180685.2	0	3589	20	19	20	1.02689	ENSMUST00000180685.2	0	3589	33	31	33	2.31473	ENSMUST00000180685.2
LncRNA4582	9	8	-5.66667	-3.125	0.0815829	3.08992	1.3317e-06	1	8	8	8	2.22994	LncRNA4582	0	887	9	9	9	2.22187	LncRNA4582	0	887	8	8	8	2.61366	LncRNA4582	0	887	8.33333	0	0	0	0	LncRNA4582	0	887	8	8	8	1.66201	LncRNA4582	0	887	0	0	0	0	LncRNA4582
LncRNA1540	9	5	-6	-2.63636	0.0816746	2.42317	1.3304e-06	1	8	8	8	2.32701	LncRNA1540	0	850	12	12	12	3.09145	LncRNA1540	0	850	9	9	9	3.06836	LncRNA1540	0	850	9.66667	3	3	3	0.902374	LncRNA1540	0	850	3	3	3	0.650384	LncRNA1540	0	850	5	5	5	1.48085	LncRNA1540
ENSMUST00000143801.2	35	9	21.6667	1.61905	0.081743	-1.66842	-5.51489e-06	1	31	31	31	18.3803	ENSMUST00000143801.2	0	417	35	35	35	18.3794	ENSMUST00000143801.2	0	417	39	39	39	27.1026	ENSMUST00000143801.2	0	417	35	60	60	60	36.7874	ENSMUST00000143801.2	0	417	66	66	66	29.1659	ENSMUST00000143801.2	0	417	44	44	44	26.5629	ENSMUST00000143801.2
LncRNA12393	3	1	2	#N/A	0.0817748	-17.7831	-4.97663e-07	1	0	0	0	0	LncRNA12393	0	340	0	0	0	0	LncRNA12393	0	340	0	0	0	0	LncRNA12393	0	340	0	1	1	1	0.751978	LncRNA12393	0	340	2	2	2	1.08397	LncRNA12393	0	340	3	3	3	2.22127	LncRNA12393
ENSMUST00000236548.3	504	110	-191	-1.9598	0.0818148	1.78967	3.7973e-05	1	352	305	352	26.7128	ENSMUST00000236548.3	0	3258	659	570	659	44.2929	ENSMUST00000236548.3	0	3258	159	131	159	14.1426	ENSMUST00000236548.3	0	3258	390	155	131	155	12.1637	ENSMUST00000236548.3	0	3258	269	237	269	15.2149	ENSMUST00000236548.3	0	3258	173	162	173	13.3676	ENSMUST00000236548.3
LncRNA11090	7	0	-3	#N/A	0.0819096	23.342	6.62502e-07	1	0	0	0	0	LncRNA11090	0	443	7	7	7	3.46014	LncRNA11090	0	443	2	2	2	1.30831	LncRNA11090	0	443	3	0	0	0	0	LncRNA11090	0	443	0	0	0	0	LncRNA11090	0	443	0	0	0	0	LncRNA11090
LncRNA5826	16	1	6.66667	2.53846	0.0819193	-2.62445	-1.74487e-06	1	7	7	7	2.27726	LncRNA5826	0	760	0	0	0	0	LncRNA5826	0	760	6	6	6	2.28781	LncRNA5826	0	760	4.33333	10	10	10	3.36411	LncRNA5826	0	760	7	7	7	1.69727	LncRNA5826	0	760	16	16	16	5.29988	LncRNA5826
ENSMUST00000133824.2	15	12	8	1.96	0.0819758	-2.16197	-2.1805e-06	1	4	4	4	0.764282	ENSMUST00000133824.2	0	1294	18	15	18	3.04606	ENSMUST00000133824.2	0	1294	3	3	3	0.671847	ENSMUST00000133824.2	0	1294	8.33333	18	13	18	3.5565	ENSMUST00000133824.2	0	1294	15	12	15	2.13611	ENSMUST00000133824.2	0	1294	16	16	16	3.11276	ENSMUST00000133824.2
LncRNA24	39	6	-15.3333	-3.42105	0.0819799	3.04505	3.15955e-06	1	26	26	26	4.67518	LncRNA24	0	1375	39	39	39	6.211	LncRNA24	0	1375	0	0	0	0	LncRNA24	0	1375	21.6667	4	4	4	0.743775	LncRNA24	0	1375	10	10	10	1.34018	LncRNA24	0	1375	5	5	5	0.915433	LncRNA24
LncRNA3851	9	3	4.33333	3.6	0.0820179	-3.53579	-1.04513e-06	1	4	4	4	1.9316	LncRNA3851	0	512	1	1	1	0.427691	LncRNA3851	0	512	0	0	0	0	LncRNA3851	0	512	1.66667	6	6	6	2.99616	LncRNA3851	0	512	9	9	9	3.23922	LncRNA3851	0	512	3	3	3	1.47506	LncRNA3851
ENSMUST00000246814.1	5	2	-2.66667	-9	0.0821156	6.27788	5.97224e-07	1	2	2	2	1.00099	ENSMUST00000246814.1	0	494	5	5	5	2.21637	ENSMUST00000246814.1	0	494	2	2	2	1.17324	ENSMUST00000246814.1	0	494	3	0	0	0	0	ENSMUST00000246814.1	0	494	0	0	0	0	ENSMUST00000246814.1	0	494	1	1	1	0.509604	ENSMUST00000246814.1
LncRNA33	5	2	-2.66667	-9	0.0821313	6.27784	5.97223e-07	1	2	2	2	0.743594	LncRNA33	0	665	5	5	5	1.64645	LncRNA33	0	665	2	2	2	0.871548	LncRNA33	0	665	3	0	0	0	0	LncRNA33	0	665	0	0	0	0	LncRNA33	0	665	1	1	1	0.378563	LncRNA33
ENSMUST00000190118.2	4	1	2	#N/A	0.0822024	-16.902	-4.71536e-07	1	0	0	0	0	ENSMUST00000190118.2	0	2599	0	0	0	0	ENSMUST00000190118.2	0	2599	0	0	0	0	ENSMUST00000190118.2	0	2599	0	1	1	1	0.0983735	ENSMUST00000190118.2	0	2599	4	4	4	0.28361	ENSMUST00000190118.2	0	2599	1	1	1	0.096862	ENSMUST00000190118.2
LncRNA12390	4	1	2	#N/A	0.0822466	-16.9018	-4.7153e-07	1	0	0	0	0	LncRNA12390	0	304	0	0	0	0	LncRNA12390	0	304	0	0	0	0	LncRNA12390	0	304	0	1	1	1	0.841029	LncRNA12390	0	304	4	4	4	2.42468	LncRNA12390	0	304	1	1	1	0.828106	LncRNA12390
LncRNA4708	18	3	-8	-3.18182	0.0823262	2.7736	1.67716e-06	1	13	13	13	4.81887	LncRNA4708	0	667	19	19	19	6.23774	LncRNA4708	0	667	3	3	3	1.3034	LncRNA4708	0	667	11.6667	6	6	6	2.2999	LncRNA4708	0	667	1	1	1	0.276275	LncRNA4708	0	667	4	4	4	1.50971	LncRNA4708
LncRNA3786	6	0	2.66667	#N/A	0.0823982	-22.4379	-6.35692e-07	1	0	0	0	0	LncRNA3786	0	282	0	0	0	0	LncRNA3786	0	282	0	0	0	0	LncRNA3786	0	282	0	6	6	6	5.43984	LncRNA3786	0	282	2	2	2	1.30692	LncRNA3786	0	282	0	0	0	0	LncRNA3786
ENSMUST00000241549.1	15	4	-9.33333	-1.96552	0.0827286	1.86068	2.03941e-06	1	22	22	22	7.31101	ENSMUST00000241549.1	0	744	21	21	21	6.18082	ENSMUST00000241549.1	0	744	14	14	14	5.45303	ENSMUST00000241549.1	0	744	19	10	10	10	3.43646	ENSMUST00000241549.1	0	744	12	12	12	2.97218	ENSMUST00000241549.1	0	744	7	7	7	2.36856	ENSMUST00000241549.1
ENSMUST00000239334.3	57	14	-25.6667	-1.95062	0.0827366	1.8114	5.29784e-06	1	56	55	56	8.6916	ENSMUST00000239334.3	0	1593	78	77	78	10.7221	ENSMUST00000239334.3	0	1593	24	24	24	4.36595	ENSMUST00000239334.3	0	1593	52.6667	23	23	23	3.69144	ENSMUST00000239334.3	0	1593	37	37	37	4.28009	ENSMUST00000239334.3	0	1593	21	21	21	3.31866	ENSMUST00000239334.3
LncRNA3300	4	3	3	5.5	0.0828101	-5.13312	-7.42888e-07	1	0	0	0	0	LncRNA3300	0	431	2	2	2	1.01614	LncRNA3300	0	431	0	0	0	0	LncRNA3300	0	431	0.666667	4	4	4	2.37283	LncRNA3300	0	431	4	4	4	1.71021	LncRNA3300	0	431	3	3	3	1.75228	LncRNA3300
ENSMUST00000127688.2	8	1	-4	-4	0.082824	3.55632	8.91985e-07	1	5	5	5	1.6309	ENSMUST00000127688.2	0	758	8	8	8	2.31111	ENSMUST00000127688.2	0	758	3	3	3	1.14693	ENSMUST00000127688.2	0	758	5.33333	2	2	2	0.674598	ENSMUST00000127688.2	0	758	2	2	2	0.486215	ENSMUST00000127688.2	0	758	0	0	0	0	ENSMUST00000127688.2
LncRNA6615	13	2	-5.66667	-2.54545	0.0830656	2.33634	1.23314e-06	1	6	6	6	1.42231	LncRNA6615	0	1043	15	15	15	3.14925	LncRNA6615	0	1043	7	7	7	1.9449	LncRNA6615	0	1043	9.33333	2	2	2	0.490264	LncRNA6615	0	1043	5	5	5	0.883391	LncRNA6615	0	1043	4	4	4	0.965462	LncRNA6615
ENSMUST00000243887.1	11	0	-3.66667	#N/A	0.0831133	33.825	9.7335e-07	1	0	0	0	0	ENSMUST00000243887.1	0	1263	0	0	0	0	ENSMUST00000243887.1	0	1263	11	4	11	2.5239	ENSMUST00000243887.1	0	1263	3.66667	0	0	0	0	ENSMUST00000243887.1	0	1263	0	0	0	0	ENSMUST00000243887.1	0	1263	0	0	0	0	ENSMUST00000243887.1
LncRNA9557	6	0	2.66667	#N/A	0.0831417	-23.6724	-6.72298e-07	1	0	0	0	0	LncRNA9557	0	261	0	0	0	0	LncRNA9557	0	261	0	0	0	0	LncRNA9557	0	261	0	6	6	6	5.87753	LncRNA9557	0	261	0	0	0	0	LncRNA9557	0	261	2	2	2	1.92907	LncRNA9557
LncRNA6584	6	0	2.66667	#N/A	0.0831658	-23.6725	-6.72299e-07	1	0	0	0	0	LncRNA6584	0	284	0	0	0	0	LncRNA6584	0	284	0	0	0	0	LncRNA6584	0	284	0	6	6	6	5.40154	LncRNA6584	0	284	0	0	0	0	LncRNA6584	0	284	2	2	2	1.77285	LncRNA6584
ENSMUST00000196302.2	34	2	-14.3333	-2.22857	0.0832526	2.01639	2.96143e-06	1	23	23	23	4.31132	ENSMUST00000196302.2	0	1319	41	41	41	6.80673	ENSMUST00000196302.2	0	1319	14	14	14	3.07586	ENSMUST00000196302.2	0	1319	26	7	7	7	1.35687	ENSMUST00000196302.2	0	1319	13	13	13	1.81621	ENSMUST00000196302.2	0	1319	15	15	15	2.8629	ENSMUST00000196302.2
LncRNA1501	6	2	-3.33333	-4.33333	0.0834876	3.78662	7.63449e-07	1	7	7	7	4.16037	LncRNA1501	0	416	3	3	3	1.57917	LncRNA1501	0	416	3	3	3	2.08983	LncRNA1501	0	416	4.33333	1	1	1	0.614598	LncRNA1501	0	416	1	1	1	0.44297	LncRNA1501	0	416	1	1	1	0.605154	LncRNA1501
LncRNA860	5	3	-3.33333	-4.33333	0.0836032	3.73585	7.66211e-07	1	4	4	4	1.88737	LncRNA860	0	524	4	4	4	1.67158	LncRNA860	0	524	5	5	5	2.76517	LncRNA860	0	524	4.33333	1	1	1	0.487925	LncRNA860	0	524	0	0	0	0	LncRNA860	0	524	2	2	2	0.960856	LncRNA860
ENSMUST00000181440.3	310	39	134.667	1.61679	0.0836278	-1.62915	-3.2489e-05	1	200	186	200	24.1923	ENSMUST00000181440.3	0	2044	208	194	208	22.2834	ENSMUST00000181440.3	0	2044	247	236	247	35.0186	ENSMUST00000181440.3	0	2044	218.333	304	291	304	38.0257	ENSMUST00000181440.3	0	2044	510	493	510	45.9787	ENSMUST00000181440.3	0	2044	245	235	245	30.1748	ENSMUST00000181440.3
ENSMUST00000173672.3	4489	844	-1576	-1.94655	0.0837299	1.78092	0.000312317	1	2721	2721	2721	31.7892	ENSMUST00000173672.3	0	21163	5697	5695	5697	58.9479	ENSMUST00000173672.3	0	21163	1305	1305	1305	17.8697	ENSMUST00000173672.3	0	21163	3241	1638	1638	1638	19.7889	ENSMUST00000173672.3	0	21163	2149	2149	2149	18.7123	ENSMUST00000173672.3	0	21163	1208	1208	1208	14.3697	ENSMUST00000173672.3
LncRNA642	4	2	-2.66667	-9	0.0838162	6.56023	6.29455e-07	1	3	3	3	1.15896	LncRNA642	0	640	2	2	2	0.684305	LncRNA642	0	640	4	4	4	1.81119	LncRNA642	0	640	3	0	0	0	0	LncRNA642	0	640	0	0	0	0	LncRNA642	0	640	1	1	1	0.39335	LncRNA642
LncRNA8230	4	2	-2.66667	-9	0.0838331	6.56022	6.29456e-07	1	3	3	3	1.31747	LncRNA8230	0	563	2	2	2	0.777896	LncRNA8230	0	563	4	4	4	2.0589	LncRNA8230	0	563	3	0	0	0	0	LncRNA8230	0	563	0	0	0	0	LncRNA8230	0	563	1	1	1	0.447148	LncRNA8230
ENSMUST00000180441.2	12	4	-6	-2.8	0.0839925	2.51771	1.30298e-06	1	7	7	7	0.581558	ENSMUST00000180441.2	0	2976	14	14	14	1.03014	ENSMUST00000180441.2	0	2976	7	7	7	0.681629	ENSMUST00000180441.2	0	2976	9.33333	3	3	3	0.257735	ENSMUST00000180441.2	0	2976	2	2	2	0.123841	ENSMUST00000180441.2	0	2976	5	5	5	0.422957	ENSMUST00000180441.2
ENSMUST00000221855.2	447	116	-151.333	-2.1407	0.0842736	1.95353	3.02023e-05	1	229	216	229	96.9506	ENSMUST00000221855.2	0	584	533	503	533	199.855	ENSMUST00000221855.2	0	584	90	82	90	44.6594	ENSMUST00000221855.2	0	584	284	86	78	86	37.6504	ENSMUST00000221855.2	0	584	206	200	206	65.0012	ENSMUST00000221855.2	0	584	106	99	106	45.6933	ENSMUST00000221855.2
LncRNA5067	9	3	-5	-2.66667	0.0843741	2.49588	1.12455e-06	1	7	7	7	2.71272	LncRNA5067	0	638	10	10	10	3.43225	LncRNA5067	0	638	7	7	7	3.17951	LncRNA5067	0	638	8	4	4	4	1.60296	LncRNA5067	0	638	4	4	4	1.15533	LncRNA5067	0	638	1	1	1	0.394583	LncRNA5067
LncRNA3499	19	1	-6	-4.6	0.0844571	4.19411	1.38071e-06	1	20	20	20	7.21883	LncRNA3499	0	685	1	1	1	0.319675	LncRNA3499	0	685	2	2	2	0.846102	LncRNA3499	0	685	7.66667	2	2	2	0.74649	LncRNA3499	0	685	2	2	2	0.53803	LncRNA3499	0	685	1	1	1	0.36751	LncRNA3499
ENSMUST00000244805.1	10	4	6	1.94737	0.0844598	-2.02965	-1.53334e-06	1	6	5	6	0.744714	ENSMUST00000244805.1	0	1992	8	7	8	0.879428	ENSMUST00000244805.1	0	1992	5	1	5	0.727384	ENSMUST00000244805.1	0	1992	6.33333	12	11	12	1.5402	ENSMUST00000244805.1	0	1992	15	12	15	1.38762	ENSMUST00000244805.1	0	1992	10	8	10	1.26378	ENSMUST00000244805.1
ENSMUST00000140021.2	425	102	-143.667	-2.04612	0.08463	1.8762	2.87197e-05	1	205	201	205	20.3229	ENSMUST00000140021.2	0	2494	528	516	528	46.3593	ENSMUST00000140021.2	0	2494	110	106	110	12.7814	ENSMUST00000140021.2	0	2494	281	103	102	103	10.5591	ENSMUST00000140021.2	0	2494	206	202	206	15.2208	ENSMUST00000140021.2	0	2494	103	98	103	10.3968	ENSMUST00000140021.2
LncRNA66	21	6	9.33333	1.93333	0.0846805	-2.09131	-2.54965e-06	1	15	15	15	2.17009	LncRNA66	0	1709	9	9	9	1.15319	LncRNA66	0	1709	6	6	6	1.0174	LncRNA66	0	1709	10	27	27	27	4.0393	LncRNA66	0	1709	10	10	10	1.07826	LncRNA66	0	1709	21	21	21	3.0934	LncRNA66
LncRNA5190	3	1	-2	#N/A	0.0848286	17.1437	4.78703e-07	1	2	2	2	1.41688	LncRNA5190	0	349	1	1	1	0.627443	LncRNA5190	0	349	3	3	3	2.49103	LncRNA5190	0	349	2	0	0	0	0	LncRNA5190	0	349	0	0	0	0	LncRNA5190	0	349	0	0	0	0	LncRNA5190
LncRNA5096	3	1	-2	#N/A	0.0848476	17.1437	4.78705e-07	1	2	2	2	1.83144	LncRNA5096	0	270	1	1	1	0.811028	LncRNA5096	0	270	3	3	3	3.21989	LncRNA5096	0	270	2	0	0	0	0	LncRNA5096	0	270	0	0	0	0	LncRNA5096	0	270	0	0	0	0	LncRNA5096
LncRNA3989	3	1	-2	#N/A	0.0848812	17.1439	4.78709e-07	1	2	2	2	1.38126	LncRNA3989	0	358	1	1	1	0.611669	LncRNA3989	0	358	3	3	3	2.42841	LncRNA3989	0	358	2	0	0	0	0	LncRNA3989	0	358	0	0	0	0	LncRNA3989	0	358	0	0	0	0	LncRNA3989
LncRNA3152	3	1	-2	#N/A	0.0849165	17.144	4.78714e-07	1	2	2	2	1.48943	LncRNA3152	0	332	1	1	1	0.659571	LncRNA3152	0	332	3	3	3	2.61858	LncRNA3152	0	332	2	0	0	0	0	LncRNA3152	0	332	0	0	0	0	LncRNA3152	0	332	0	0	0	0	LncRNA3152
ENSMUST00000202942.2	15	2	6.66667	2.42857	0.0850197	-2.40285	-1.57839e-06	1	6	6	6	0.886183	ENSMUST00000202942.2	0	1674	3	3	3	0.392433	ENSMUST00000202942.2	0	1674	5	5	5	0.865561	ENSMUST00000202942.2	0	1674	4.66667	12	12	12	1.83278	ENSMUST00000202942.2	0	1674	18	18	18	1.98146	ENSMUST00000202942.2	0	1674	4	4	4	0.601539	ENSMUST00000202942.2
LncRNA12301	11	0	3.66667	#N/A	0.0850369	-31.2333	-8.96498e-07	1	0	0	0	0	LncRNA12301	0	439	0	0	0	0	LncRNA12301	0	439	0	0	0	0	LncRNA12301	0	439	0	11	11	11	6.40638	LncRNA12301	0	439	0	0	0	0	LncRNA12301	0	439	0	0	0	0	LncRNA12301
LncRNA12274	11	0	3.66667	#N/A	0.0850712	-31.2333	-8.96498e-07	1	0	0	0	0	LncRNA12274	0	345	0	0	0	0	LncRNA12274	0	345	0	0	0	0	LncRNA12274	0	345	0	11	11	11	8.15188	LncRNA12274	0	345	0	0	0	0	LncRNA12274	0	345	0	0	0	0	LncRNA12274
LncRNA12242	11	0	3.66667	#N/A	0.0850922	-31.2333	-8.96498e-07	1	0	0	0	0	LncRNA12242	0	256	0	0	0	0	LncRNA12242	0	256	0	0	0	0	LncRNA12242	0	256	0	11	11	11	10.9859	LncRNA12242	0	256	0	0	0	0	LncRNA12242	0	256	0	0	0	0	LncRNA12242
LncRNA12293	11	0	3.66667	#N/A	0.085095	-31.2333	-8.96498e-07	1	0	0	0	0	LncRNA12293	0	462	0	0	0	0	LncRNA12293	0	462	0	0	0	0	LncRNA12293	0	462	0	11	11	11	6.08744	LncRNA12293	0	462	0	0	0	0	LncRNA12293	0	462	0	0	0	0	LncRNA12293
LncRNA10438	6	3	3.66667	3.75	0.0851529	-3.79059	-9.3035e-07	1	0	0	0	0	LncRNA10438	0	687	3	3	3	0.956234	LncRNA10438	0	687	1	1	1	0.421819	LncRNA10438	0	687	1.33333	6	6	6	2.23295	LncRNA10438	0	687	4	4	4	1.07293	LncRNA10438	0	687	5	5	5	1.8322	LncRNA10438
ENSMUST00000203350.2	28	5	13.6667	2.13889	0.0851751	-2.10344	-3.23518e-06	1	13	13	13	1.08185	ENSMUST00000203350.2	0	2971	5	5	5	0.368525	ENSMUST00000203350.2	0	2971	18	18	18	1.75571	ENSMUST00000203350.2	0	2971	12	33	33	33	2.83985	ENSMUST00000203350.2	0	2971	31	31	31	1.92277	ENSMUST00000203350.2	0	2971	13	13	13	1.10154	ENSMUST00000203350.2
LncRNA3190	11	1	-4.33333	-4.25	0.0852164	3.64375	9.30106e-07	1	3	3	3	0.779953	LncRNA3190	0	951	12	12	12	2.76312	LncRNA3190	0	951	2	2	2	0.609442	LncRNA3190	0	951	5.66667	1	1	1	0.268846	LncRNA3190	0	951	2	2	2	0.38754	LncRNA3190	0	951	1	1	1	0.264715	LncRNA3190
LncRNA263	241	16	80	1.84211	0.0852785	-1.82101	-1.85038e-05	1	120	120	120	47.0943	LncRNA263	0	630	68	68	68	23.6357	LncRNA263	0	630	97	97	97	44.6184	LncRNA263	0	630	95	103	103	103	41.8005	LncRNA263	0	630	309	309	309	90.3827	LncRNA263	0	630	113	113	113	45.1541	LncRNA263
LncRNA685	7	2	-3.66667	-4.66667	0.085282	3.92426	8.19358e-07	1	3	3	3	2.24089	LncRNA685	0	331	7	7	7	4.63095	LncRNA685	0	331	4	4	4	3.50199	LncRNA685	0	331	4.66667	1	1	1	0.772425	LncRNA685	0	331	0	0	0	0	LncRNA685	0	331	2	2	2	1.52111	LncRNA685
ENSMUST00000224007.2	867	244	-283.333	-2.18715	0.0854195	2.01362	5.69362e-05	1	399	379	399	36.5373	ENSMUST00000224007.2	0	2700	1017	969	1017	82.4816	ENSMUST00000224007.2	0	2700	150	141	150	16.0994	ENSMUST00000224007.2	0	2700	522	155	151	155	14.6775	ENSMUST00000224007.2	0	2700	403	392	403	27.5048	ENSMUST00000224007.2	0	2700	158	152	158	14.7317	ENSMUST00000224007.2
LncRNA765	14	0	-6	-3	0.0854268	2.65103	1.26204e-06	1	9	9	9	4.54124	LncRNA765	0	490	16	16	16	7.15029	LncRNA765	0	490	2	2	2	1.18282	LncRNA765	0	490	9	3	3	3	1.56534	LncRNA765	0	490	3	3	3	1.12822	LncRNA765	0	490	3	3	3	1.54129	LncRNA765
LncRNA2691	7	2	-3.33333	-6	0.0856314	5.11839	7.66462e-07	1	7	7	7	3.5907	LncRNA2691	0	482	3	3	3	1.36293	LncRNA2691	0	482	2	2	2	1.20245	LncRNA2691	0	482	4	0	0	0	0	LncRNA2691	0	482	2	2	2	0.764628	LncRNA2691	0	482	0	0	0	0	LncRNA2691
LncRNA9587	4	1	-2	#N/A	0.0857045	16.1223	4.48417e-07	1	1	1	1	0.751505	LncRNA9587	0	329	4	4	4	2.66234	LncRNA9587	0	329	1	1	1	0.88082	LncRNA9587	0	329	2	0	0	0	0	LncRNA9587	0	329	0	0	0	0	LncRNA9587	0	329	0	0	0	0	LncRNA9587
LncRNA9434	4	1	-2	#N/A	0.085731	16.1222	4.48414e-07	1	1	1	1	0.657567	LncRNA9434	0	376	4	4	4	2.32955	LncRNA9434	0	376	1	1	1	0.770718	LncRNA9434	0	376	2	0	0	0	0	LncRNA9434	0	376	0	0	0	0	LncRNA9434	0	376	0	0	0	0	LncRNA9434
LncRNA1226	4	1	-2	#N/A	0.0857366	16.1222	4.48413e-07	1	1	1	1	0.686792	LncRNA1226	0	360	4	4	4	2.43308	LncRNA1226	0	360	1	1	1	0.804972	LncRNA1226	0	360	2	0	0	0	0	LncRNA1226	0	360	0	0	0	0	LncRNA1226	0	360	0	0	0	0	LncRNA1226
LncRNA3474	4	1	-2	#N/A	0.0857507	16.1221	4.48412e-07	1	1	1	1	0.496476	LncRNA3474	0	498	4	4	4	1.75886	LncRNA3474	0	498	1	1	1	0.581907	LncRNA3474	0	498	2	0	0	0	0	LncRNA3474	0	498	0	0	0	0	LncRNA3474	0	498	0	0	0	0	LncRNA3474
LncRNA4155	4	1	-2	#N/A	0.085751	16.1221	4.48412e-07	1	1	1	1	0.981131	LncRNA4155	0	252	4	4	4	3.47584	LncRNA4155	0	252	1	1	1	1.14996	LncRNA4155	0	252	2	0	0	0	0	LncRNA4155	0	252	0	0	0	0	LncRNA4155	0	252	0	0	0	0	LncRNA4155
LncRNA8262	4	1	-2	#N/A	0.0857589	16.1221	4.48411e-07	1	1	1	1	0.692563	LncRNA8262	0	357	4	4	4	2.45353	LncRNA8262	0	357	1	1	1	0.811736	LncRNA8262	0	357	2	0	0	0	0	LncRNA8262	0	357	0	0	0	0	LncRNA8262	0	357	0	0	0	0	LncRNA8262
LncRNA4798	4	1	-2	#N/A	0.0857702	16.1221	4.4841e-07	1	1	1	1	0.749227	LncRNA4798	0	330	4	4	4	2.65427	LncRNA4798	0	330	1	1	1	0.878151	LncRNA4798	0	330	2	0	0	0	0	LncRNA4798	0	330	0	0	0	0	LncRNA4798	0	330	0	0	0	0	LncRNA4798
LncRNA5921	4	1	-2	#N/A	0.0857753	16.1221	4.48409e-07	1	1	1	1	0.78992	LncRNA5921	0	313	4	4	4	2.79844	LncRNA5921	0	313	1	1	1	0.925846	LncRNA5921	0	313	2	0	0	0	0	LncRNA5921	0	313	0	0	0	0	LncRNA5921	0	313	0	0	0	0	LncRNA5921
LncRNA7628	4	1	-2	#N/A	0.0857868	16.122	4.48408e-07	1	1	1	1	0.838119	LncRNA7628	0	295	4	4	4	2.96919	LncRNA7628	0	295	1	1	1	0.982338	LncRNA7628	0	295	2	0	0	0	0	LncRNA7628	0	295	0	0	0	0	LncRNA7628	0	295	0	0	0	0	LncRNA7628
LncRNA779	41	7	19	1.78082	0.0858572	-1.79871	-4.67027e-06	1	29	29	29	9.40959	LncRNA779	0	762	14	14	14	4.02321	LncRNA779	0	762	30	30	30	11.409	LncRNA779	0	762	24.3333	39	39	39	13.0856	LncRNA779	0	762	55	55	55	13.3007	LncRNA779	0	762	36	36	36	11.8934	LncRNA779
ENSMUST00000245556.1	13	2	5.66667	2.21429	0.0859364	-2.37921	-1.47936e-06	1	6	2	6	1.03019	ENSMUST00000245556.1	0	1440	8	2	8	1.21654	ENSMUST00000245556.1	0	1440	0	0	0	0	ENSMUST00000245556.1	0	1440	4.66667	13	8	13	2.30816	ENSMUST00000245556.1	0	1440	10	3	10	1.27969	ENSMUST00000245556.1	0	1440	8	4	8	1.39858	ENSMUST00000245556.1
LncRNA2067	20	7	-11.3333	-1.94444	0.0859904	1.81367	2.42721e-06	1	21	21	21	10.4051	LncRNA2067	0	499	29	29	29	12.7262	LncRNA2067	0	499	20	20	20	11.6148	LncRNA2067	0	499	23.3333	9	9	9	4.61133	LncRNA2067	0	499	13	13	13	4.80076	LncRNA2067	0	499	14	14	14	7.06296	LncRNA2067
LncRNA4801	8	1	-3.66667	-12	0.0860049	7.83489	7.82463e-07	1	4	4	4	2.20263	LncRNA4801	0	449	8	8	8	3.90161	LncRNA4801	0	449	0	0	0	0	LncRNA4801	0	449	4	0	0	0	0	LncRNA4801	0	449	0	0	0	0	LncRNA4801	0	449	1	1	1	0.560678	LncRNA4801
LncRNA2282	24	3	-9.66667	-3.41667	0.086465	2.91373	1.97541e-06	1	15	15	15	2.31647	LncRNA2282	0	1601	25	25	25	3.41939	LncRNA2282	0	1601	1	1	1	0.181006	LncRNA2282	0	1601	13.6667	5	5	5	0.798478	LncRNA2282	0	1601	2	2	2	0.2302	LncRNA2282	0	1601	5	5	5	0.786209	LncRNA2282
LncRNA9481	6	1	3.33333	11	0.0865356	-8.42257	-7.72932e-07	1	0	0	0	0	LncRNA9481	0	403	1	1	1	0.543369	LncRNA9481	0	403	0	0	0	0	LncRNA9481	0	403	0.333333	5	5	5	3.17212	LncRNA9481	0	403	6	6	6	2.74355	LncRNA9481	0	403	0	0	0	0	LncRNA9481
LncRNA3897	6	3	3.66667	4.66667	0.0865543	-4.53889	-8.92206e-07	1	0	0	0	0	LncRNA3897	0	548	3	3	3	1.19878	LncRNA3897	0	548	0	0	0	0	LncRNA3897	0	548	1	6	6	6	2.79934	LncRNA3897	0	548	6	6	6	2.01761	LncRNA3897	0	548	2	2	2	0.918774	LncRNA3897
LncRNA10360	7	1	3	10	0.0868609	-7.64151	-7.28965e-07	1	0	0	0	0	LncRNA10360	0	441	0	0	0	0	LncRNA10360	0	441	1	1	1	0.65712	LncRNA10360	0	441	0.333333	7	7	7	4.0583	LncRNA10360	0	441	2	2	2	0.835716	LncRNA10360	0	441	1	1	1	0.570849	LncRNA10360
LncRNA6517	10	2	-4	-7	0.0870122	5.76511	8.82194e-07	1	1	1	1	0.731494	LncRNA6517	0	338	10	10	10	6.47863	LncRNA6517	0	338	3	3	3	2.5721	LncRNA6517	0	338	4.66667	0	0	0	0	LncRNA6517	0	338	2	2	2	1.09039	LncRNA6517	0	338	0	0	0	0	LncRNA6517
ENSMUST00000247585.1	9	2	-5	-2.875	0.0876357	2.63368	1.10064e-06	1	11	11	11	4.58633	ENSMUST00000247585.1	0	593	9	9	9	3.32344	ENSMUST00000247585.1	0	593	3	3	3	1.46605	ENSMUST00000247585.1	0	593	7.66667	2	2	2	0.862302	ENSMUST00000247585.1	0	593	4	4	4	1.243	ENSMUST00000247585.1	0	593	2	2	2	0.849053	ENSMUST00000247585.1
LncRNA4219	9	4	-5.66667	-2.30769	0.0877867	2.17216	1.26776e-06	1	8	8	8	1.90006	LncRNA4219	0	1041	12	12	12	2.52424	LncRNA4219	0	1041	10	10	10	2.78376	LncRNA4219	0	1041	10	3	3	3	0.736809	LncRNA4219	0	1041	6	6	6	1.06211	LncRNA4219	0	1041	4	4	4	0.967317	LncRNA4219
LncRNA2606	163	42	-51.6667	-3.58333	0.0878705	3.34906	1.06144e-05	1	46	46	46	2.51732	LncRNA2606	0	4518	165	165	165	7.99719	LncRNA2606	0	4518	4	4	4	0.256565	LncRNA2606	0	4518	71.6667	2	2	2	0.11318	LncRNA2606	0	4518	50	50	50	2.03935	LncRNA2606	0	4518	8	8	8	0.445762	LncRNA2606
ENSMUST00000224307.2	8	2	-4.66667	-3.8	0.0878983	3.34801	1.05352e-06	1	4	4	4	0.537197	ENSMUST00000224307.2	0	1841	8	8	8	0.951559	ENSMUST00000224307.2	0	1841	7	7	7	1.10186	ENSMUST00000224307.2	0	1841	6.33333	2	2	2	0.277754	ENSMUST00000224307.2	0	1841	0	0	0	0	ENSMUST00000224307.2	0	1841	3	3	3	0.41023	ENSMUST00000224307.2
ENSMUST00000170214.2	72	7	-36.3333	-1.80741	0.0879416	1.65556	7.31765e-06	1	78	78	78	9.53764	ENSMUST00000170214.2	0	2022	113	113	113	12.2376	ENSMUST00000170214.2	0	2022	53	53	53	7.59588	ENSMUST00000170214.2	0	2022	81.3333	48	48	48	6.06938	ENSMUST00000170214.2	0	2022	41	41	41	3.73654	ENSMUST00000170214.2	0	2022	46	46	46	5.72712	ENSMUST00000170214.2
LncRNA214	30	4	13	1.8125	0.0880002	-1.88231	-3.2969e-06	1	14	14	14	9.97531	LncRNA214	0	347	19	19	19	11.9901	LncRNA214	0	347	15	15	15	12.5269	LncRNA214	0	347	16	44	44	44	32.4196	LncRNA214	0	347	28	28	28	14.8695	LncRNA214	0	347	15	15	15	10.8823	LncRNA214
ENSMUST00000221742.2	7	1	-3.33333	-6	0.0882783	4.80129	7.42261e-07	1	2	2	2	0.260395	ENSMUST00000221742.2	0	1899	7	7	7	0.807184	ENSMUST00000221742.2	0	1899	3	3	3	0.457804	ENSMUST00000221742.2	0	1899	4	1	1	1	0.134635	ENSMUST00000221742.2	0	1899	0	0	0	0	ENSMUST00000221742.2	0	1899	1	1	1	0.132567	ENSMUST00000221742.2
LncRNA4033	4	3	-3	-5.5	0.088407	4.5599	6.85205e-07	1	4	4	4	1.71104	LncRNA4033	0	578	4	4	4	1.51542	LncRNA4033	0	578	3	3	3	1.5041	LncRNA4033	0	578	3.66667	2	2	2	0.884681	LncRNA4033	0	578	0	0	0	0	LncRNA4033	0	578	0	0	0	0	LncRNA4033
LncRNA3110	4	3	-3	-5.5	0.0884626	4.55989	6.85205e-07	1	4	4	4	2.32701	LncRNA3110	0	425	4	4	4	2.06097	LncRNA3110	0	425	3	3	3	2.04558	LncRNA3110	0	425	3.66667	2	2	2	1.20317	LncRNA3110	0	425	0	0	0	0	LncRNA3110	0	425	0	0	0	0	LncRNA3110
LncRNA2377	16	8	-9	-2.35	0.0884951	2.21564	2.04775e-06	1	16	15	16	7.83351	LncRNA2377	0	505	13	13	13	5.63705	LncRNA2377	0	505	18	18	18	10.3291	LncRNA2377	0	505	15.6667	13	13	13	6.58167	LncRNA2377	0	505	2	2	2	0.729803	LncRNA2377	0	505	5	5	5	2.49252	LncRNA2377
LncRNA150	53	22	-20	-2.22449	0.0885233	2.10972	4.23969e-06	1	37	37	37	5.80461	LncRNA150	0	1576	60	60	60	8.33671	LncRNA150	0	1576	12	12	12	2.20652	LncRNA150	0	1576	36.3333	10	10	10	1.62229	LncRNA150	0	1576	32	32	32	3.74163	LncRNA150	0	1576	7	7	7	1.11815	LncRNA150
ENSMUST00000209307.2	57	21	-22	-2.11864	0.0886695	1.98197	4.58497e-06	1	41	41	41	4.10075	ENSMUST00000209307.2	0	2472	69	68	69	6.11224	ENSMUST00000209307.2	0	2472	15	14	15	1.75843	ENSMUST00000209307.2	0	2472	41.6667	13	13	13	1.34456	ENSMUST00000209307.2	0	2472	34	34	34	2.53453	ENSMUST00000209307.2	0	2472	12	12	12	1.22206	ENSMUST00000209307.2
LncRNA4073	7	1	-3	-10	0.0886764	7.49545	7.03222e-07	1	7	7	7	3.30921	LncRNA4073	0	523	1	1	1	0.418695	LncRNA4073	0	523	2	2	2	1.10818	LncRNA4073	0	523	3.33333	0	0	0	0	LncRNA4073	0	523	1	1	1	0.352343	LncRNA4073	0	523	0	0	0	0	LncRNA4073
LncRNA1012	10	3	-5.33333	-2.6	0.0888532	2.43999	1.18608e-06	1	10	10	10	3.02626	LncRNA1012	0	817	11	11	11	2.94829	LncRNA1012	0	817	5	5	5	1.7735	LncRNA1012	0	817	8.66667	3	3	3	0.938823	LncRNA1012	0	817	6	6	6	1.35331	LncRNA1012	0	817	1	1	1	0.308132	LncRNA1012
LncRNA985	15	4	-9	-2.17391	0.0889792	2.02585	1.99207e-06	1	13	13	13	3.66498	LncRNA985	0	877	18	18	18	4.49441	LncRNA985	0	877	19	19	19	6.27823	LncRNA985	0	877	16.6667	10	10	10	2.91531	LncRNA985	0	877	4	4	4	0.840481	LncRNA985	0	877	9	9	9	2.58346	LncRNA985
LncRNA2754	12	4	-6	-3.57143	0.0889973	3.23882	1.39612e-06	1	13	13	13	4.14734	LncRNA2754	0	775	3	3	3	0.847655	LncRNA2754	0	775	9	9	9	3.3653	LncRNA2754	0	775	8.33333	1	1	1	0.3299	LncRNA2754	0	775	1	1	1	0.237775	LncRNA2754	0	775	5	5	5	1.62416	LncRNA2754
LncRNA10969	8	1	3.33333	11	0.0891177	-8.88009	-8.72727e-07	1	0	0	0	0	LncRNA10969	0	372	0	0	0	0	LncRNA10969	0	372	1	1	1	0.779005	LncRNA10969	0	372	0.333333	0	0	0	0	LncRNA10969	0	372	3	3	3	1.48609	LncRNA10969	0	372	8	8	8	5.41385	LncRNA10969
LncRNA9484	17	1	5.33333	9	0.089223	-7.69583	-1.17517e-06	1	0	0	0	0	LncRNA9484	0	611	2	2	2	0.716784	LncRNA9484	0	611	0	0	0	0	LncRNA9484	0	611	0.666667	0	0	0	0	LncRNA9484	0	611	17	17	17	5.12714	LncRNA9484	0	611	1	1	1	0.41202	LncRNA9484
LncRNA3116	7	0	-2.66667	#N/A	0.0894949	24.2575	6.89647e-07	1	1	1	1	0.613511	LncRNA3116	0	403	0	0	0	0	LncRNA3116	0	403	7	7	7	5.03357	LncRNA3116	0	403	2.66667	0	0	0	0	LncRNA3116	0	403	0	0	0	0	LncRNA3116	0	403	0	0	0	0	LncRNA3116
LncRNA1275	50	3	-14.3333	-4.07143	0.0895026	3.74291	2.9428e-06	1	5	5	5	1.70514	LncRNA1275	0	725	50	50	50	15.1019	LncRNA1275	0	725	2	2	2	0.79942	LncRNA1275	0	725	19	2	2	2	0.705304	LncRNA1275	0	725	12	12	12	3.05008	LncRNA1275	0	725	0	0	0	0	LncRNA1275
ENSMUST00000156167.2	2	1	-1.66667	#N/A	0.0895294	13.9358	3.8358e-07	1	2	0	2	0.7034	ENSMUST00000156167.2	0	703	2	0	2	0.62298	ENSMUST00000156167.2	0	703	1	0	1	0.412219	ENSMUST00000156167.2	0	703	1.66667	0	0	0	0	ENSMUST00000156167.2	0	703	0	0	0	0	ENSMUST00000156167.2	0	703	0	0	0	0	ENSMUST00000156167.2
LncRNA7913	6	2	3.33333	3.5	0.0895334	-3.55006	-8.64678e-07	1	2	2	2	0.745837	LncRNA7913	0	663	1	1	1	0.330283	LncRNA7913	0	663	1	1	1	0.437089	LncRNA7913	0	663	1.33333	4	4	4	1.54252	LncRNA7913	0	663	3	3	3	0.833825	LncRNA7913	0	663	7	7	7	2.65793	LncRNA7913
LncRNA6056	2	1	-1.66667	#N/A	0.0895492	13.9357	3.83579e-07	1	2	2	2	1.38513	LncRNA6056	0	357	2	2	2	1.22677	LncRNA6056	0	357	1	1	1	0.811736	LncRNA6056	0	357	1.66667	0	0	0	0	LncRNA6056	0	357	0	0	0	0	LncRNA6056	0	357	0	0	0	0	LncRNA6056
LncRNA5823	2	1	-1.66667	#N/A	0.0895507	13.9357	3.83579e-07	1	2	2	2	1.094	LncRNA5823	0	452	2	2	2	0.968927	LncRNA5823	0	452	1	1	1	0.641128	LncRNA5823	0	452	1.66667	0	0	0	0	LncRNA5823	0	452	0	0	0	0	LncRNA5823	0	452	0	0	0	0	LncRNA5823
LncRNA5658	2	1	-1.66667	#N/A	0.0895521	13.9357	3.83579e-07	1	2	2	2	1.34008	LncRNA5658	0	369	2	2	2	1.18687	LncRNA5658	0	369	1	1	1	0.785338	LncRNA5658	0	369	1.66667	0	0	0	0	LncRNA5658	0	369	0	0	0	0	LncRNA5658	0	369	0	0	0	0	LncRNA5658
LncRNA3505	2	1	-1.66667	#N/A	0.0895536	13.9357	3.83579e-07	1	2	2	2	1.41283	LncRNA3505	0	350	2	2	2	1.2513	LncRNA3505	0	350	1	1	1	0.827971	LncRNA3505	0	350	1.66667	0	0	0	0	LncRNA3505	0	350	0	0	0	0	LncRNA3505	0	350	0	0	0	0	LncRNA3505
LncRNA8487	2	1	-1.66667	#N/A	0.0895784	13.9357	3.83578e-07	1	2	2	2	1.57984	LncRNA8487	0	313	2	2	2	1.39922	LncRNA8487	0	313	1	1	1	0.925846	LncRNA8487	0	313	1.66667	0	0	0	0	LncRNA8487	0	313	0	0	0	0	LncRNA8487	0	313	0	0	0	0	LncRNA8487
LncRNA8514	2	1	-1.66667	#N/A	0.0895983	13.9357	3.83577e-07	1	2	2	2	1.42095	LncRNA8514	0	348	2	2	2	1.25849	LncRNA8514	0	348	1	1	1	0.832729	LncRNA8514	0	348	1.66667	0	0	0	0	LncRNA8514	0	348	0	0	0	0	LncRNA8514	0	348	0	0	0	0	LncRNA8514
LncRNA8796	2	1	-1.66667	#N/A	0.0895983	13.9357	3.83577e-07	1	2	2	2	1.5122	LncRNA8796	0	327	2	2	2	1.33931	LncRNA8796	0	327	1	1	1	0.886207	LncRNA8796	0	327	1.66667	0	0	0	0	LncRNA8796	0	327	0	0	0	0	LncRNA8796	0	327	0	0	0	0	LncRNA8796
LncRNA4609	6	0	-2.66667	#N/A	0.0899019	21.2876	6.01582e-07	1	6	6	6	3.79404	LncRNA4609	0	391	2	2	2	1.12009	LncRNA4609	0	391	0	0	0	0	LncRNA4609	0	391	2.66667	0	0	0	0	LncRNA4609	0	391	0	0	0	0	LncRNA4609	0	391	0	0	0	0	LncRNA4609
LncRNA1044	6	0	-2.66667	#N/A	0.0899357	21.2876	6.0158e-07	1	6	6	6	4.50903	LncRNA1044	0	329	2	2	2	1.33117	LncRNA1044	0	329	0	0	0	0	LncRNA1044	0	329	2.66667	0	0	0	0	LncRNA1044	0	329	0	0	0	0	LncRNA1044	0	329	0	0	0	0	LncRNA1044
LncRNA3007	27	3	-12.3333	-2.19355	0.0900284	2.02166	2.64879e-06	1	10	10	10	2.63587	LncRNA3007	0	938	35	35	35	8.17081	LncRNA3007	0	938	23	23	23	7.10572	LncRNA3007	0	938	22.6667	8	8	8	2.18058	LncRNA3007	0	938	10	10	10	1.96456	LncRNA3007	0	938	13	13	13	3.48899	LncRNA3007
LncRNA2245	10	2	-4.66667	-3	0.0900706	2.77237	1.04315e-06	1	4	4	4	1.41891	LncRNA2245	0	697	11	11	11	3.45589	LncRNA2245	0	697	6	6	6	2.4946	LncRNA2245	0	697	7	2	2	2	0.733638	LncRNA2245	0	697	4	4	4	1.05753	LncRNA2245	0	697	1	1	1	0.361183	LncRNA2245
LncRNA731	7	1	-3	-10	0.0900857	7.11513	6.97468e-07	1	7	7	7	4.76781	LncRNA731	0	363	1	1	1	0.603244	LncRNA731	0	363	2	2	2	1.59664	LncRNA731	0	363	3.33333	0	0	0	0	LncRNA731	0	363	0	0	0	0	LncRNA731	0	363	1	1	1	0.69351	LncRNA731
ENSMUST00000131416.3	27	17	-20.6667	-1.79487	0.0901571	1.6867	4.42815e-06	1	49	49	49	5.36775	ENSMUST00000131416.3	0	2257	49	49	49	4.75406	ENSMUST00000131416.3	0	2257	42	42	42	5.39263	ENSMUST00000131416.3	0	2257	46.6667	31	31	31	3.51168	ENSMUST00000131416.3	0	2257	22	22	22	1.79622	ENSMUST00000131416.3	0	2257	25	25	25	2.78848	ENSMUST00000131416.3
LncRNA8462	6	1	3.66667	3.75	0.0901812	-3.65107	-9.08617e-07	1	1	1	1	0.445487	LncRNA8462	0	555	1	1	1	0.394554	LncRNA8462	0	555	2	2	2	1.04429	LncRNA8462	0	555	1.33333	2	2	2	0.921343	LncRNA8462	0	555	7	7	7	2.32419	LncRNA8462	0	555	6	6	6	2.72156	LncRNA8462
LncRNA9314	10	1	4	4	0.0908068	-3.85399	-9.90853e-07	1	2	2	2	1.17456	LncRNA9314	0	421	0	0	0	0	LncRNA9314	0	421	2	2	2	1.37667	LncRNA9314	0	421	1.33333	10	10	10	6.07299	LncRNA9314	0	421	3	3	3	1.31313	LncRNA9314	0	421	3	3	3	1.7939	LncRNA9314
ENSMUST00000237883.2	110	27	-36	-2.1134	0.0909155	2.0066	7.57436e-06	1	54	53	54	2.88364	ENSMUST00000237883.2	0	4630	122	121	122	5.77004	ENSMUST00000237883.2	0	4630	29	28	29	1.8151	ENSMUST00000237883.2	0	4630	68.3333	27	26	27	1.49096	ENSMUST00000237883.2	0	4630	58	57	58	2.30842	ENSMUST00000237883.2	0	4630	12	11	12	0.652469	ENSMUST00000237883.2
LncRNA9938	13	1	5.33333	2.45455	0.0909291	-2.58955	-1.41411e-06	1	2	2	2	0.63234	LncRNA9938	0	782	4	4	4	1.12009	LncRNA9938	0	782	5	5	5	1.85288	LncRNA9938	0	782	3.66667	4	4	4	1.30779	LncRNA9938	0	782	8	8	8	1.88517	LncRNA9938	0	782	15	15	15	4.82885	LncRNA9938
LncRNA7988	14	3	4.66667	3.33333	0.0910512	-3.51051	-1.17769e-06	1	1	1	1	0.404656	LncRNA7988	0	611	5	5	5	1.79196	LncRNA7988	0	611	0	0	0	0	LncRNA7988	0	611	2	14	14	14	5.85829	LncRNA7988	0	611	4	4	4	1.20639	LncRNA7988	0	611	2	2	2	0.82404	LncRNA7988
LncRNA12233	5	0	2.33333	#N/A	0.0913745	-21.9332	-6.20725e-07	1	0	0	0	0	LncRNA12233	0	293	0	0	0	0	LncRNA12233	0	293	0	0	0	0	LncRNA12233	0	293	0	2	2	2	1.74521	LncRNA12233	0	293	0	0	0	0	LncRNA12233	0	293	5	5	5	4.29598	LncRNA12233
LncRNA3612	8	2	-4	-4	0.0913882	3.5639	9.34955e-07	1	3	3	3	1.18868	LncRNA3612	0	624	5	5	5	1.75463	LncRNA3612	0	624	8	8	8	3.71525	LncRNA3612	0	624	5.33333	0	0	0	0	LncRNA3612	0	624	1	1	1	0.295313	LncRNA3612	0	624	3	3	3	1.21031	LncRNA3612
ENSMUST00000205775.2	75	5	-25	-2.01351	0.0917554	1.85436	5.09027e-06	1	32	30	32	2.23814	ENSMUST00000205775.2	0	3535	91	86	91	5.63705	ENSMUST00000205775.2	0	3535	26	25	26	2.13141	ENSMUST00000205775.2	0	3535	49.6667	27	27	27	1.9528	ENSMUST00000205775.2	0	3535	31	30	31	1.61599	ENSMUST00000205775.2	0	3535	16	16	16	1.13944	ENSMUST00000205775.2
LncRNA2635	14	6	7	2.16667	0.0917953	-2.2231	-1.74173e-06	1	10	10	10	7.49227	LncRNA2635	0	330	4	4	4	2.65427	LncRNA2635	0	330	4	4	4	3.5126	LncRNA2635	0	330	6	18	18	18	13.9458	LncRNA2635	0	330	14	14	14	7.81774	LncRNA2635	0	330	7	7	7	5.34003	LncRNA2635
LncRNA1127	27	3	-9.66667	-3.41667	0.0919121	2.88682	1.95015e-06	1	12	12	12	2.03076	LncRNA1127	0	1461	28	28	28	4.1967	LncRNA1127	0	1461	1	1	1	0.19835	LncRNA1127	0	1461	13.6667	3	3	3	0.524995	LncRNA1127	0	1461	3	3	3	0.378389	LncRNA1127	0	1461	6	6	6	1.03386	LncRNA1127
ENSMUST00000168775.2	15	8	6.33333	1.86364	0.0919697	-1.98721	-1.66605e-06	1	5	5	5	0.634287	ENSMUST00000168775.2	0	1949	13	7	13	1.4606	ENSMUST00000168775.2	0	1949	4	3	4	0.594746	ENSMUST00000168775.2	0	1949	7.33333	19	15	19	2.49245	ENSMUST00000168775.2	0	1949	13	7	13	1.22913	ENSMUST00000168775.2	0	1949	9	9	9	1.16249	ENSMUST00000168775.2
LncRNA8009	5	2	3.33333	3	0.0919867	-3.05346	-8.49041e-07	1	2	2	2	0.969589	LncRNA8009	0	510	2	2	2	0.858736	LncRNA8009	0	510	1	1	1	0.568215	LncRNA8009	0	510	1.66667	4	4	4	2.00528	LncRNA8009	0	510	5	5	5	1.80662	LncRNA8009	0	510	6	6	6	2.9617	LncRNA8009
LncRNA4604	4	2	3	4	0.0920503	-3.81741	-7.37011e-07	1	1	1	1	0.550657	LncRNA4604	0	449	1	1	1	0.487701	LncRNA4604	0	449	1	1	1	0.645412	LncRNA4604	0	449	1	4	4	4	2.27771	LncRNA4604	0	449	5	5	5	2.05206	LncRNA4604	0	449	3	3	3	1.68203	LncRNA4604
LncRNA2931	4	2	-3	-4	0.0920753	3.47026	6.7639e-07	1	4	4	4	2.20755	LncRNA2931	0	448	5	5	5	2.44395	LncRNA2931	0	448	3	3	3	1.94056	LncRNA2931	0	448	4	1	1	1	0.570698	LncRNA2931	0	448	1	1	1	0.411329	LncRNA2931	0	448	1	1	1	0.561929	LncRNA2931
LncRNA11902	4	0	2.33333	#N/A	0.0921422	-19.2034	-5.39781e-07	1	0	0	0	0	LncRNA11902	0	366	0	0	0	0	LncRNA11902	0	366	0	0	0	0	LncRNA11902	0	366	0	3	3	3	2.09568	LncRNA11902	0	366	4	4	4	2.01394	LncRNA11902	0	366	0	0	0	0	LncRNA11902
LncRNA4123	11	3	6	2.28571	0.0921792	-2.28742	-1.45634e-06	1	3	3	3	1.08441	LncRNA4123	0	684	4	4	4	1.28057	LncRNA4123	0	684	7	7	7	2.96569	LncRNA4123	0	684	4.66667	14	14	14	5.23307	LncRNA4123	0	684	13	13	13	3.50231	LncRNA4123	0	684	5	5	5	1.84024	LncRNA4123
LncRNA12343	4	0	2.33333	#N/A	0.0921957	-19.2033	-5.39776e-07	1	0	0	0	0	LncRNA12343	0	257	0	0	0	0	LncRNA12343	0	257	0	0	0	0	LncRNA12343	0	257	0	3	3	3	2.98451	LncRNA12343	0	257	4	4	4	2.8681	LncRNA12343	0	257	0	0	0	0	LncRNA12343
LncRNA975	7	1	3.33333	4.33333	0.0922049	-3.99976	-7.93653e-07	1	2	2	2	1.09159	LncRNA975	0	453	0	0	0	0	LncRNA975	0	453	1	1	1	0.639713	LncRNA975	0	453	1	4	4	4	2.2576	LncRNA975	0	453	7	7	7	2.84752	LncRNA975	0	453	2	2	2	1.11145	LncRNA975
LncRNA12276	2	1	1.66667	#N/A	0.0923388	-14.6137	-4.03684e-07	1	0	0	0	0	LncRNA12276	0	301	0	0	0	0	LncRNA12276	0	301	0	0	0	0	LncRNA12276	0	301	0	2	2	2	1.69882	LncRNA12276	0	301	2	2	2	1.22442	LncRNA12276	0	301	1	1	1	0.83636	LncRNA12276
ENSMUST00000146846.2	12	4	6.33333	2.46154	0.0923594	-2.44343	-1.55128e-06	1	4	4	4	1.46299	ENSMUST00000146846.2	0	676	1	1	1	0.323931	ENSMUST00000146846.2	0	676	8	8	8	3.42947	ENSMUST00000146846.2	0	676	4.33333	13	13	13	4.91678	ENSMUST00000146846.2	0	676	11	11	11	2.99856	ENSMUST00000146846.2	0	676	8	8	8	2.97922	ENSMUST00000146846.2
ENSMUST00000244592.1	8	4	5	1.9375	0.0923664	-2.0523	-1.32259e-06	1	5	5	5	1.09207	ENSMUST00000244592.1	0	1132	7	7	7	1.3541	ENSMUST00000244592.1	0	1132	4	4	4	1.02399	ENSMUST00000244592.1	0	1132	5.33333	9	9	9	2.03273	ENSMUST00000244592.1	0	1132	10	9	10	1.62787	ENSMUST00000244592.1	0	1132	12	11	12	2.66867	ENSMUST00000244592.1
LncRNA12330	2	1	1.66667	#N/A	0.0923708	-14.6137	-4.03682e-07	1	0	0	0	0	LncRNA12330	0	279	0	0	0	0	LncRNA12330	0	279	0	0	0	0	LncRNA12330	0	279	0	2	2	2	1.83278	LncRNA12330	0	279	2	2	2	1.32097	LncRNA12330	0	279	1	1	1	0.902309	LncRNA12330
LncRNA3203	10	2	4	4	0.0924986	-3.81338	-9.42326e-07	1	3	3	3	1.60549	LncRNA3203	0	462	1	1	1	0.473978	LncRNA3203	0	462	0	0	0	0	LncRNA3203	0	462	1.33333	4	4	4	2.21362	LncRNA3203	0	462	10	10	10	3.98864	LncRNA3203	0	462	2	2	2	1.0898	LncRNA3203
LncRNA425	75	15	-25	-2.41509	0.0925134	2.18844	5.03537e-06	1	37	37	37	3.24055	LncRNA425	0	2823	83	83	83	6.43824	LncRNA425	0	2823	8	8	8	0.821225	LncRNA425	0	2823	42.6667	14	14	14	1.26795	LncRNA425	0	2823	27	27	27	1.76246	LncRNA425	0	2823	12	12	12	1.07011	LncRNA425
LncRNA4298	9	1	4.66667	2.07692	0.0926535	-2.13803	-1.17063e-06	1	5	5	5	3.74614	LncRNA4298	0	330	5	5	5	3.31784	LncRNA4298	0	330	3	3	3	2.63445	LncRNA4298	0	330	4.33333	9	9	9	6.97289	LncRNA4298	0	330	12	12	12	6.70092	LncRNA4298	0	330	6	6	6	4.57717	LncRNA4298
ENSMUST00000229601.2	5	1	-2.66667	-9	0.0929611	6.56623	6.0492e-07	1	5	5	5	1.98431	ENSMUST00000229601.2	0	623	3	3	3	1.05447	ENSMUST00000229601.2	0	623	1	1	1	0.465152	ENSMUST00000229601.2	0	623	3	0	0	0	0	ENSMUST00000229601.2	0	623	1	1	1	0.295787	ENSMUST00000229601.2	0	623	0	0	0	0	ENSMUST00000229601.2
LncRNA15	465	34	-119	-3.2037	0.0930363	3.072	2.70043e-05	1	480	479	480	386.572	LncRNA15	0	307	15	15	15	10.6992	LncRNA15	0	307	24	24	24	22.6546	LncRNA15	0	307	173	72	72	72	59.9623	LncRNA15	0	307	58	58	58	34.8142	LncRNA15	0	307	32	32	32	26.2404	LncRNA15
LncRNA738	4	1	-2	#N/A	0.0931358	16.6653	4.64519e-07	1	4	4	4	2.79373	LncRNA738	0	354	1	1	1	0.618581	LncRNA738	0	354	1	1	1	0.818615	LncRNA738	0	354	2	0	0	0	0	LncRNA738	0	354	0	0	0	0	LncRNA738	0	354	0	0	0	0	LncRNA738
LncRNA786	4	1	-2	#N/A	0.0931836	16.6654	4.6452e-07	1	4	4	4	2.50375	LncRNA786	0	395	1	1	1	0.554374	LncRNA786	0	395	1	1	1	0.733645	LncRNA786	0	395	2	0	0	0	0	LncRNA786	0	395	0	0	0	0	LncRNA786	0	395	0	0	0	0	LncRNA786
LncRNA4319	7	1	-3.66667	-3.75	0.093306	3.39395	8.5163e-07	1	7	7	7	3.88925	LncRNA4319	0	445	3	3	3	1.47625	LncRNA4319	0	445	5	5	5	3.25607	LncRNA4319	0	445	5	0	0	0	0	LncRNA4319	0	445	2	2	2	0.828204	LncRNA4319	0	445	2	2	2	1.13143	LncRNA4319
LncRNA5976	10	6	-5.66667	-2.41667	0.093662	2.29299	1.26881e-06	1	10	10	10	2.77492	LncRNA5976	0	891	12	12	12	2.94919	LncRNA5976	0	891	7	7	7	2.27669	LncRNA5976	0	891	9.66667	2	2	2	0.573901	LncRNA5976	0	891	8	8	8	1.65455	LncRNA5976	0	891	2	2	2	0.565082	LncRNA5976
LncRNA4853	12	2	-5.33333	-3.28571	0.093743	2.90005	1.15675e-06	1	5	5	5	1.03105	LncRNA4853	0	1199	13	13	13	2.37424	LncRNA4853	0	1199	5	5	5	1.20846	LncRNA4853	0	1199	7.66667	3	3	3	0.639715	LncRNA4853	0	1199	1	1	1	0.153691	LncRNA4853	0	1199	3	3	3	0.629885	LncRNA4853
LncRNA10345	3	2	2.33333	8	0.0938455	-6.42694	-5.72027e-07	1	0	0	0	0	LncRNA10345	0	274	1	1	1	0.799188	LncRNA10345	0	274	0	0	0	0	LncRNA10345	0	274	0.333333	3	3	3	2.79934	LncRNA10345	0	274	3	3	3	2.01761	LncRNA10345	0	274	2	2	2	1.83755	LncRNA10345
LncRNA1708	14	2	5.33333	2.77778	0.0941009	-2.79462	-1.32167e-06	1	5	5	5	1.67737	LncRNA1708	0	737	1	1	1	0.29712	LncRNA1708	0	737	3	3	3	1.17961	LncRNA1708	0	737	3	15	15	15	5.20365	LncRNA1708	0	737	6	6	6	1.50021	LncRNA1708	0	737	4	4	4	1.36632	LncRNA1708
LncRNA2202	25	7	8.33333	2.38889	0.0942677	-2.43979	-1.97603e-06	1	3	3	3	0.713207	LncRNA2202	0	1040	12	12	12	2.52666	LncRNA2202	0	1040	3	3	3	0.835932	LncRNA2202	0	1040	6	10	10	10	2.45839	LncRNA2202	0	1040	28	28	28	4.96126	LncRNA2202	0	1040	5	5	5	1.21031	LncRNA2202
LncRNA8052	5	1	3	4	0.0943781	-3.97285	-7.78358e-07	1	1	1	1	0.772641	LncRNA8052	0	320	1	1	1	0.684305	LncRNA8052	0	320	1	1	1	0.905593	LncRNA8052	0	320	1	4	4	4	3.19591	LncRNA8052	0	320	2	2	2	1.15172	LncRNA8052	0	320	6	6	6	4.7202	LncRNA8052
LncRNA4902	13	2	-5	-6	0.0943882	4.89723	1.05133e-06	1	5	5	5	2.59167	LncRNA4902	0	477	13	13	13	5.96794	LncRNA4902	0	477	0	0	0	0	LncRNA4902	0	477	6	0	0	0	0	LncRNA4902	0	477	2	2	2	0.772643	LncRNA4902	0	477	1	1	1	0.527766	LncRNA4902
LncRNA3616	20	3	6.33333	3.375	0.0944339	-3.24666	-1.44062e-06	1	0	0	0	0	LncRNA3616	0	989	5	5	5	1.10707	LncRNA3616	0	989	3	3	3	0.879039	LncRNA3616	0	989	2.66667	5	5	5	1.29258	LncRNA3616	0	989	20	20	20	3.7265	LncRNA3616	0	989	2	2	2	0.509088	LncRNA3616
ENSMUST00000207795.2	984	270	-327	-2.02401	0.0948122	1.86047	6.52162e-05	1	501	501	501	29.0229	ENSMUST00000207795.2	0	4268	1211	1197	1211	62.1326	ENSMUST00000207795.2	0	4268	227	226	227	15.4129	ENSMUST00000207795.2	0	4268	646.333	232	231	232	13.8979	ENSMUST00000207795.2	0	4268	498	497	498	21.5017	ENSMUST00000207795.2	0	4268	228	222	228	13.4484	ENSMUST00000207795.2
LncRNA2121	7	1	-4	-3.4	0.0951545	3.15508	9.24901e-07	1	3	3	3	1.35601	LncRNA2121	0	547	7	7	7	2.80227	LncRNA2121	0	547	7	7	7	3.70846	LncRNA2121	0	547	5.66667	3	3	3	1.40223	LncRNA2121	0	547	2	2	2	0.673767	LncRNA2121	0	547	0	0	0	0	LncRNA2121
LncRNA11345	4	1	2.66667	9	0.0954717	-7.01953	-6.58277e-07	1	0	0	0	0	LncRNA11345	0	415	0	0	0	0	LncRNA11345	0	415	1	1	1	0.698289	LncRNA11345	0	415	0.333333	1	1	1	0.616079	LncRNA11345	0	415	4	4	4	1.77615	LncRNA11345	0	415	4	4	4	2.42645	LncRNA11345
LncRNA4092	3	2	2.33333	8	0.0955016	-6.34127	-5.70584e-07	1	1	1	1	0.583125	LncRNA4092	0	424	0	0	0	0	LncRNA4092	0	424	0	0	0	0	LncRNA4092	0	424	0.333333	3	3	3	1.809	LncRNA4092	0	424	3	3	3	1.30384	LncRNA4092	0	424	2	2	2	1.18747	LncRNA4092
ENSMUST00000139334.2	12	1	4.66667	3	0.0956407	-2.90058	-1.1116e-06	1	4	4	4	1.22247	ENSMUST00000139334.2	0	809	0	0	0	0	ENSMUST00000139334.2	0	809	3	3	3	1.07462	ENSMUST00000139334.2	0	809	2.33333	4	4	4	1.26414	ENSMUST00000139334.2	0	809	12	12	12	2.73338	ENSMUST00000139334.2	0	809	5	5	5	1.5559	ENSMUST00000139334.2
LncRNA825	5	1	-2.66667	-9	0.0957233	6.28327	5.99904e-07	1	5	5	5	2.78429	LncRNA825	0	444	3	3	3	1.47958	LncRNA825	0	444	1	1	1	0.65268	LncRNA825	0	444	3	0	0	0	0	LncRNA825	0	444	0	0	0	0	LncRNA825	0	444	1	1	1	0.566991	LncRNA825
ENSMUST00000191937.2	81	22	-47	-1.64679	0.0957305	1.54859	9.76812e-06	1	120	116	120	10.8283	ENSMUST00000191937.2	0	2740	143	135	143	11.4284	ENSMUST00000191937.2	0	2740	96	94	96	10.1532	ENSMUST00000191937.2	0	2740	119.667	82	75	82	7.65152	ENSMUST00000191937.2	0	2740	74	72	74	4.97678	ENSMUST00000191937.2	0	2740	62	62	62	5.6964	ENSMUST00000191937.2
ENSMUST00000244217.1	17	8	-9.33333	-2.21739	0.0958349	2.04663	2.0258e-06	1	16	7	16	2.10198	ENSMUST00000244217.1	0	1882	20	12	20	2.32707	ENSMUST00000244217.1	0	1882	15	8	15	2.3097	ENSMUST00000244217.1	0	1882	17	13	9	13	1.76607	ENSMUST00000244217.1	0	1882	3	3	3	0.293744	ENSMUST00000244217.1	0	1882	7	6	7	0.936349	ENSMUST00000244217.1
LncRNA3695	6	3	-3.66667	-3.75	0.095857	3.3065	8.38258e-07	1	6	6	6	2.82566	LncRNA3695	0	525	4	4	4	1.6684	LncRNA3695	0	525	5	5	5	2.7599	LncRNA3695	0	525	5	0	0	0	0	LncRNA3695	0	525	1	1	1	0.351001	LncRNA3695	0	525	3	3	3	1.43854	LncRNA3695
LncRNA4623	7	0	-4	-3.4	0.0958961	3.1953	9.51146e-07	1	8	8	8	2.3134	LncRNA4623	0	855	2	2	2	0.512228	LncRNA4623	0	855	7	7	7	2.37255	LncRNA4623	0	855	5.66667	2	2	2	0.598065	LncRNA4623	0	855	2	2	2	0.431054	LncRNA4623	0	855	1	1	1	0.294438	LncRNA4623
LncRNA3914	5	2	-2.66667	-9	0.095906	6.77349	6.41113e-07	1	2	2	2	1.25187	LncRNA3914	0	395	2	2	2	1.10875	LncRNA3914	0	395	5	5	5	3.66823	LncRNA3914	0	395	3	1	1	1	0.647273	LncRNA3914	0	395	0	0	0	0	LncRNA3914	0	395	0	0	0	0	LncRNA3914
ENSMUST00000181362.3	11	2	-5.33333	-2.6	0.0959374	2.42439	1.19155e-06	1	4	4	4	0.34091	ENSMUST00000181362.3	0	2901	13	13	13	0.981285	ENSMUST00000181362.3	0	2901	9	9	9	0.899038	ENSMUST00000181362.3	0	2901	8.66667	2	2	2	0.176265	ENSMUST00000181362.3	0	2901	5	5	5	0.317607	ENSMUST00000181362.3	0	2901	3	3	3	0.260335	ENSMUST00000181362.3
LncRNA9352	9	0	-3.33333	-6	0.0959425	5.32117	8.33147e-07	1	1	1	1	0.448721	LncRNA9352	0	551	2	2	2	0.794837	LncRNA9352	0	551	9	9	9	4.73341	LncRNA9352	0	551	4	0	0	0	0	LncRNA9352	0	551	1	1	1	0.334438	LncRNA9352	0	551	1	1	1	0.456886	LncRNA9352
LncRNA322	356	58	-182	-1.81371	0.0960985	1.6357	3.55905e-05	1	424	424	424	24.6779	LncRNA322	0	4248	557	557	557	28.7125	LncRNA322	0	4248	236	236	236	16.0994	LncRNA322	0	4248	405.667	206	206	206	12.3984	LncRNA322	0	4248	201	201	201	8.71924	LncRNA322	0	4248	264	264	264	15.6451	LncRNA322
ENSMUST00000182592.3	7	1	-3.66667	-3.75	0.0961087	3.33439	8.4817e-07	1	3	3	3	0.0873966	ENSMUST00000182592.3	0	8487	5	5	5	0.129008	ENSMUST00000182592.3	0	8487	7	7	7	0.239016	ENSMUST00000182592.3	0	8487	5	2	2	2	0.0602504	ENSMUST00000182592.3	0	8487	0	0	0	0	ENSMUST00000182592.3	0	8487	2	2	2	0.0593247	ENSMUST00000182592.3
LncRNA7489	4	1	-2.66667	-9	0.0961524	6.4424	6.18037e-07	1	1	1	1	0.435291	LncRNA7489	0	568	4	4	4	1.5421	LncRNA7489	0	568	4	4	4	2.04077	LncRNA7489	0	568	3	0	0	0	0	LncRNA7489	0	568	0	0	0	0	LncRNA7489	0	568	1	1	1	0.443212	LncRNA7489
ENSMUST00000246921.1	206	60	-75	-1.83026	0.0962113	1.70908	1.5348e-05	1	133	131	133	8.03411	ENSMUST00000246921.1	0	4093	268	257	268	14.3381	ENSMUST00000246921.1	0	4093	95	90	95	6.72613	ENSMUST00000246921.1	0	4093	165.333	62	62	62	3.87288	ENSMUST00000246921.1	0	4093	136	136	136	6.123	ENSMUST00000246921.1	0	4093	73	73	73	4.48994	ENSMUST00000246921.1
LncRNA5873	6	0	3	5.5	0.0963112	-4.7765	-7.0652e-07	1	1	1	1	0.580387	LncRNA5873	0	426	0	0	0	0	LncRNA5873	0	426	1	1	1	0.680258	LncRNA5873	0	426	0.666667	4	4	4	2.40068	LncRNA5873	0	426	6	6	6	2.59543	LncRNA5873	0	426	1	1	1	0.590949	LncRNA5873
ENSMUST00000206433.2	1651	368	-557	-1.97948	0.0964181	1.80673	0.000109873	1	938	813	938	66.0917	ENSMUST00000206433.2	0	3509	2045	1755	2045	127.617	ENSMUST00000206433.2	0	3509	394	352	394	32.5384	ENSMUST00000206433.2	0	3509	1125.67	466	385	466	33.9537	ENSMUST00000206433.2	0	3509	804	673	804	42.2221	ENSMUST00000206433.2	0	3509	436	368	436	31.2797	ENSMUST00000206433.2
LncRNA4024	18	4	-6.66667	-3.85714	0.0965354	3.40128	1.40316e-06	1	8	8	8	5.50964	LncRNA4024	0	359	18	18	18	10.9794	LncRNA4024	0	359	1	1	1	0.807214	LncRNA4024	0	359	9	0	0	0	0	LncRNA4024	0	359	5	5	5	2.56651	LncRNA4024	0	359	2	2	2	1.40247	LncRNA4024
ENSMUST00000231018.2	13	5	6.33333	2.1875	0.0965867	-2.2122	-1.5442e-06	1	9	9	9	0.755075	ENSMUST00000231018.2	0	2947	3	3	3	0.222916	ENSMUST00000231018.2	0	2947	4	4	4	0.393335	ENSMUST00000231018.2	0	2947	5.33333	13	13	13	1.12784	ENSMUST00000231018.2	0	2947	16	16	16	1.00048	ENSMUST00000231018.2	0	2947	6	6	6	0.512543	ENSMUST00000231018.2
LncRNA3556	5	1	-2.66667	-9	0.0967283	6.31654	6.0383e-07	1	1	1	1	0.504582	LncRNA3556	0	490	5	5	5	2.23447	LncRNA3556	0	490	3	3	3	1.77422	LncRNA3556	0	490	3	0	0	0	0	LncRNA3556	0	490	0	0	0	0	LncRNA3556	0	490	1	1	1	0.513764	LncRNA3556
LncRNA4922	4	0	-2.66667	#N/A	0.0967578	20.85	5.88606e-07	1	4	4	4	2.47245	LncRNA4922	0	400	4	4	4	2.18978	LncRNA4922	0	400	0	0	0	0	LncRNA4922	0	400	2.66667	0	0	0	0	LncRNA4922	0	400	0	0	0	0	LncRNA4922	0	400	0	0	0	0	LncRNA4922
LncRNA491	8	3	-4.33333	-3.6	0.0969187	3.26311	9.80141e-07	1	8	8	8	2.97886	LncRNA491	0	664	6	6	6	1.97871	LncRNA491	0	664	4	4	4	1.74572	LncRNA491	0	664	6	4	4	4	1.5402	LncRNA491	0	664	1	1	1	0.277523	LncRNA491	0	664	0	0	0	0	LncRNA491
LncRNA11273	6	0	3	5.5	0.0969429	-4.84188	-7.08975e-07	1	0	0	0	0	LncRNA11273	0	346	1	1	1	0.632883	LncRNA11273	0	346	1	1	1	0.837543	LncRNA11273	0	346	0.666667	4	4	4	2.95575	LncRNA11273	0	346	6	6	6	3.19553	LncRNA11273	0	346	1	1	1	0.727584	LncRNA11273
LncRNA12436	8	0	3	#N/A	0.0970205	-23.7452	-6.74456e-07	1	0	0	0	0	LncRNA12436	0	449	0	0	0	0	LncRNA12436	0	449	0	0	0	0	LncRNA12436	0	449	0	0	0	0	0	LncRNA12436	0	449	8	8	8	3.2833	LncRNA12436	0	449	1	1	1	0.560678	LncRNA12436
ENSMUST00000246097.1	291	30	-99.3333	-1.99003	0.0970745	1.79144	1.93525e-05	1	142	134	142	27.9306	ENSMUST00000246097.1	0	1257	374	360	374	65.1532	ENSMUST00000246097.1	0	1257	83	81	83	19.1349	ENSMUST00000246097.1	0	1257	199.667	95	90	95	19.3229	ENSMUST00000246097.1	0	1257	118	115	118	17.2987	ENSMUST00000246097.1	0	1257	88	87	88	17.6241	ENSMUST00000246097.1
LncRNA271	38	15	18	1.73973	0.0971098	-1.84959	-4.9035e-06	1	37	37	37	21.3242	LncRNA271	0	429	14	14	14	7.14612	LncRNA271	0	429	22	22	22	14.861	LncRNA271	0	429	24.3333	43	43	43	25.6269	LncRNA271	0	429	32	32	32	13.7455	LncRNA271	0	429	52	52	52	30.5144	LncRNA271
LncRNA4381	8	2	-4.66667	-2.75	0.0971396	2.49454	1.01902e-06	1	8	8	8	2.26571	LncRNA4381	0	873	10	10	10	2.50833	LncRNA4381	0	873	4	4	4	1.32779	LncRNA4381	0	873	7.33333	4	4	4	1.17147	LncRNA4381	0	873	2	2	2	0.422166	LncRNA4381	0	873	2	2	2	0.576734	LncRNA4381
ENSMUST00000209960.3	70	6	-20.6667	-2.77143	0.0974728	2.40933	4.07078e-06	1	14	14	14	1.66016	ENSMUST00000209960.3	0	2085	75	74	75	7.87689	ENSMUST00000209960.3	0	2085	8	8	8	1.1119	ENSMUST00000209960.3	0	2085	32.3333	5	5	5	0.613124	ENSMUST00000209960.3	0	2085	16	16	16	1.4141	ENSMUST00000209960.3	0	2085	14	14	14	1.69037	ENSMUST00000209960.3
ENSMUST00000162306.2	5	0	-2.66667	#N/A	0.0977855	20.6177	5.81718e-07	1	3	3	3	0.423607	ENSMUST00000162306.2	0	1751	5	5	5	0.625293	ENSMUST00000162306.2	0	1751	0	0	0	0	ENSMUST00000162306.2	0	1751	2.66667	0	0	0	0	ENSMUST00000162306.2	0	1751	0	0	0	0	ENSMUST00000162306.2	0	1751	0	0	0	0	ENSMUST00000162306.2
LncRNA2179	5	0	-2.66667	#N/A	0.0978243	20.6176	5.81714e-07	1	3	3	3	2.24768	LncRNA2179	0	330	5	5	5	3.31784	LncRNA2179	0	330	0	0	0	0	LncRNA2179	0	330	2.66667	0	0	0	0	LncRNA2179	0	330	0	0	0	0	LncRNA2179	0	330	0	0	0	0	LncRNA2179
LncRNA2327	5	0	-2.66667	#N/A	0.0978949	20.6174	5.81707e-07	1	3	3	3	2.03773	LncRNA2327	0	364	5	5	5	3.00793	LncRNA2327	0	364	0	0	0	0	LncRNA2327	0	364	2.66667	0	0	0	0	LncRNA2327	0	364	0	0	0	0	LncRNA2327	0	364	0	0	0	0	LncRNA2327
ENSMUST00000246323.1	13	1	-4.33333	-14	0.0979117	9.3906	9.00759e-07	1	1	1	1	0.339156	ENSMUST00000246323.1	0	729	13	13	13	3.90495	ENSMUST00000246323.1	0	729	0	0	0	0	ENSMUST00000246323.1	0	729	4.66667	0	0	0	0	ENSMUST00000246323.1	0	729	1	1	1	0.252778	ENSMUST00000246323.1	0	729	0	0	0	0	ENSMUST00000246323.1
LncRNA8246	5	1	-2.33333	#N/A	0.0979263	18.4537	5.1755e-07	1	1	1	1	0.640531	LncRNA8246	0	386	5	5	5	2.8365	LncRNA8246	0	386	1	1	1	0.750751	LncRNA8246	0	386	2.33333	0	0	0	0	LncRNA8246	0	386	0	0	0	0	LncRNA8246	0	386	0	0	0	0	LncRNA8246
LncRNA8699	5	1	-2.33333	#N/A	0.0979351	18.4537	5.17549e-07	1	1	1	1	0.795	LncRNA8699	0	311	5	5	5	3.52054	LncRNA8699	0	311	1	1	1	0.9318	LncRNA8699	0	311	2.33333	0	0	0	0	LncRNA8699	0	311	0	0	0	0	LncRNA8699	0	311	0	0	0	0	LncRNA8699
LncRNA5690	5	1	-2.33333	#N/A	0.0979356	18.4537	5.17548e-07	1	1	1	1	0.647238	LncRNA5690	0	382	5	5	5	2.8662	LncRNA5690	0	382	1	1	1	0.758612	LncRNA5690	0	382	2.33333	0	0	0	0	LncRNA5690	0	382	0	0	0	0	LncRNA5690	0	382	0	0	0	0	LncRNA5690
ENSMUST00000148335.2	1297	386	711.667	1.69273	0.0979399	-1.70677	-0.000176188	1	1123	1112	1123	715.609	ENSMUST00000148335.2	0	388	588	580	588	331.853	ENSMUST00000148335.2	0	388	1371	1359	1371	1023.97	ENSMUST00000148335.2	0	388	1027.33	1885	1863	1885	1242.12	ENSMUST00000148335.2	0	388	1823	1808	1823	865.809	ENSMUST00000148335.2	0	388	1509	1487	1509	979.077	ENSMUST00000148335.2
LncRNA4152	5	0	-2.66667	#N/A	0.0979715	20.6171	5.81699e-07	1	3	3	3	2.21413	LncRNA4152	0	335	5	5	5	3.26832	LncRNA4152	0	335	0	0	0	0	LncRNA4152	0	335	2.66667	0	0	0	0	LncRNA4152	0	335	0	0	0	0	LncRNA4152	0	335	0	0	0	0	LncRNA4152
LncRNA4325	5	0	-2.66667	#N/A	0.0980071	20.617	5.81696e-07	1	3	3	3	1.95709	LncRNA4325	0	379	5	5	5	2.88889	LncRNA4325	0	379	0	0	0	0	LncRNA4325	0	379	2.66667	0	0	0	0	LncRNA4325	0	379	0	0	0	0	LncRNA4325	0	379	0	0	0	0	LncRNA4325
LncRNA4587	5	0	-2.66667	#N/A	0.0980154	20.6169	5.81695e-07	1	3	3	3	1.92159	LncRNA4587	0	386	5	5	5	2.8365	LncRNA4587	0	386	0	0	0	0	LncRNA4587	0	386	2.66667	0	0	0	0	LncRNA4587	0	386	0	0	0	0	LncRNA4587	0	386	0	0	0	0	LncRNA4587
LncRNA4932	5	0	-2.66667	#N/A	0.0980327	20.6169	5.81693e-07	1	3	3	3	2.47245	LncRNA4932	0	300	5	5	5	3.64963	LncRNA4932	0	300	0	0	0	0	LncRNA4932	0	300	2.66667	0	0	0	0	LncRNA4932	0	300	0	0	0	0	LncRNA4932	0	300	0	0	0	0	LncRNA4932
LncRNA4565	5	0	-2.66667	#N/A	0.0980348	20.6169	5.81693e-07	1	3	3	3	1.95709	LncRNA4565	0	379	5	5	5	2.88889	LncRNA4565	0	379	0	0	0	0	LncRNA4565	0	379	2.66667	0	0	0	0	LncRNA4565	0	379	0	0	0	0	LncRNA4565	0	379	0	0	0	0	LncRNA4565
LncRNA12366	4	1	2	#N/A	0.0980462	-17.5353	-4.90316e-07	1	0	0	0	0	LncRNA12366	0	339	0	0	0	0	LncRNA12366	0	339	0	0	0	0	LncRNA12366	0	339	0	4	4	4	3.01679	LncRNA12366	0	339	1	1	1	0.543585	LncRNA12366	0	339	1	1	1	0.742608	LncRNA12366
LncRNA4211	8	0	-3	#N/A	0.0981797	22.3786	6.33932e-07	1	1	1	1	0.690629	LncRNA4211	0	358	8	8	8	4.89335	LncRNA4211	0	358	0	0	0	0	LncRNA4211	0	358	3	0	0	0	0	LncRNA4211	0	358	0	0	0	0	LncRNA4211	0	358	0	0	0	0	LncRNA4211
LncRNA7170	8	0	-3	#N/A	0.0982292	22.3784	6.33927e-07	1	1	1	1	0.410706	LncRNA7170	0	602	8	8	8	2.91	LncRNA7170	0	602	0	0	0	0	LncRNA7170	0	602	3	0	0	0	0	LncRNA7170	0	602	0	0	0	0	LncRNA7170	0	602	0	0	0	0	LncRNA7170
LncRNA6908	8	0	-3	#N/A	0.0982403	22.3784	6.33926e-07	1	1	1	1	0.725059	LncRNA6908	0	341	8	8	8	5.1373	LncRNA6908	0	341	0	0	0	0	LncRNA6908	0	341	3	0	0	0	0	LncRNA6908	0	341	0	0	0	0	LncRNA6908	0	341	0	0	0	0	LncRNA6908
LncRNA7074	8	0	-3	#N/A	0.0982608	22.3783	6.33924e-07	1	1	1	1	0.534007	LncRNA7074	0	463	8	8	8	3.78363	LncRNA7074	0	463	0	0	0	0	LncRNA7074	0	463	3	0	0	0	0	LncRNA7074	0	463	0	0	0	0	LncRNA7074	0	463	0	0	0	0	LncRNA7074
LncRNA18	14	3	-6	-3.25	0.0982819	2.8615	1.26197e-06	1	10	10	10	3.44352	LncRNA18	0	718	15	15	15	4.57474	LncRNA18	0	718	1	1	1	0.403607	LncRNA18	0	718	8.66667	1	1	1	0.35609	LncRNA18	0	718	4	4	4	1.0266	LncRNA18	0	718	3	3	3	1.05186	LncRNA18
ENSMUST00000153818.2	6	1	3	10	0.098485	-8.38146	-7.6705e-07	1	0	0	0	0	ENSMUST00000153818.2	0	734	1	1	1	0.298335	ENSMUST00000153818.2	0	734	0	0	0	0	ENSMUST00000153818.2	0	734	0.333333	0	0	0	0	ENSMUST00000153818.2	0	734	4	4	4	1.00423	ENSMUST00000153818.2	0	734	6	6	6	2.05785	ENSMUST00000153818.2
LncRNA7189	6	1	3	10	0.0984982	-8.38148	-7.67051e-07	1	0	0	0	0	LncRNA7189	0	414	1	1	1	0.528931	LncRNA7189	0	414	0	0	0	0	LncRNA7189	0	414	0.333333	0	0	0	0	LncRNA7189	0	414	4	4	4	1.78044	LncRNA7189	0	414	6	6	6	3.64847	LncRNA7189
LncRNA7817	2	1	-1.66667	#N/A	0.0985958	14.0764	3.87751e-07	1	1	1	1	0.813306	LncRNA7817	0	304	2	2	2	1.44064	LncRNA7817	0	304	2	2	2	1.90651	LncRNA7817	0	304	1.66667	0	0	0	0	LncRNA7817	0	304	0	0	0	0	LncRNA7817	0	304	0	0	0	0	LncRNA7817
LncRNA6818	2	1	-1.66667	#N/A	0.0986193	14.0764	3.87752e-07	1	1	1	1	0.740255	LncRNA6818	0	334	2	2	2	1.31124	LncRNA6818	0	334	2	2	2	1.73527	LncRNA6818	0	334	1.66667	0	0	0	0	LncRNA6818	0	334	0	0	0	0	LncRNA6818	0	334	0	0	0	0	LncRNA6818
LncRNA6223	2	1	-1.66667	#N/A	0.0986219	14.0765	3.87752e-07	1	1	1	1	0.78992	LncRNA6223	0	313	2	2	2	1.39922	LncRNA6223	0	313	2	2	2	1.85169	LncRNA6223	0	313	1.66667	0	0	0	0	LncRNA6223	0	313	0	0	0	0	LncRNA6223	0	313	0	0	0	0	LncRNA6223
LncRNA8612	2	1	-1.66667	#N/A	0.0986413	14.0765	3.87753e-07	1	1	1	1	0.770234	LncRNA8612	0	321	2	2	2	1.36435	LncRNA8612	0	321	2	2	2	1.80554	LncRNA8612	0	321	1.66667	0	0	0	0	LncRNA8612	0	321	0	0	0	0	LncRNA8612	0	321	0	0	0	0	LncRNA8612
LncRNA8934	2	1	-1.66667	#N/A	0.0986438	14.0765	3.87753e-07	1	1	1	1	0.879876	LncRNA8934	0	281	2	2	2	1.55856	LncRNA8934	0	281	2	2	2	2.06256	LncRNA8934	0	281	1.66667	0	0	0	0	LncRNA8934	0	281	0	0	0	0	LncRNA8934	0	281	0	0	0	0	LncRNA8934
LncRNA9462	16	2	-6	-5.5	0.0986464	4.45725	1.28561e-06	1	1	1	1	0.204843	LncRNA9462	0	1207	16	16	16	2.90277	LncRNA9462	0	1207	5	5	5	1.20045	LncRNA9462	0	1207	7.33333	1	1	1	0.211825	LncRNA9462	0	1207	0	0	0	0	LncRNA9462	0	1207	3	3	3	0.625711	LncRNA9462
LncRNA9067	2	1	-1.66667	#N/A	0.0986616	14.0765	3.87753e-07	1	1	1	1	0.731494	LncRNA9067	0	338	2	2	2	1.29573	LncRNA9067	0	338	2	2	2	1.71473	LncRNA9067	0	338	1.66667	0	0	0	0	LncRNA9067	0	338	0	0	0	0	LncRNA9067	0	338	0	0	0	0	LncRNA9067
LncRNA7668	9	2	3.66667	3.2	0.0986729	-3.21678	-8.94308e-07	1	2	2	2	1.08204	LncRNA7668	0	457	3	3	3	1.43749	LncRNA7668	0	457	0	0	0	0	LncRNA7668	0	457	1.66667	9	9	9	5.03513	LncRNA7668	0	457	6	6	6	2.41937	LncRNA7668	0	457	1	1	1	0.550863	LncRNA7668
LncRNA9793	2	1	-1.66667	#N/A	0.0986795	14.0765	3.87754e-07	1	1	1	1	0.619662	LncRNA9793	0	399	2	2	2	1.09763	LncRNA9793	0	399	2	2	2	1.45258	LncRNA9793	0	399	1.66667	0	0	0	0	LncRNA9793	0	399	0	0	0	0	LncRNA9793	0	399	0	0	0	0	LncRNA9793
ENSMUST00000181951.2	420	83	-131.667	-2.28664	0.0987806	2.06809	2.60122e-05	1	198	124	198	14.1201	ENSMUST00000181951.2	0	3467	462	287	462	29.1802	ENSMUST00000181951.2	0	3467	42	23	42	3.51058	ENSMUST00000181951.2	0	3467	234	80	42	80	5.89957	ENSMUST00000181951.2	0	3467	155	96	155	8.23844	ENSMUST00000181951.2	0	3467	72	52	72	5.22803	ENSMUST00000181951.2
LncRNA130	459	86	141.667	1.64103	0.0989594	-1.6876	-3.46899e-05	1	291	291	291	74.8682	LncRNA130	0	961	243	243	243	55.371	LncRNA130	0	961	129	129	129	38.9	LncRNA130	0	961	221	295	295	295	78.4843	LncRNA130	0	961	588	588	588	112.751	LncRNA130	0	961	205	205	205	53.7019	LncRNA130
LncRNA10437	7	2	3.33333	6	0.0991934	-5.14324	-7.94589e-07	1	0	0	0	0	LncRNA10437	0	544	0	0	0	0	LncRNA10437	0	544	2	2	2	1.0654	LncRNA10437	0	544	0.666667	7	7	7	3.28991	LncRNA10437	0	544	4	4	4	1.35497	LncRNA10437	0	544	1	1	1	0.462765	LncRNA10437
LncRNA8707	3	2	-2.33333	-8	0.0993084	5.71627	5.31993e-07	1	3	3	3	1.53251	LncRNA8707	0	484	3	3	3	1.3573	LncRNA8707	0	484	2	2	2	1.19748	LncRNA8707	0	484	2.66667	0	0	0	0	LncRNA8707	0	484	0	0	0	0	LncRNA8707	0	484	1	1	1	0.520133	LncRNA8707
LncRNA5078	3	2	-2.33333	-8	0.0993509	5.71621	5.31991e-07	1	3	3	3	1.28328	LncRNA5078	0	578	3	3	3	1.13656	LncRNA5078	0	578	2	2	2	1.00273	LncRNA5078	0	578	2.66667	0	0	0	0	LncRNA5078	0	578	0	0	0	0	LncRNA5078	0	578	1	1	1	0.435544	LncRNA5078
LncRNA4043	3	2	-2.33333	-8	0.0994111	5.71611	5.31989e-07	1	3	3	3	1.55827	LncRNA4043	0	476	3	3	3	1.38011	LncRNA4043	0	476	2	2	2	1.2176	LncRNA4043	0	476	2.66667	0	0	0	0	LncRNA4043	0	476	0	0	0	0	LncRNA4043	0	476	1	1	1	0.528874	LncRNA4043
LncRNA1547	4	1	-2.66667	-9	0.0994573	6.91425	6.41932e-07	1	4	4	4	2.10421	LncRNA1547	0	470	1	1	1	0.46591	LncRNA1547	0	470	4	4	4	2.4663	LncRNA1547	0	470	3	0	0	0	0	LncRNA1547	0	470	1	1	1	0.392075	LncRNA1547	0	470	0	0	0	0	LncRNA1547
LncRNA1529	20	8	-8.66667	-2.44444	0.0994943	2.30003	1.87019e-06	1	22	22	22	4.41868	LncRNA1529	0	1231	19	19	19	3.37983	LncRNA1529	0	1231	3	3	3	0.70623	LncRNA1529	0	1231	14.6667	5	5	5	1.03848	LncRNA1529	0	1231	11	11	11	1.64665	LncRNA1529	0	1231	2	2	2	0.409008	LncRNA1529
LncRNA4389	17	12	-9	-2.17391	0.0995752	2.13494	2.07271e-06	1	17	17	17	2.50935	LncRNA4389	0	1675	18	18	18	2.35319	LncRNA4389	0	1675	15	15	15	2.59513	LncRNA4389	0	1675	16.6667	1	1	1	0.15264	LncRNA4389	0	1675	17	17	17	1.87026	LncRNA4389	0	1675	5	5	5	0.751475	LncRNA4389
LncRNA12190	7	1	3	10	0.099652	-8.423	-7.71216e-07	1	0	0	0	0	LncRNA12190	0	369	1	1	1	0.593435	LncRNA12190	0	369	0	0	0	0	LncRNA12190	0	369	0.333333	7	7	7	4.85016	LncRNA12190	0	369	0	0	0	0	LncRNA12190	0	369	3	3	3	2.0467	LncRNA12190
ENSMUST00000211382.3	60	23	-29.6667	-1.71774	0.0997357	1.63976	6.39552e-06	1	66	65	66	9.27169	ENSMUST00000211382.3	0	1760	87	86	87	10.8245	ENSMUST00000211382.3	0	1760	60	60	60	9.8792	ENSMUST00000211382.3	0	1760	71	27	27	27	3.92225	ENSMUST00000211382.3	0	1760	60	59	60	6.28212	ENSMUST00000211382.3	0	1760	37	36	37	5.29235	ENSMUST00000211382.3
LncRNA7797	13	2	5.33333	2.45455	0.099743	-2.52294	-1.36647e-06	1	6	6	6	5.26053	LncRNA7797	0	282	1	1	1	0.776516	LncRNA7797	0	282	4	4	4	4.11049	LncRNA7797	0	282	3.66667	14	14	14	12.693	LncRNA7797	0	282	5	5	5	3.26729	LncRNA7797	0	282	8	8	8	7.14168	LncRNA7797
LncRNA1713	4	0	-2.33333	#N/A	0.0998386	20.1355	5.67419e-07	1	4	4	4	2.65142	LncRNA1713	0	373	0	0	0	0	LncRNA1713	0	373	3	3	3	2.33075	LncRNA1713	0	373	2.33333	0	0	0	0	LncRNA1713	0	373	0	0	0	0	LncRNA1713	0	373	0	0	0	0	LncRNA1713
ENSMUST00000225384.2	8	2	-4.66667	-2.4	0.0999327	2.28001	1.07115e-06	1	6	6	6	2.8974	ENSMUST00000225384.2	0	512	8	8	8	3.42153	ENSMUST00000225384.2	0	512	10	10	10	5.65996	ENSMUST00000225384.2	0	512	8	4	4	4	1.99744	ENSMUST00000225384.2	0	512	4	4	4	1.43965	ENSMUST00000225384.2	0	512	2	2	2	0.983376	ENSMUST00000225384.2
LncRNA11442	11	0	-3.66667	#N/A	0.10008	26.6026	7.59185e-07	1	0	0	0	0	LncRNA11442	0	383	11	11	11	6.28917	LncRNA11442	0	383	0	0	0	0	LncRNA11442	0	383	3.66667	0	0	0	0	LncRNA11442	0	383	0	0	0	0	LncRNA11442	0	383	0	0	0	0	LncRNA11442
LncRNA3351	6	0	3	5.5	0.100438	-4.99731	-7.25401e-07	1	1	1	1	0.607482	LncRNA3351	0	407	1	1	1	0.538029	LncRNA3351	0	407	0	0	0	0	LncRNA3351	0	407	0.666667	6	6	6	3.76913	LncRNA3351	0	407	4	4	4	1.81106	LncRNA3351	0	407	1	1	1	0.618536	LncRNA3351
LncRNA8140	7	2	3.33333	3.5	0.10049	-3.61334	-8.7793e-07	1	1	1	1	0.398782	LncRNA8140	0	620	2	2	2	0.706379	LncRNA8140	0	620	1	1	1	0.467403	LncRNA8140	0	620	1.33333	3	3	3	1.23713	LncRNA8140	0	620	3	3	3	0.891655	LncRNA8140	0	620	8	8	8	3.24831	LncRNA8140
LncRNA5974	13	5	-6.33333	-2.9	0.10054	2.65894	1.4637e-06	1	8	8	8	1.90189	LncRNA5974	0	1040	7	7	7	1.47389	LncRNA5974	0	1040	14	14	14	3.90102	LncRNA5974	0	1040	9.66667	2	2	2	0.491678	LncRNA5974	0	1040	1	1	1	0.177188	LncRNA5974	0	1040	7	7	7	1.69443	LncRNA5974
LncRNA96	211	16	-58.3333	-5.86111	0.100608	5.73622	1.33937e-05	1	211	211	211	144.512	LncRNA96	0	361	0	0	0	0	LncRNA96	0	361	0	0	0	0	LncRNA96	0	361	70.3333	16	16	16	11.3318	LncRNA96	0	361	17	17	17	8.67779	LncRNA96	0	361	3	3	3	2.09206	LncRNA96
LncRNA11153	4	0	-2.33333	#N/A	0.10068	19.206	5.39856e-07	1	0	0	0	0	LncRNA11153	0	260	4	4	4	3.36889	LncRNA11153	0	260	3	3	3	3.34373	LncRNA11153	0	260	2.33333	0	0	0	0	LncRNA11153	0	260	0	0	0	0	LncRNA11153	0	260	0	0	0	0	LncRNA11153
LncRNA10770	4	0	-2.33333	#N/A	0.100689	19.206	5.39856e-07	1	0	0	0	0	LncRNA10770	0	260	4	4	4	3.36889	LncRNA10770	0	260	3	3	3	3.34373	LncRNA10770	0	260	2.33333	0	0	0	0	LncRNA10770	0	260	0	0	0	0	LncRNA10770	0	260	0	0	0	0	LncRNA10770
LncRNA10844	4	0	-2.33333	#N/A	0.100701	19.206	5.39856e-07	1	0	0	0	0	LncRNA10844	0	362	4	4	4	2.41964	LncRNA10844	0	362	3	3	3	2.40157	LncRNA10844	0	362	2.33333	0	0	0	0	LncRNA10844	0	362	0	0	0	0	LncRNA10844	0	362	0	0	0	0	LncRNA10844
ENSMUST00000240957.1	13	5	8.33333	1.69444	0.10083	-1.81229	-2.27685e-06	1	10	10	10	4.06653	ENSMUST00000240957.1	0	608	15	15	15	5.40241	ENSMUST00000240957.1	0	608	11	11	11	5.24291	ENSMUST00000240957.1	0	608	12	23	23	23	9.67183	ENSMUST00000240957.1	0	608	16	16	16	4.84935	ENSMUST00000240957.1	0	608	22	22	22	9.10917	ENSMUST00000240957.1
LncRNA2984	8	1	4	3.4	0.101081	-3.25699	-9.58022e-07	1	3	3	3	0.979835	LncRNA2984	0	757	0	0	0	0	LncRNA2984	0	757	2	2	2	0.765627	LncRNA2984	0	757	1.66667	8	8	8	2.70196	LncRNA2984	0	757	7	7	7	1.704	LncRNA2984	0	757	2	2	2	0.66511	LncRNA2984
LncRNA7559	9	2	4.33333	2.85714	0.101123	-2.76463	-1.03129e-06	1	2	2	2	0.561283	LncRNA7559	0	881	1	1	1	0.248556	LncRNA7559	0	881	4	4	4	1.31573	LncRNA7559	0	881	2.33333	7	7	7	2.03145	LncRNA7559	0	881	10	10	10	2.09166	LncRNA7559	0	881	3	3	3	0.857245	LncRNA7559
LncRNA253	6	2	-3	-5.5	0.101132	4.6431	6.79332e-07	1	2	2	2	1.18299	LncRNA253	0	418	6	6	6	3.14322	LncRNA253	0	418	3	3	3	2.07983	LncRNA253	0	418	3.66667	0	0	0	0	LncRNA253	0	418	2	2	2	0.8817	LncRNA253	0	418	0	0	0	0	LncRNA253
LncRNA3343	6	3	3.66667	3.2	0.101733	-3.16375	-9.15343e-07	1	3	3	3	1.21596	LncRNA3343	0	610	0	0	0	0	LncRNA3343	0	610	2	2	2	0.950131	LncRNA3343	0	610	1.66667	6	6	6	2.51481	LncRNA3343	0	610	5	5	5	1.51045	LncRNA3343	0	610	5	5	5	2.06348	LncRNA3343
ENSMUST00000223275.2	10	1	-3.66667	-12	0.101758	8.18411	7.73034e-07	1	2	2	2	0.0888731	ENSMUST00000223275.2	0	5564	10	10	10	0.393561	ENSMUST00000223275.2	0	5564	0	0	0	0	ENSMUST00000223275.2	0	5564	4	0	0	0	0	ENSMUST00000223275.2	0	5564	1	1	1	0.0331192	ENSMUST00000223275.2	0	5564	0	0	0	0	ENSMUST00000223275.2
LncRNA3760	4	0	-2.33333	#N/A	0.101763	20.4652	5.77196e-07	1	3	3	3	2.40044	LncRNA3760	0	309	0	0	0	0	LncRNA3760	0	309	4	4	4	3.75132	LncRNA3760	0	309	2.33333	0	0	0	0	LncRNA3760	0	309	0	0	0	0	LncRNA3760	0	309	0	0	0	0	LncRNA3760
LncRNA2576	4	0	-2.33333	#N/A	0.101799	20.4654	5.772e-07	1	3	3	3	2.49742	LncRNA2576	0	297	0	0	0	0	LncRNA2576	0	297	4	4	4	3.90289	LncRNA2576	0	297	2.33333	0	0	0	0	LncRNA2576	0	297	0	0	0	0	LncRNA2576	0	297	0	0	0	0	LncRNA2576
LncRNA1752	25	12	-10.6667	-2.14286	0.101859	2.02689	2.29403e-06	1	22	22	22	3.75389	LncRNA1752	0	1449	29	29	29	4.38257	LncRNA1752	0	1449	9	9	9	1.79994	LncRNA1752	0	1449	20	4	4	4	0.705791	LncRNA1752	0	1449	18	18	18	2.28914	LncRNA1752	0	1449	6	6	6	1.04242	LncRNA1752
LncRNA2438	3	2	-2.33333	-8	0.101922	5.77091	5.38503e-07	1	2	2	2	1.14731	LncRNA2438	0	431	3	3	3	1.52421	LncRNA2438	0	431	3	3	3	2.0171	LncRNA2438	0	431	2.66667	0	0	0	0	LncRNA2438	0	431	0	0	0	0	LncRNA2438	0	431	1	1	1	0.584093	LncRNA2438
ENSMUST00000202871.2	6	2	-3.33333	-4.33333	0.10202	3.71089	7.42528e-07	1	3	3	3	0.169385	ENSMUST00000202871.2	0	4379	7	7	7	0.350044	ENSMUST00000202871.2	0	4379	3	3	3	0.198531	ENSMUST00000202871.2	0	4379	4.33333	1	1	1	0.0583861	ENSMUST00000202871.2	0	4379	1	1	1	0.0420816	ENSMUST00000202871.2	0	4379	1	1	1	0.057489	ENSMUST00000202871.2
LncRNA8319	5	0	-2.66667	#N/A	0.102026	21.0687	5.95089e-07	1	5	5	5	3.38692	LncRNA8319	0	365	3	3	3	1.79982	LncRNA8319	0	365	0	0	0	0	LncRNA8319	0	365	2.66667	0	0	0	0	LncRNA8319	0	365	0	0	0	0	LncRNA8319	0	365	0	0	0	0	LncRNA8319
ENSMUST00000183512.2	11	3	6.33333	1.79167	0.102046	-1.87187	-1.64034e-06	1	8	8	8	0.867907	ENSMUST00000183512.2	0	2279	9	9	9	0.864765	ENSMUST00000183512.2	0	2279	7	6	7	0.890096	ENSMUST00000183512.2	0	2279	8	11	11	11	1.23405	ENSMUST00000183512.2	0	2279	18	18	18	1.45544	ENSMUST00000183512.2	0	2279	14	14	14	1.54648	ENSMUST00000183512.2
LncRNA5856	5	0	-2.66667	#N/A	0.102055	21.0686	5.95088e-07	1	5	5	5	2.51265	LncRNA5856	0	492	3	3	3	1.33523	LncRNA5856	0	492	0	0	0	0	LncRNA5856	0	492	2.66667	0	0	0	0	LncRNA5856	0	492	0	0	0	0	LncRNA5856	0	492	0	0	0	0	LncRNA5856
LncRNA3678	5	0	-2.66667	#N/A	0.102057	21.0686	5.95088e-07	1	5	5	5	3.66832	LncRNA3678	0	337	3	3	3	1.94936	LncRNA3678	0	337	0	0	0	0	LncRNA3678	0	337	2.66667	0	0	0	0	LncRNA3678	0	337	0	0	0	0	LncRNA3678	0	337	0	0	0	0	LncRNA3678
LncRNA3230	17	4	-8.33333	-2.5625	0.102208	2.29448	1.79061e-06	1	13	13	13	3.65664	LncRNA3230	0	879	17	17	17	4.23506	LncRNA3230	0	879	11	11	11	3.62649	LncRNA3230	0	879	13.6667	9	9	9	2.61781	LncRNA3230	0	879	0	0	0	0	LncRNA3230	0	879	7	7	7	2.00479	LncRNA3230
ENSMUST00000236054.3	9	1	-3.33333	-11	0.102211	7.63228	7.16207e-07	1	1	1	1	0.299328	ENSMUST00000236054.3	0	826	9	9	9	2.38595	ENSMUST00000236054.3	0	826	1	1	1	0.350835	ENSMUST00000236054.3	0	826	3.66667	0	0	0	0	ENSMUST00000236054.3	0	826	1	1	1	0.223094	ENSMUST00000236054.3	0	826	0	0	0	0	ENSMUST00000236054.3
LncRNA5003	5	1	2.66667	9	0.102324	-7.49026	-6.79222e-07	1	0	0	0	0	LncRNA5003	0	341	1	1	1	0.642163	LncRNA5003	0	341	0	0	0	0	LncRNA5003	0	341	0.333333	1	1	1	0.749773	LncRNA5003	0	341	3	3	3	1.62119	LncRNA5003	0	341	5	5	5	3.69126	LncRNA5003
LncRNA6048	6	1	3	4	0.102425	-4.01688	-7.7047e-07	1	1	1	1	0.588679	LncRNA6048	0	420	2	2	2	1.04275	LncRNA6048	0	420	0	0	0	0	LncRNA6048	0	420	1	6	6	6	3.65247	LncRNA6048	0	420	2	2	2	0.877502	LncRNA6048	0	420	4	4	4	2.39756	LncRNA6048
ENSMUST00000235809.2	6	3	4.33333	2.18182	0.10247	-2.24279	-1.10004e-06	1	4	4	4	0.597571	ENSMUST00000235809.2	0	1655	3	3	3	0.396938	ENSMUST00000235809.2	0	1655	4	4	4	0.700398	ENSMUST00000235809.2	0	1655	3.66667	9	9	9	1.39036	ENSMUST00000235809.2	0	1655	8	8	8	0.890757	ENSMUST00000235809.2	0	1655	7	7	7	1.06478	ENSMUST00000235809.2
LncRNA12412	4	0	2.33333	#N/A	0.102487	-20.7101	-5.84459e-07	1	0	0	0	0	LncRNA12412	0	371	0	0	0	0	LncRNA12412	0	371	0	0	0	0	LncRNA12412	0	371	0	0	0	0	0	LncRNA12412	0	371	3	3	3	1.4901	LncRNA12412	0	371	4	4	4	2.71422	LncRNA12412
LncRNA8602	4	0	2.33333	#N/A	0.102494	-20.7102	-5.84459e-07	1	0	0	0	0	LncRNA8602	0	290	0	0	0	0	LncRNA8602	0	290	0	0	0	0	LncRNA8602	0	290	0	0	0	0	0	LncRNA8602	0	290	3	3	3	1.9063	LncRNA8602	0	290	4	4	4	3.47233	LncRNA8602
LncRNA12408	4	0	2.33333	#N/A	0.102498	-20.7102	-5.84459e-07	1	0	0	0	0	LncRNA12408	0	361	0	0	0	0	LncRNA12408	0	361	0	0	0	0	LncRNA12408	0	361	0	0	0	0	0	LncRNA12408	0	361	3	3	3	1.53137	LncRNA12408	0	361	4	4	4	2.78941	LncRNA12408
LncRNA12407	4	0	2.33333	#N/A	0.102527	-20.7102	-5.84461e-07	1	0	0	0	0	LncRNA12407	0	302	0	0	0	0	LncRNA12407	0	302	0	0	0	0	LncRNA12407	0	302	0	0	0	0	0	LncRNA12407	0	302	3	3	3	1.83055	LncRNA12407	0	302	4	4	4	3.33436	LncRNA12407
LncRNA3024	13	2	5.33333	2	0.102706	-2.04464	-1.32121e-06	1	7	7	7	4.59076	LncRNA3024	0	377	5	5	5	2.90421	LncRNA3024	0	377	4	4	4	3.07469	LncRNA3024	0	377	5.33333	7	7	7	4.74724	LncRNA3024	0	377	17	17	17	8.3095	LncRNA3024	0	377	8	8	8	5.34205	LncRNA3024
ENSMUST00000207692.2	17	3	-8.66667	-2.08333	0.102713	1.92476	1.84779e-06	1	16	16	16	2.5213	ENSMUST00000207692.2	0	1569	22	22	22	3.07043	ENSMUST00000207692.2	0	1569	12	12	12	2.21637	ENSMUST00000207692.2	0	1569	16.6667	5	5	5	0.814763	ENSMUST00000207692.2	0	1569	9	9	9	1.05703	ENSMUST00000207692.2	0	1569	10	10	10	1.60449	ENSMUST00000207692.2
ENSMUST00000246661.1	29	5	-11.3333	-2.47826	0.102736	2.20696	2.30682e-06	1	18	18	18	2.22409	ENSMUST00000246661.1	0	2001	34	34	34	3.72076	ENSMUST00000246661.1	0	2001	5	5	5	0.724112	ENSMUST00000246661.1	0	2001	19	11	11	11	1.4055	ENSMUST00000246661.1	0	2001	6	6	6	0.55255	ENSMUST00000246661.1	0	2001	6	6	6	0.754855	ENSMUST00000246661.1
LncRNA3996	199	73	-116.333	-1.62657	0.102991	1.53672	2.44508e-05	1	300	300	300	263.027	LncRNA3996	0	282	340	340	340	264.016	LncRNA3996	0	282	266	266	266	273.348	LncRNA3996	0	282	302	141	141	141	127.836	LncRNA3996	0	282	223	223	223	145.721	LncRNA3996	0	282	193	193	193	172.293	LncRNA3996
LncRNA7557	3	2	-2.33333	-8	0.103121	5.91571	5.4563e-07	1	3	3	3	2.45608	LncRNA7557	0	302	2	2	2	1.45018	LncRNA7557	0	302	3	3	3	2.87871	LncRNA7557	0	302	2.66667	1	1	1	0.846598	LncRNA7557	0	302	0	0	0	0	LncRNA7557	0	302	0	0	0	0	LncRNA7557
ENSMUST00000220043.2	9	8	7.33333	1.75862	0.103143	-1.84089	-1.92189e-06	1	12	12	12	3.62707	ENSMUST00000220043.2	0	818	8	8	8	2.14159	ENSMUST00000220043.2	0	818	9	9	9	3.1884	ENSMUST00000220043.2	0	818	9.66667	17	17	17	5.31349	ENSMUST00000220043.2	0	818	17	17	17	3.82968	ENSMUST00000220043.2	0	818	17	17	17	5.23185	ENSMUST00000220043.2
ENSMUST00000197378.2	27	5	-8.33333	-3.5	0.103221	3.20658	1.7431e-06	1	6	6	6	0.610482	ENSMUST00000197378.2	0	2430	27	27	27	2.43308	ENSMUST00000197378.2	0	2430	2	2	2	0.23851	ENSMUST00000197378.2	0	2430	11.6667	0	0	0	0	ENSMUST00000197378.2	0	2430	9	9	9	0.682501	ENSMUST00000197378.2	0	2430	1	1	1	0.103598	ENSMUST00000197378.2
LncRNA8632	4	2	-2.66667	-5	0.103239	4.21185	6.10481e-07	1	3	3	3	1.79163	LncRNA8632	0	414	4	4	4	2.11573	LncRNA8632	0	414	3	3	3	2.09993	LncRNA8632	0	414	3.33333	1	1	1	0.617567	LncRNA8632	0	414	1	1	1	0.44511	LncRNA8632	0	414	0	0	0	0	LncRNA8632
LncRNA2294	24	4	-9.33333	-2.86667	0.103324	2.46301	1.88953e-06	1	14	14	14	2.56973	LncRNA2294	0	1347	26	26	26	4.22674	LncRNA2294	0	1347	3	3	3	0.645412	LncRNA2294	0	1347	14.3333	6	6	6	1.13885	LncRNA2294	0	1347	2	2	2	0.273609	LncRNA2294	0	1347	7	7	7	1.30825	LncRNA2294
LncRNA6506	8	4	-5	-2.25	0.10343	2.13449	1.13443e-06	1	8	8	8	2.11773	LncRNA6506	0	934	9	9	9	2.11006	LncRNA6506	0	934	10	10	10	3.10267	LncRNA6506	0	934	9	2	2	2	0.547479	LncRNA6506	0	934	6	6	6	1.18378	LncRNA6506	0	934	4	4	4	1.07813	LncRNA6506
LncRNA1208	8	2	3.66667	3.75	0.103757	-3.61772	-8.77372e-07	1	3	3	3	1.41823	LncRNA1208	0	523	1	1	1	0.418695	LncRNA1208	0	523	0	0	0	0	LncRNA1208	0	523	1.33333	5	5	5	2.44429	LncRNA1208	0	523	8	8	8	2.81874	LncRNA1208	0	523	2	2	2	0.962693	LncRNA1208
LncRNA6117	11	1	-4	-13	0.103855	8.25328	8.33822e-07	1	2	2	2	0.892581	LncRNA6117	0	554	11	11	11	4.34793	LncRNA6117	0	554	0	0	0	0	LncRNA6117	0	554	4.33333	0	0	0	0	LncRNA6117	0	554	0	0	0	0	LncRNA6117	0	554	1	1	1	0.454412	LncRNA6117
LncRNA2964	10	2	4.66667	2.4	0.103899	-2.39904	-1.13114e-06	1	3	3	3	1.41553	LncRNA2964	0	524	3	3	3	1.25369	LncRNA2964	0	524	4	4	4	2.21214	LncRNA2964	0	524	3.33333	6	6	6	2.92755	LncRNA2964	0	524	13	13	13	4.57172	LncRNA2964	0	524	5	5	5	2.40214	LncRNA2964
LncRNA7403	5	2	-3	-5.5	0.10395	4.79666	7.07467e-07	1	2	2	2	1.10377	LncRNA7403	0	448	4	4	4	1.95516	LncRNA7403	0	448	5	5	5	3.23426	LncRNA7403	0	448	3.66667	0	0	0	0	LncRNA7403	0	448	2	2	2	0.822658	LncRNA7403	0	448	0	0	0	0	LncRNA7403
ENSMUST00000181667.2	27	2	-12.6667	-1.86364	0.103961	1.75257	2.6816e-06	1	30	30	30	2.34726	ENSMUST00000181667.2	0	3160	36	36	36	2.49468	ENSMUST00000181667.2	0	3160	16	16	16	1.46729	ENSMUST00000181667.2	0	3160	27.3333	17	17	17	1.37545	ENSMUST00000181667.2	0	3160	18	18	18	1.04967	ENSMUST00000181667.2	0	3160	9	9	9	0.716993	ENSMUST00000181667.2
LncRNA294	8	2	-3.66667	-6.5	0.103993	5.0505	8.12628e-07	1	8	8	8	5.83469	LncRNA294	0	339	4	4	4	2.58381	LncRNA294	0	339	1	1	1	0.854837	LncRNA294	0	339	4.33333	0	0	0	0	LncRNA294	0	339	0	0	0	0	LncRNA294	0	339	2	2	2	1.48522	LncRNA294
LncRNA4430	10	2	4	2.71429	0.104024	-2.92541	-1.07107e-06	1	4	4	4	1.49619	LncRNA4430	0	661	3	3	3	0.993847	LncRNA4430	0	661	0	0	0	0	LncRNA4430	0	661	2.33333	10	10	10	3.86797	LncRNA4430	0	661	2	2	2	0.557565	LncRNA4430	0	661	7	7	7	2.66597	LncRNA4430
ENSMUST00000241248.1	17	3	-8	-2.14286	0.104111	1.99959	1.71379e-06	1	18	18	18	7.62057	ENSMUST00000241248.1	0	584	20	20	20	7.49923	ENSMUST00000241248.1	0	584	7	7	7	3.47351	ENSMUST00000241248.1	0	584	15	10	10	10	4.37796	ENSMUST00000241248.1	0	584	8	8	8	2.52432	ENSMUST00000241248.1	0	584	3	3	3	1.29321	ENSMUST00000241248.1
ENSMUST00000188984.2	56	9	-16.6667	-2.72414	0.104155	2.43382	3.34152e-06	1	14	14	14	1.03822	ENSMUST00000188984.2	0	3334	60	59	60	3.94081	ENSMUST00000188984.2	0	3334	5	5	5	0.434598	ENSMUST00000188984.2	0	3334	26.3333	4	4	4	0.306746	ENSMUST00000188984.2	0	3334	17	17	17	0.939616	ENSMUST00000188984.2	0	3334	8	8	8	0.604065	ENSMUST00000188984.2
ENSMUST00000214440.2	30	4	-9.66667	-2.70588	0.104167	2.50016	2.04673e-06	1	8	8	8	1.63198	ENSMUST00000214440.2	0	1212	31	27	31	5.60091	ENSMUST00000214440.2	0	1212	7	7	7	1.6737	ENSMUST00000214440.2	0	1212	15.3333	1	1	1	0.210951	ENSMUST00000214440.2	0	1212	12	12	12	1.82451	ENSMUST00000214440.2	0	1212	4	4	4	0.830839	ENSMUST00000214440.2
LncRNA1344	2	1	1.66667	#N/A	0.104194	-14.7669	-4.08225e-07	1	0	0	0	0	LncRNA1344	0	303	0	0	0	0	LncRNA1344	0	303	0	0	0	0	LncRNA1344	0	303	0	1	1	1	0.843804	LncRNA1344	0	303	2	2	2	1.21634	LncRNA1344	0	303	2	2	2	1.66168	LncRNA1344
ENSMUST00000234958.2	4	2	-2.66667	-5	0.104343	4.10881	6.05714e-07	1	3	3	3	0.29622	ENSMUST00000234958.2	0	2504	4	4	4	0.349804	ENSMUST00000234958.2	0	2504	3	3	3	0.347192	ENSMUST00000234958.2	0	2504	3.33333	1	1	1	0.102106	ENSMUST00000234958.2	0	2504	0	0	0	0	ENSMUST00000234958.2	0	2504	1	1	1	0.100537	ENSMUST00000234958.2
LncRNA8780	3	0	2	#N/A	0.104363	-18.4395	-5.17129e-07	1	0	0	0	0	LncRNA8780	0	264	0	0	0	0	LncRNA8780	0	264	0	0	0	0	LncRNA8780	0	264	0	3	3	3	2.90537	LncRNA8780	0	264	0	0	0	0	LncRNA8780	0	264	3	3	3	2.86073	LncRNA8780
LncRNA8576	3	0	2	#N/A	0.104391	-18.4396	-5.17131e-07	1	0	0	0	0	LncRNA8576	0	357	0	0	0	0	LncRNA8576	0	357	0	0	0	0	LncRNA8576	0	357	0	3	3	3	2.14851	LncRNA8576	0	357	0	0	0	0	LncRNA8576	0	357	3	3	3	2.1155	LncRNA8576
LncRNA12287	3	0	2	#N/A	0.10442	-18.4397	-5.17134e-07	1	0	0	0	0	LncRNA12287	0	307	0	0	0	0	LncRNA12287	0	307	0	0	0	0	LncRNA12287	0	307	0	3	3	3	2.49843	LncRNA12287	0	307	0	0	0	0	LncRNA12287	0	307	3	3	3	2.46004	LncRNA12287
LncRNA4997	7	1	-3	-10	0.104437	6.71766	6.50585e-07	1	2	2	2	1.60029	LncRNA4997	0	309	7	7	7	4.96066	LncRNA4997	0	309	1	1	1	0.937831	LncRNA4997	0	309	3.33333	0	0	0	0	LncRNA4997	0	309	0	0	0	0	LncRNA4997	0	309	1	1	1	0.814706	LncRNA4997
ENSMUST00000210340.3	89	17	54.3333	1.52244	0.104524	-1.56076	-1.37813e-05	1	103	101	103	7.36657	ENSMUST00000210340.3	0	3457	95	93	95	6.01761	ENSMUST00000210340.3	0	3457	114	111	114	9.55627	ENSMUST00000210340.3	0	3457	104	171	166	171	12.6468	ENSMUST00000210340.3	0	3457	184	172	184	9.80812	ENSMUST00000210340.3	0	3457	120	117	120	8.73859	ENSMUST00000210340.3
LncRNA3218	2	1	-1.66667	#N/A	0.104524	14.2223	3.92077e-07	1	2	2	2	1.37741	LncRNA3218	0	359	1	1	1	0.609965	LncRNA3218	0	359	2	2	2	1.61443	LncRNA3218	0	359	1.66667	0	0	0	0	LncRNA3218	0	359	0	0	0	0	LncRNA3218	0	359	0	0	0	0	LncRNA3218
LncRNA3753	2	1	-1.66667	#N/A	0.104549	14.2224	3.92079e-07	1	2	2	2	1.20022	LncRNA3753	0	412	1	1	1	0.531499	LncRNA3753	0	412	2	2	2	1.40675	LncRNA3753	0	412	1.66667	0	0	0	0	LncRNA3753	0	412	0	0	0	0	LncRNA3753	0	412	0	0	0	0	LncRNA3753
LncRNA7234	2	1	-1.66667	#N/A	0.104571	14.2224	3.92081e-07	1	2	2	2	1.55013	LncRNA7234	0	319	1	1	1	0.68645	LncRNA7234	0	319	2	2	2	1.81686	LncRNA7234	0	319	1.66667	0	0	0	0	LncRNA7234	0	319	0	0	0	0	LncRNA7234	0	319	0	0	0	0	LncRNA7234
LncRNA7085	2	1	-1.66667	#N/A	0.104571	14.2224	3.92081e-07	1	2	2	2	1.36223	LncRNA7085	0	363	1	1	1	0.603244	LncRNA7085	0	363	2	2	2	1.59664	LncRNA7085	0	363	1.66667	0	0	0	0	LncRNA7085	0	363	0	0	0	0	LncRNA7085	0	363	0	0	0	0	LncRNA7085
LncRNA6988	2	1	-1.66667	#N/A	0.104571	14.2225	3.92081e-07	1	2	2	2	1.55991	LncRNA6988	0	317	1	1	1	0.690781	LncRNA6988	0	317	2	2	2	1.82833	LncRNA6988	0	317	1.66667	0	0	0	0	LncRNA6988	0	317	0	0	0	0	LncRNA6988	0	317	0	0	0	0	LncRNA6988
LncRNA407	2	1	-1.66667	#N/A	0.104571	14.2225	3.92081e-07	1	2	2	2	1.23623	LncRNA407	0	400	1	1	1	0.547444	LncRNA407	0	400	2	2	2	1.44895	LncRNA407	0	400	1.66667	0	0	0	0	LncRNA407	0	400	0	0	0	0	LncRNA407	0	400	0	0	0	0	LncRNA407
LncRNA7643	2	1	-1.66667	#N/A	0.104605	14.2226	3.92084e-07	1	2	2	2	1.30817	LncRNA7643	0	378	1	1	1	0.579306	LncRNA7643	0	378	2	2	2	1.53328	LncRNA7643	0	378	1.66667	0	0	0	0	LncRNA7643	0	378	0	0	0	0	LncRNA7643	0	378	0	0	0	0	LncRNA7643
LncRNA10805	4	0	-2.33333	#N/A	0.104635	19.7619	5.5634e-07	1	0	0	0	0	LncRNA10805	0	304	3	3	3	2.16096	LncRNA10805	0	304	4	4	4	3.81302	LncRNA10805	0	304	2.33333	0	0	0	0	LncRNA10805	0	304	0	0	0	0	LncRNA10805	0	304	0	0	0	0	LncRNA10805
LncRNA10596	4	0	-2.33333	#N/A	0.104642	19.7619	5.5634e-07	1	0	0	0	0	LncRNA10596	0	364	3	3	3	1.80476	LncRNA10596	0	364	4	4	4	3.1845	LncRNA10596	0	364	2.33333	0	0	0	0	LncRNA10596	0	364	0	0	0	0	LncRNA10596	0	364	0	0	0	0	LncRNA10596
LncRNA10157	4	0	-2.33333	#N/A	0.104681	19.7619	5.56342e-07	1	0	0	0	0	LncRNA10157	0	310	3	3	3	2.11914	LncRNA10157	0	310	4	4	4	3.73922	LncRNA10157	0	310	2.33333	0	0	0	0	LncRNA10157	0	310	0	0	0	0	LncRNA10157	0	310	0	0	0	0	LncRNA10157
ENSMUST00000185501.2	14	2	-6	-4	0.104684	3.39758	1.27117e-06	1	8	8	8	0.34811	ENSMUST00000185501.2	0	5682	14	14	14	0.539544	ENSMUST00000185501.2	0	5682	2	2	2	0.102003	ENSMUST00000185501.2	0	5682	8	0	0	0	0	ENSMUST00000185501.2	0	5682	2	2	2	0.0648629	ENSMUST00000185501.2	0	5682	4	4	4	0.177222	ENSMUST00000185501.2
LncRNA4585	6	0	-3	-5.5	0.104692	4.53617	6.81033e-07	1	1	1	1	0.694509	LncRNA4585	0	356	6	6	6	3.69063	LncRNA4585	0	356	4	4	4	3.25607	LncRNA4585	0	356	3.66667	0	0	0	0	LncRNA4585	0	356	1	1	1	0.517627	LncRNA4585	0	356	1	1	1	0.707147	LncRNA4585
LncRNA2906	6	0	-3	-5.5	0.104714	4.53617	6.81032e-07	1	1	1	1	0.560646	LncRNA2906	0	441	6	6	6	2.97929	LncRNA2906	0	441	4	4	4	2.62848	LncRNA2906	0	441	3.66667	0	0	0	0	LncRNA2906	0	441	1	1	1	0.417858	LncRNA2906	0	441	1	1	1	0.570849	LncRNA2906
ENSMUST00000236935.2	10	3	-5.33333	-2.33333	0.104728	2.2166	1.20002e-06	1	9	9	9	0.454124	ENSMUST00000236935.2	0	4900	11	9	11	0.491582	ENSMUST00000236935.2	0	4900	8	5	8	0.473126	ENSMUST00000236935.2	0	4900	9.33333	5	5	5	0.26089	ENSMUST00000236935.2	0	4900	6	5	6	0.225643	ENSMUST00000236935.2	0	4900	1	1	1	0.0513764	ENSMUST00000236935.2
LncRNA2199	35	4	12.6667	2.08571	0.104907	-2.03686	-2.9494e-06	1	13	13	13	5.67877	LncRNA2199	0	566	5	5	5	1.93443	LncRNA2199	0	566	17	17	17	8.70393	LncRNA2199	0	566	11.6667	17	17	17	7.67921	LncRNA2199	0	566	40	40	40	13.023	LncRNA2199	0	566	16	16	16	7.11644	LncRNA2199
ENSMUST00000130919.2	7	1	-3	-10	0.104995	6.9582	6.61721e-07	1	1	1	1	0.78992	ENSMUST00000130919.2	0	313	7	7	7	4.89726	ENSMUST00000130919.2	0	313	2	2	2	1.85169	ENSMUST00000130919.2	0	313	3.33333	1	1	1	0.816846	ENSMUST00000130919.2	0	313	0	0	0	0	ENSMUST00000130919.2	0	313	0	0	0	0	ENSMUST00000130919.2
LncRNA12252	10	0	3.33333	#N/A	0.105186	-28.4855	-8.1502e-07	1	0	0	0	0	LncRNA12252	0	445	0	0	0	0	LncRNA12252	0	445	0	0	0	0	LncRNA12252	0	445	0	10	10	10	5.74545	LncRNA12252	0	445	0	0	0	0	LncRNA12252	0	445	0	0	0	0	LncRNA12252
LncRNA7057	11	3	-5	-3.14286	0.105233	3.01909	1.22626e-06	1	9	9	9	5.10368	LncRNA7057	0	436	1	1	1	0.502242	LncRNA7057	0	436	12	12	12	7.97587	LncRNA7057	0	436	7.33333	4	4	4	2.34562	LncRNA7057	0	436	1	1	1	0.42265	LncRNA7057	0	436	2	2	2	1.15479	LncRNA7057
ENSMUST00000242577.1	81	22	-37.6667	-1.88976	0.105286	1.69845	7.46972e-06	1	69	69	69	10.0471	ENSMUST00000242577.1	0	1698	116	116	116	14.9596	ENSMUST00000242577.1	0	1698	55	55	55	9.3866	ENSMUST00000242577.1	0	1698	80	35	35	35	5.27005	ENSMUST00000242577.1	0	1698	35	35	35	3.79837	ENSMUST00000242577.1	0	1698	57	57	57	8.45078	ENSMUST00000242577.1
LncRNA2616	4	2	2.66667	5	0.105607	-4.57804	-6.67256e-07	1	1	1	1	0.802744	LncRNA2616	0	308	0	0	0	0	LncRNA2616	0	308	1	1	1	0.940876	LncRNA2616	0	308	0.666667	3	3	3	2.49032	LncRNA2616	0	308	3	3	3	1.79489	LncRNA2616	0	308	4	4	4	3.26941	LncRNA2616
LncRNA9941	5	0	-2.33333	#N/A	0.105627	18.6587	5.23628e-07	1	0	0	0	0	LncRNA9941	0	316	5	5	5	3.46484	LncRNA9941	0	316	2	2	2	1.83411	LncRNA9941	0	316	2.33333	0	0	0	0	LncRNA9941	0	316	0	0	0	0	LncRNA9941	0	316	0	0	0	0	LncRNA9941
LncRNA5827	10	1	-3.66667	-4.66667	0.105694	4.38439	9.13281e-07	1	1	1	1	0.446291	LncRNA5827	0	554	3	3	3	1.1858	LncRNA5827	0	554	10	10	10	5.23086	LncRNA5827	0	554	4.66667	0	0	0	0	LncRNA5827	0	554	2	2	2	0.665254	LncRNA5827	0	554	1	1	1	0.454412	LncRNA5827
LncRNA5397	5	0	-2.33333	#N/A	0.105705	18.6586	5.23625e-07	1	0	0	0	0	LncRNA5397	0	345	5	5	5	3.17359	LncRNA5397	0	345	2	2	2	1.67994	LncRNA5397	0	345	2.33333	0	0	0	0	LncRNA5397	0	345	0	0	0	0	LncRNA5397	0	345	0	0	0	0	LncRNA5397
ENSMUST00000146678.2	212	19	57	2.8	0.105731	-2.54561	-1.19193e-05	1	45	45	45	18.0033	ENSMUST00000146678.2	0	618	11	11	11	3.89766	ENSMUST00000146678.2	0	618	39	39	39	18.2877	ENSMUST00000146678.2	0	618	31.6667	23	23	23	9.51533	ENSMUST00000146678.2	0	618	223	223	223	66.4942	ENSMUST00000146678.2	0	618	20	20	20	8.14706	ENSMUST00000146678.2
LncRNA11394	5	0	-2.33333	#N/A	0.105735	18.6586	5.23624e-07	1	0	0	0	0	LncRNA11394	0	341	5	5	5	3.21082	LncRNA11394	0	341	2	2	2	1.69965	LncRNA11394	0	341	2.33333	0	0	0	0	LncRNA11394	0	341	0	0	0	0	LncRNA11394	0	341	0	0	0	0	LncRNA11394
LncRNA5776	17	6	-8.33333	-2.5625	0.10579	2.36618	1.87565e-06	1	9	9	9	2.39527	LncRNA5776	0	929	15	15	15	3.5357	LncRNA5776	0	929	17	17	17	5.30294	LncRNA5776	0	929	13.6667	11	11	11	3.02734	LncRNA5776	0	929	0	0	0	0	LncRNA5776	0	929	5	5	5	1.35492	LncRNA5776
ENSMUST00000141538.2	11	2	-4.66667	-3	0.105797	2.86996	1.11529e-06	1	5	5	5	1.96538	ENSMUST00000141538.2	0	629	5	5	5	1.74068	ENSMUST00000141538.2	0	629	11	11	11	5.06787	ENSMUST00000141538.2	0	629	7	0	0	0	0	ENSMUST00000141538.2	0	629	4	4	4	1.17186	ENSMUST00000141538.2	0	629	3	1	3	1.20069	ENSMUST00000141538.2
LncRNA595	16	4	-6	-4.6	0.106016	3.9936	1.25899e-06	1	7	7	7	2.4619	LncRNA595	0	703	16	16	16	4.98384	LncRNA595	0	703	0	0	0	0	LncRNA595	0	703	7.66667	0	0	0	0	LncRNA595	0	703	4	4	4	1.04851	LncRNA595	0	703	1	1	1	0.3581	LncRNA595
LncRNA1439	3	1	1.66667	#N/A	0.106102	-14.4319	-3.98293e-07	1	0	0	0	0	LncRNA1439	0	350	0	0	0	0	LncRNA1439	0	350	0	0	0	0	LncRNA1439	0	350	0	1	1	1	0.730493	LncRNA1439	0	350	3	3	3	1.5795	LncRNA1439	0	350	1	1	1	0.719269	LncRNA1439
LncRNA12399	3	1	1.66667	#N/A	0.106103	-14.4319	-3.98293e-07	1	0	0	0	0	LncRNA12399	0	339	0	0	0	0	LncRNA12399	0	339	0	0	0	0	LncRNA12399	0	339	0	1	1	1	0.754197	LncRNA12399	0	339	3	3	3	1.63076	LncRNA12399	0	339	1	1	1	0.742608	LncRNA12399
LncRNA12328	3	1	1.66667	#N/A	0.106127	-14.4318	-3.9829e-07	1	0	0	0	0	LncRNA12328	0	364	0	0	0	0	LncRNA12328	0	364	0	0	0	0	LncRNA12328	0	364	0	1	1	1	0.702397	LncRNA12328	0	364	3	3	3	1.51875	LncRNA12328	0	364	1	1	1	0.691605	LncRNA12328
LncRNA8047	3	1	1.66667	#N/A	0.106137	-14.4318	-3.98289e-07	1	0	0	0	0	LncRNA8047	0	334	0	0	0	0	LncRNA8047	0	334	0	0	0	0	LncRNA8047	0	334	0	1	1	1	0.765487	LncRNA8047	0	334	3	3	3	1.65517	LncRNA8047	0	334	1	1	1	0.753725	LncRNA8047
LncRNA5720	6	0	-2.66667	#N/A	0.106211	20.3582	5.74023e-07	1	2	2	2	1.63198	LncRNA5720	0	303	6	6	6	4.33619	LncRNA5720	0	303	0	0	0	0	LncRNA5720	0	303	2.66667	0	0	0	0	LncRNA5720	0	303	0	0	0	0	LncRNA5720	0	303	0	0	0	0	LncRNA5720
LncRNA8071	6	0	-2.66667	#N/A	0.106235	20.3581	5.7402e-07	1	2	2	2	1.48496	LncRNA8071	0	333	6	6	6	3.94554	LncRNA8071	0	333	0	0	0	0	LncRNA8071	0	333	2.66667	0	0	0	0	LncRNA8071	0	333	0	0	0	0	LncRNA8071	0	333	0	0	0	0	LncRNA8071
LncRNA5796	10	3	-4.33333	-3.6	0.106248	3.32263	9.76124e-07	1	3	3	3	0.922556	LncRNA5796	0	804	10	10	10	2.7236	LncRNA5796	0	804	5	5	5	1.80218	LncRNA5796	0	804	6	1	1	1	0.318001	LncRNA5796	0	804	4	4	4	0.916793	LncRNA5796	0	804	0	0	0	0	LncRNA5796
ENSMUST00000211705.2	26	6	-10	-2	0.106754	1.88773	2.15021e-06	1	13	13	13	1.51613	ENSMUST00000211705.2	0	2120	32	32	32	3.30532	ENSMUST00000211705.2	0	2120	15	15	15	2.0504	ENSMUST00000211705.2	0	2120	20	9	9	9	1.0854	ENSMUST00000211705.2	0	2120	15	14	15	1.30384	ENSMUST00000211705.2	0	2120	6	6	6	0.712484	ENSMUST00000211705.2
LncRNA2400	15	4	-7.33333	-2.29412	0.106817	2.19746	1.7135e-06	1	13	13	13	5.21783	LncRNA2400	0	616	8	8	8	2.84387	LncRNA2400	0	616	18	18	18	8.46788	LncRNA2400	0	616	13	9	9	9	3.73548	LncRNA2400	0	616	3	3	3	0.897445	LncRNA2400	0	616	5	5	5	2.04338	LncRNA2400
LncRNA1932	13	4	-6	-3.25	0.107106	2.95105	1.40294e-06	1	8	8	8	3.62929	LncRNA1932	0	545	5	5	5	2.00897	LncRNA1932	0	545	13	13	13	6.91242	LncRNA1932	0	545	8.66667	2	2	2	0.938248	LncRNA1932	0	545	0	0	0	0	LncRNA1932	0	545	6	6	6	2.7715	LncRNA1932
LncRNA12255	5	0	2.33333	#N/A	0.107113	-20.9049	-5.90234e-07	1	0	0	0	0	LncRNA12255	0	331	0	0	0	0	LncRNA12255	0	331	0	0	0	0	LncRNA12255	0	331	0	5	5	5	3.86212	LncRNA12255	0	331	0	0	0	0	LncRNA12255	0	331	2	2	2	1.52111	LncRNA12255
LncRNA12136	5	0	2.33333	#N/A	0.107114	-20.9049	-5.90234e-07	1	0	0	0	0	LncRNA12136	0	285	0	0	0	0	LncRNA12136	0	285	0	0	0	0	LncRNA12136	0	285	0	5	5	5	4.48549	LncRNA12136	0	285	0	0	0	0	LncRNA12136	0	285	2	2	2	1.76663	LncRNA12136
LncRNA4528	8	2	3.33333	6	0.107117	-5.39941	-8.09743e-07	1	2	2	2	1.41283	LncRNA4528	0	350	0	0	0	0	LncRNA4528	0	350	0	0	0	0	LncRNA4528	0	350	0.666667	8	8	8	5.84395	LncRNA4528	0	350	3	3	3	1.5795	LncRNA4528	0	350	1	1	1	0.719269	LncRNA4528
ENSMUST00000208965.2	61	2	-17.6667	-2.76667	0.107248	2.39702	3.45408e-06	1	14	14	14	1.15266	ENSMUST00000208965.2	0	3003	65	64	65	4.73978	ENSMUST00000208965.2	0	3003	4	4	4	0.386	ENSMUST00000208965.2	0	3003	27.6667	10	10	10	0.851391	ENSMUST00000208965.2	0	3003	11	11	11	0.675001	ENSMUST00000208965.2	0	3003	9	9	9	0.754478	ENSMUST00000208965.2
ENSMUST00000246669.1	164	15	79.3333	1.44238	0.107283	-1.50059	-2.08564e-05	1	200	190	200	23.3691	ENSMUST00000246669.1	0	2116	185	179	185	19.145	ENSMUST00000246669.1	0	2116	153	144	153	20.9536	ENSMUST00000246669.1	0	2116	179.333	259	234	259	31.2945	ENSMUST00000246669.1	0	2116	317	282	317	27.6065	ENSMUST00000246669.1	0	2116	200	182	200	23.7943	ENSMUST00000246669.1
ENSMUST00000148610.2	110	28	-38.3333	-2.07477	0.107322	1.90186	7.6965e-06	1	70	68	70	14.3867	ENSMUST00000148610.2	0	1203	131	128	131	23.8454	ENSMUST00000148610.2	0	1203	21	19	21	5.05867	ENSMUST00000148610.2	0	1203	74	29	29	29	6.16335	ENSMUST00000148610.2	0	1203	53	50	53	8.11853	ENSMUST00000148610.2	0	1203	25	25	25	5.23159	ENSMUST00000148610.2
LncRNA9846	3	1	-1.66667	#N/A	0.107436	13.7708	3.7869e-07	1	1	1	1	0.892581	LncRNA9846	0	277	3	3	3	2.3716	LncRNA9846	0	277	1	1	1	1.04617	LncRNA9846	0	277	1.66667	0	0	0	0	LncRNA9846	0	277	0	0	0	0	LncRNA9846	0	277	0	0	0	0	LncRNA9846
LncRNA9808	3	1	-1.66667	#N/A	0.107443	13.7708	3.78689e-07	1	1	1	1	0.950943	LncRNA9808	0	260	3	3	3	2.52666	LncRNA9808	0	260	1	1	1	1.11458	LncRNA9808	0	260	1.66667	0	0	0	0	LncRNA9808	0	260	0	0	0	0	LncRNA9808	0	260	0	0	0	0	LncRNA9808
LncRNA8833	3	1	-1.66667	#N/A	0.107449	13.7708	3.78689e-07	1	1	1	1	0.63234	LncRNA8833	0	391	3	3	3	1.68014	LncRNA8833	0	391	1	1	1	0.74115	LncRNA8833	0	391	1.66667	0	0	0	0	LncRNA8833	0	391	0	0	0	0	LncRNA8833	0	391	0	0	0	0	LncRNA8833
LncRNA8041	3	1	-1.66667	#N/A	0.107455	13.7708	3.78688e-07	1	1	1	1	0.936534	LncRNA8041	0	264	3	3	3	2.48838	LncRNA8041	0	264	1	1	1	1.09769	LncRNA8041	0	264	1.66667	0	0	0	0	LncRNA8041	0	264	0	0	0	0	LncRNA8041	0	264	0	0	0	0	LncRNA8041
LncRNA7877	3	1	-1.66667	#N/A	0.107492	13.7707	3.78685e-07	1	1	1	1	0.577675	LncRNA7877	0	428	3	3	3	1.53489	LncRNA7877	0	428	1	1	1	0.677079	LncRNA7877	0	428	1.66667	0	0	0	0	LncRNA7877	0	428	0	0	0	0	LncRNA7877	0	428	0	0	0	0	LncRNA7877
LncRNA7653	3	1	-1.66667	#N/A	0.107525	13.7706	3.78682e-07	1	1	1	1	0.936534	LncRNA7653	0	264	3	3	3	2.48838	LncRNA7653	0	264	1	1	1	1.09769	LncRNA7653	0	264	1.66667	0	0	0	0	LncRNA7653	0	264	0	0	0	0	LncRNA7653	0	264	0	0	0	0	LncRNA7653
LncRNA6534	3	1	-1.66667	#N/A	0.107559	13.7705	3.78679e-07	1	1	1	1	0.940095	LncRNA6534	0	263	3	3	3	2.49784	LncRNA6534	0	263	1	1	1	1.10186	LncRNA6534	0	263	1.66667	0	0	0	0	LncRNA6534	0	263	0	0	0	0	LncRNA6534	0	263	0	0	0	0	LncRNA6534
LncRNA5973	3	1	-1.66667	#N/A	0.107593	13.7704	3.78676e-07	1	1	1	1	0.443887	LncRNA5973	0	557	3	3	3	1.17941	LncRNA5973	0	557	1	1	1	0.520269	LncRNA5973	0	557	1.66667	0	0	0	0	LncRNA5973	0	557	0	0	0	0	LncRNA5973	0	557	0	0	0	0	LncRNA5973
LncRNA5453	3	1	-1.66667	#N/A	0.1076	13.7704	3.78676e-07	1	1	1	1	0.81599	LncRNA5453	0	303	3	3	3	2.1681	LncRNA5453	0	303	1	1	1	0.956402	LncRNA5453	0	303	1.66667	0	0	0	0	LncRNA5453	0	303	0	0	0	0	LncRNA5453	0	303	0	0	0	0	LncRNA5453
LncRNA5063	3	1	-1.66667	#N/A	0.107607	13.7704	3.78675e-07	1	1	1	1	0.832475	LncRNA5063	0	297	3	3	3	2.2119	LncRNA5063	0	297	1	1	1	0.975723	LncRNA5063	0	297	1.66667	0	0	0	0	LncRNA5063	0	297	0	0	0	0	LncRNA5063	0	297	0	0	0	0	LncRNA5063
ENSMUST00000225011.2	3	1	-1.66667	#N/A	0.107644	13.7702	3.78672e-07	1	1	1	1	0.226415	ENSMUST00000225011.2	0	1092	3	3	3	0.601587	ENSMUST00000225011.2	0	1092	1	1	1	0.265375	ENSMUST00000225011.2	0	1092	1.66667	0	0	0	0	ENSMUST00000225011.2	0	1092	0	0	0	0	ENSMUST00000225011.2	0	1092	0	0	0	0	ENSMUST00000225011.2
LncRNA9101	4	2	-2.33333	-8	0.107685	5.65703	5.26383e-07	1	2	2	2	1.09887	LncRNA9101	0	450	4	4	4	1.94647	LncRNA9101	0	450	2	2	2	1.28795	LncRNA9101	0	450	2.66667	0	0	0	0	LncRNA9101	0	450	0	0	0	0	LncRNA9101	0	450	1	1	1	0.559432	LncRNA9101
LncRNA6345	9	1	4.33333	2.85714	0.107735	-2.94938	-1.13396e-06	1	3	3	3	1.14113	LncRNA6345	0	650	1	1	1	0.336889	LncRNA6345	0	650	3	3	3	1.33749	LncRNA6345	0	650	2.33333	10	10	10	3.93343	LncRNA6345	0	650	2	2	2	0.567001	LncRNA6345	0	650	8	8	8	3.09839	LncRNA6345
ENSMUST00000204630.2	4	2	-2.33333	-8	0.107777	5.65687	5.26376e-07	1	2	2	2	0.201998	ENSMUST00000204630.2	0	2448	4	4	4	0.357807	ENSMUST00000204630.2	0	2448	2	2	2	0.236756	ENSMUST00000204630.2	0	2448	2.66667	0	0	0	0	ENSMUST00000204630.2	0	2448	0	0	0	0	ENSMUST00000204630.2	0	2448	1	1	1	0.102837	ENSMUST00000204630.2
ENSMUST00000243329.1	162	10	56.6667	1.60498	0.107811	-1.62505	-1.36467e-05	1	104	104	104	43.3617	ENSMUST00000243329.1	0	593	94	92	94	34.7115	ENSMUST00000243329.1	0	593	83	82	83	40.5608	ENSMUST00000243329.1	0	593	93.6667	110	105	110	47.4266	ENSMUST00000243329.1	0	593	245	238	245	76.134	ENSMUST00000243329.1	0	593	96	93	96	40.7545	ENSMUST00000243329.1
LncRNA3123	10	1	3.66667	4.66667	0.107824	-4.556	-9.16337e-07	1	2	2	2	1.13156	LncRNA3123	0	437	1	1	1	0.501093	LncRNA3123	0	437	0	0	0	0	LncRNA3123	0	437	1	10	10	10	5.85063	LncRNA3123	0	437	2	2	2	0.843366	LncRNA3123	0	437	2	2	2	1.15215	LncRNA3123
LncRNA192	5	0	-2.33333	#N/A	0.107937	18.716	5.25327e-07	1	5	5	5	3.47254	LncRNA192	0	356	2	2	2	1.23021	LncRNA192	0	356	0	0	0	0	LncRNA192	0	356	2.33333	0	0	0	0	LncRNA192	0	356	0	0	0	0	LncRNA192	0	356	0	0	0	0	LncRNA192
LncRNA8885	12	2	4.66667	4.5	0.107969	-4.38963	-1.11644e-06	1	2	2	2	1.59	LncRNA8885	0	311	2	2	2	1.40822	LncRNA8885	0	311	0	0	0	0	LncRNA8885	0	311	1.33333	12	12	12	9.86518	LncRNA8885	0	311	6	6	6	3.55515	LncRNA8885	0	311	0	0	0	0	LncRNA8885
LncRNA12140	4	1	2	#N/A	0.10805	-18.3834	-5.15464e-07	1	0	0	0	0	LncRNA12140	0	293	0	0	0	0	LncRNA12140	0	293	0	0	0	0	LncRNA12140	0	293	0	1	1	1	0.872603	LncRNA12140	0	293	1	1	1	0.628926	LncRNA12140	0	293	4	4	4	3.43678	LncRNA12140
LncRNA3579	13	1	-5.66667	-3.42857	0.10826	2.97983	1.23102e-06	1	13	13	13	7.11103	LncRNA3579	0	452	8	8	8	3.87571	LncRNA3579	0	452	3	3	3	1.92338	LncRNA3579	0	452	8	3	3	3	1.69694	LncRNA3579	0	452	0	0	0	0	LncRNA3579	0	452	4	4	4	2.22782	LncRNA3579
LncRNA1035	7	2	-3.33333	-6	0.108315	4.65213	7.28286e-07	1	3	3	3	2.34726	LncRNA1035	0	316	7	7	7	4.85077	LncRNA1035	0	316	2	2	2	1.83411	LncRNA1035	0	316	4	0	0	0	0	LncRNA1035	0	316	0	0	0	0	LncRNA1035	0	316	2	2	2	1.59332	LncRNA1035
LncRNA9150	9	1	3.66667	3.75	0.108337	-3.72199	-9.37084e-07	1	1	1	1	0.529433	LncRNA9150	0	467	1	1	1	0.468903	LncRNA9150	0	467	2	2	2	1.24107	LncRNA9150	0	467	1.33333	10	10	10	5.47479	LncRNA9150	0	467	1	1	1	0.394594	LncRNA9150	0	467	4	4	4	2.15627	LncRNA9150
ENSMUST00000246432.1	12	5	-7.33333	-2.15789	0.108352	2.00517	1.6076e-06	1	11	11	11	2.33651	ENSMUST00000246432.1	0	1164	16	16	16	3.01	ENSMUST00000246432.1	0	1164	14	12	14	3.48544	ENSMUST00000246432.1	0	1164	13.6667	4	4	4	0.8786	ENSMUST00000246432.1	0	1164	6	6	6	0.949873	ENSMUST00000246432.1	0	1164	9	9	9	1.94648	ENSMUST00000246432.1
LncRNA12240	5	0	2.33333	#N/A	0.108388	-19.7005	-5.5452e-07	1	0	0	0	0	LncRNA12240	0	340	0	0	0	0	LncRNA12240	0	340	0	0	0	0	LncRNA12240	0	340	0	5	5	5	3.75989	LncRNA12240	0	340	2	2	2	1.08397	LncRNA12240	0	340	0	0	0	0	LncRNA12240
LncRNA4826	5	2	-3	-4	0.108396	3.52875	6.85375e-07	1	3	3	3	2.39269	LncRNA4826	0	310	5	5	5	3.5319	LncRNA4826	0	310	4	4	4	3.73922	LncRNA4826	0	310	4	0	0	0	0	LncRNA4826	0	310	2	2	2	1.18887	LncRNA4826	0	310	1	1	1	0.812078	LncRNA4826
LncRNA11928	5	1	3	10	0.10851	-7.72802	-7.00366e-07	1	0	0	0	0	LncRNA11928	0	309	1	1	1	0.708665	LncRNA11928	0	309	0	0	0	0	LncRNA11928	0	309	0.333333	5	5	5	4.1371	LncRNA11928	0	309	5	5	5	2.9818	LncRNA11928	0	309	0	0	0	0	LncRNA11928
LncRNA1236	6	1	-2.66667	-9	0.108635	6.63699	6.1079e-07	1	6	6	6	3.84319	LncRNA1236	0	386	2	2	2	1.1346	LncRNA1236	0	386	1	1	1	0.750751	LncRNA1236	0	386	3	0	0	0	0	LncRNA1236	0	386	1	1	1	0.477397	LncRNA1236	0	386	0	0	0	0	LncRNA1236
ENSMUST00000226445.2	6732	1848	-2151.67	-1.99323	0.108792	1.83304	0.000427049	1	3358	3285	3358	25.3441	ENSMUST00000226445.2	0	32759	8164	7962	8164	54.5723	ENSMUST00000226445.2	0	32759	1432	1394	1432	12.6676	ENSMUST00000226445.2	0	32759	4318	1510	1468	1510	11.785	ENSMUST00000226445.2	0	32759	3463	3376	3463	19.48	ENSMUST00000226445.2	0	32759	1526	1491	1526	11.7269	ENSMUST00000226445.2
LncRNA39	633	276	-278	-1.81445	0.109023	1.70422	5.71722e-05	1	730	730	730	75.0474	LncRNA39	0	2405	865	865	865	78.7591	LncRNA39	0	2405	263	263	263	31.6901	LncRNA39	0	2405	619.333	232	232	232	24.6636	LncRNA39	0	2405	534	534	534	40.916	LncRNA39	0	2405	258	258	258	27.0062	LncRNA39
LncRNA2212	4	1	-2.66667	-5	0.109025	4.12529	6.01429e-07	1	4	4	4	1.91292	LncRNA2212	0	517	4	4	4	1.69422	LncRNA2212	0	517	2	2	2	1.12104	LncRNA2212	0	517	3.33333	0	0	0	0	LncRNA2212	0	517	1	1	1	0.356432	LncRNA2212	0	517	1	1	1	0.486933	LncRNA2212
LncRNA606	111	21	-56	-1.80383	0.109126	1.63787	1.12274e-05	1	121	121	121	40.5375	LncRNA606	0	738	159	159	159	47.1781	LncRNA606	0	738	97	97	97	38.0889	LncRNA606	0	738	125.667	76	76	76	26.3294	LncRNA606	0	738	48	48	48	11.9854	LncRNA606	0	738	85	85	85	28.9949	LncRNA606
LncRNA2426	10	4	-5.33333	-3.28571	0.109147	2.91047	1.17514e-06	1	7	7	7	3.44079	LncRNA2426	0	503	10	10	10	4.35343	LncRNA2426	0	503	6	6	6	3.45674	LncRNA2426	0	503	7.66667	0	0	0	0	LncRNA2426	0	503	2	2	2	0.732705	LncRNA2426	0	503	5	5	5	2.50243	LncRNA2426
LncRNA11255	8	1	3.33333	4.33333	0.109287	-4.19161	-8.26024e-07	1	0	0	0	0	LncRNA11255	0	551	2	2	2	0.794837	LncRNA11255	0	551	1	1	1	0.525934	LncRNA11255	0	551	1	8	8	8	3.71213	LncRNA11255	0	551	3	3	3	1.00331	LncRNA11255	0	551	2	2	2	0.913772	LncRNA11255
ENSMUST00000133940.2	7	3	-4.66667	-2.4	0.109408	2.21374	1.02533e-06	1	8	8	8	3.43993	ENSMUST00000133940.2	0	575	10	10	10	3.80831	ENSMUST00000133940.2	0	575	6	6	6	3.02389	ENSMUST00000133940.2	0	575	8	4	4	4	1.77859	ENSMUST00000133940.2	0	575	3	3	3	0.961437	ENSMUST00000133940.2	0	575	3	3	3	1.31345	ENSMUST00000133940.2
ENSMUST00000044500.6	1609	424	-513	-1.99419	0.109422	1.82814	0.000101458	1	794	776	794	5.99263	ENSMUST00000044500.6	0	32759	1951	1929	1951	13.0415	ENSMUST00000044500.6	0	32759	342	337	342	3.02537	ENSMUST00000044500.6	0	32759	1029	370	362	370	2.88772	ENSMUST00000044500.6	0	32759	804	796	804	4.52265	ENSMUST00000044500.6	0	32759	374	373	374	2.87409	ENSMUST00000044500.6
LncRNA8597	4	1	-2	#N/A	0.109496	17.5114	4.89606e-07	1	1	1	1	0.662855	LncRNA8597	0	373	1	1	1	0.587071	LncRNA8597	0	373	4	4	4	3.10767	LncRNA8597	0	373	2	0	0	0	0	LncRNA8597	0	373	0	0	0	0	LncRNA8597	0	373	0	0	0	0	LncRNA8597
LncRNA5074	4	1	-2	#N/A	0.109515	17.5114	4.89608e-07	1	1	1	1	0.792452	LncRNA5074	0	312	1	1	1	0.701851	LncRNA5074	0	312	4	4	4	3.71525	LncRNA5074	0	312	2	0	0	0	0	LncRNA5074	0	312	0	0	0	0	LncRNA5074	0	312	0	0	0	0	LncRNA5074
LncRNA10064	4	1	-2	#N/A	0.109518	17.5114	4.89609e-07	1	1	1	1	0.702401	LncRNA10064	0	352	1	1	1	0.622095	LncRNA10064	0	352	4	4	4	3.29307	LncRNA10064	0	352	2	0	0	0	0	LncRNA10064	0	352	0	0	0	0	LncRNA10064	0	352	0	0	0	0	LncRNA10064
LncRNA8044	4	2	-2.33333	-8	0.109607	5.74827	5.36941e-07	1	4	4	4	2.46629	LncRNA8044	0	401	2	2	2	1.09216	LncRNA8044	0	401	2	2	2	1.44534	LncRNA8044	0	401	2.66667	0	0	0	0	LncRNA8044	0	401	0	0	0	0	LncRNA8044	0	401	1	1	1	0.627791	LncRNA8044
LncRNA6510	4	2	-2.33333	-8	0.10964	5.74823	5.36941e-07	1	4	4	4	2.67292	LncRNA6510	0	370	2	2	2	1.18366	LncRNA6510	0	370	2	2	2	1.56643	LncRNA6510	0	370	2.66667	0	0	0	0	LncRNA6510	0	370	0	0	0	0	LncRNA6510	0	370	1	1	1	0.68039	LncRNA6510
ENSMUST00000183834.2	6	1	-2.66667	-9	0.109694	6.47456	6.08052e-07	1	6	6	6	1.65197	ENSMUST00000183834.2	0	898	2	2	2	0.487701	ENSMUST00000183834.2	0	898	1	1	1	0.322706	ENSMUST00000183834.2	0	898	3	1	1	1	0.284713	ENSMUST00000183834.2	0	898	0	0	0	0	ENSMUST00000183834.2	0	898	0	0	0	0	ENSMUST00000183834.2
LncRNA1286	4	2	-2.33333	-8	0.109833	5.85552	5.39016e-07	1	4	4	4	2.3107	LncRNA1286	0	428	2	2	2	1.02326	LncRNA1286	0	428	2	2	2	1.35416	LncRNA1286	0	428	2.66667	1	1	1	0.597366	LncRNA1286	0	428	0	0	0	0	LncRNA1286	0	428	0	0	0	0	LncRNA1286
LncRNA12368	2	1	1.66667	#N/A	0.10984	-14.9481	-4.13598e-07	1	0	0	0	0	LncRNA12368	0	252	0	0	0	0	LncRNA12368	0	252	0	0	0	0	LncRNA12368	0	252	0	2	2	2	2.02915	LncRNA12368	0	252	1	1	1	0.731251	LncRNA12368	0	252	2	2	2	1.99797	LncRNA12368
LncRNA11114	2	1	1.66667	#N/A	0.109875	-14.9482	-4.13601e-07	1	0	0	0	0	LncRNA11114	0	267	0	0	0	0	LncRNA11114	0	267	0	0	0	0	LncRNA11114	0	267	0	2	2	2	1.91515	LncRNA11114	0	267	1	1	1	0.69017	LncRNA11114	0	267	2	2	2	1.88572	LncRNA11114
ENSMUST00000221531.2	4	2	-2.66667	-5	0.110006	4.27873	6.22691e-07	1	3	3	3	0.163198	ENSMUST00000221531.2	0	4545	3	3	3	0.14454	ENSMUST00000221531.2	0	4545	4	4	4	0.255041	ENSMUST00000221531.2	0	4545	3.33333	1	1	1	0.0562536	ENSMUST00000221531.2	0	4545	1	1	1	0.0405446	ENSMUST00000221531.2	0	4545	0	0	0	0	ENSMUST00000221531.2
LncRNA2069	8	3	4	2.33333	0.110043	-2.48094	-1.05365e-06	1	6	6	6	3.95592	LncRNA2069	0	375	3	3	3	1.75182	LncRNA2069	0	375	0	0	0	0	LncRNA2069	0	375	3	7	7	7	4.77256	LncRNA2069	0	375	6	6	6	2.94841	LncRNA2069	0	375	8	8	8	5.37054	LncRNA2069
ENSMUST00000189067.7	130	53	-75.3333	-1.99559	0.110117	1.82437	1.61086e-05	1	151	151	151	36.2818	ENSMUST00000189067.7	0	1029	140	140	140	29.7929	ENSMUST00000189067.7	0	1029	162	162	162	45.6229	ENSMUST00000189067.7	0	1029	151	87	87	87	21.6166	ENSMUST00000189067.7	0	1029	32	32	32	5.73062	ENSMUST00000189067.7	0	1029	108	108	108	26.4221	ENSMUST00000189067.7
LncRNA11735	5	1	2.33333	8	0.11016	-6.78968	-6.05083e-07	1	0	0	0	0	LncRNA11735	0	380	1	1	1	0.576257	LncRNA11735	0	380	0	0	0	0	LncRNA11735	0	380	0.333333	1	1	1	0.672823	LncRNA11735	0	380	2	2	2	0.96987	LncRNA11735	0	380	5	5	5	3.31242	LncRNA11735
LncRNA5881	6	2	3	4	0.110253	-3.86999	-7.35437e-07	1	1	1	1	0.63234	LncRNA5881	0	391	2	2	2	1.12009	LncRNA5881	0	391	0	0	0	0	LncRNA5881	0	391	1	3	3	3	1.96168	LncRNA5881	0	391	6	6	6	2.82776	LncRNA5881	0	391	3	3	3	1.93154	LncRNA5881
LncRNA9831	6	2	3	4	0.110289	-3.87	-7.35436e-07	1	1	1	1	0.464746	LncRNA9831	0	532	2	2	2	0.823224	LncRNA9831	0	532	0	0	0	0	LncRNA9831	0	532	1	3	3	3	1.44176	LncRNA9831	0	532	6	6	6	2.07829	LncRNA9831	0	532	3	3	3	1.41961	LncRNA9831
LncRNA10662	6	0	-2.66667	#N/A	0.110472	20.9951	5.92908e-07	1	0	0	0	0	LncRNA10662	0	394	6	6	6	3.33468	LncRNA10662	0	394	2	2	2	1.47101	LncRNA10662	0	394	2.66667	0	0	0	0	LncRNA10662	0	394	0	0	0	0	LncRNA10662	0	394	0	0	0	0	LncRNA10662
LncRNA2654	6	1	-2.66667	-9	0.110627	6.31074	6.05151e-07	1	6	6	6	3.51533	LncRNA2654	0	422	2	2	2	1.03781	LncRNA2654	0	422	1	1	1	0.686706	LncRNA2654	0	422	3	0	0	0	0	LncRNA2654	0	422	0	0	0	0	LncRNA2654	0	422	1	1	1	0.59655	LncRNA2654
LncRNA1285	6	1	-2.66667	-9	0.110666	6.31067	6.05149e-07	1	6	6	6	2.70706	LncRNA1285	0	548	2	2	2	0.799188	LncRNA1285	0	548	1	1	1	0.528814	LncRNA1285	0	548	3	0	0	0	0	LncRNA1285	0	548	0	0	0	0	LncRNA1285	0	548	1	1	1	0.459387	LncRNA1285
ENSMUST00000181289.2	105	36	65.6667	1.53388	0.110773	-1.60216	-1.76255e-05	1	132	132	132	15.0467	ENSMUST00000181289.2	0	2169	97	97	97	9.79291	ENSMUST00000181289.2	0	2169	140	140	140	18.7047	ENSMUST00000181289.2	0	2169	123	202	202	202	23.8109	ENSMUST00000181289.2	0	2169	168	168	168	14.2731	ENSMUST00000181289.2	0	2169	196	196	196	22.7487	ENSMUST00000181289.2
LncRNA11377	11	1	3.66667	12	0.110993	-8.97626	-8.87577e-07	1	0	0	0	0	LncRNA11377	0	475	0	0	0	0	LncRNA11377	0	475	1	1	1	0.610084	LncRNA11377	0	475	0.333333	11	11	11	5.92084	LncRNA11377	0	475	1	1	1	0.387948	LncRNA11377	0	475	0	0	0	0	LncRNA11377
LncRNA5931	6	0	-2.33333	#N/A	0.111396	21.2653	6.00921e-07	1	1	1	1	0.524936	LncRNA5931	0	471	0	0	0	0	LncRNA5931	0	471	6	6	6	3.69159	LncRNA5931	0	471	2.33333	0	0	0	0	LncRNA5931	0	471	0	0	0	0	LncRNA5931	0	471	0	0	0	0	LncRNA5931
ENSMUST00000239203.2	632	22	193.667	1.53205	0.111405	-1.58654	-4.88639e-05	1	417	110	417	67.8744	ENSMUST00000239203.2	0	1519	426	116	426	61.4118	ENSMUST00000239203.2	0	1519	249	59	249	47.5034	ENSMUST00000239203.2	0	1519	364	397	106	397	66.8216	ENSMUST00000239203.2	0	1519	881	235	881	106.877	ENSMUST00000239203.2	0	1519	395	89	395	65.4634	ENSMUST00000239203.2
LncRNA9955	6	0	-2.33333	#N/A	0.111416	21.2654	6.00923e-07	1	1	1	1	0.886183	LncRNA9955	0	279	0	0	0	0	LncRNA9955	0	279	6	6	6	6.23204	LncRNA9955	0	279	2.33333	0	0	0	0	LncRNA9955	0	279	0	0	0	0	LncRNA9955	0	279	0	0	0	0	LncRNA9955
LncRNA5193	6	0	-2.33333	#N/A	0.111423	21.2654	6.00924e-07	1	1	1	1	0.767842	LncRNA5193	0	322	0	0	0	0	LncRNA5193	0	322	6	6	6	5.39981	LncRNA5193	0	322	2.33333	0	0	0	0	LncRNA5193	0	322	0	0	0	0	LncRNA5193	0	322	0	0	0	0	LncRNA5193
LncRNA4027	7	2	-4	-7	0.111523	5.74134	8.72808e-07	1	7	7	7	3.09056	LncRNA4027	0	560	7	7	7	2.73722	LncRNA4027	0	560	0	0	0	0	LncRNA4027	0	560	4.66667	0	0	0	0	LncRNA4027	0	560	2	2	2	0.658126	LncRNA4027	0	560	0	0	0	0	LncRNA4027
LncRNA5758	5	2	-3	-5.5	0.111576	4.48033	6.94716e-07	1	2	2	2	0.981131	LncRNA5758	0	504	4	4	4	1.73792	LncRNA5758	0	504	5	5	5	2.8749	LncRNA5758	0	504	3.66667	0	0	0	0	LncRNA5758	0	504	0	0	0	0	LncRNA5758	0	504	2	2	2	0.998985	LncRNA5758
LncRNA12398	6	0	2.33333	#N/A	0.111958	-22.3664	-6.3357e-07	1	0	0	0	0	LncRNA12398	0	352	0	0	0	0	LncRNA12398	0	352	0	0	0	0	LncRNA12398	0	352	0	1	1	1	0.726343	LncRNA12398	0	352	0	0	0	0	LncRNA12398	0	352	6	6	6	4.29109	LncRNA12398
LncRNA9777	8	3	3.33333	3	0.112302	-3.08199	-8.33099e-07	1	1	1	1	0.542204	LncRNA9777	0	456	4	4	4	1.92086	LncRNA9777	0	456	0	0	0	0	LncRNA9777	0	456	1.66667	8	8	8	4.48549	LncRNA9777	0	456	5	5	5	2.02056	LncRNA9777	0	456	2	2	2	1.10414	LncRNA9777
LncRNA278	10	2	-6	-2.28571	0.112303	2.16476	1.37203e-06	1	13	13	13	3.29999	LncRNA278	0	974	7	7	7	1.57376	LncRNA278	0	974	12	12	12	3.57031	LncRNA278	0	974	10.6667	3	3	3	0.787493	LncRNA278	0	974	5	5	5	0.945972	LncRNA278	0	974	6	6	6	1.55079	LncRNA278
ENSMUST00000218113.2	24	6	9	1.71053	0.112453	-1.77072	-2.26567e-06	1	9	9	9	1.4815	ENSMUST00000218113.2	0	1502	18	18	18	2.62423	ENSMUST00000218113.2	0	1502	11	11	11	2.1223	ENSMUST00000218113.2	0	1502	12.6667	17	17	17	2.89377	ENSMUST00000218113.2	0	1502	33	30	33	4.04866	ENSMUST00000218113.2	0	1502	15	14	15	2.51409	ENSMUST00000218113.2
LncRNA4767	7	1	-3.33333	-11	0.112497	7.21572	7.12631e-07	1	4	4	4	2.33801	LncRNA4767	0	423	7	7	7	3.62374	LncRNA4767	0	423	0	0	0	0	LncRNA4767	0	423	3.66667	0	0	0	0	LncRNA4767	0	423	0	0	0	0	LncRNA4767	0	423	1	1	1	0.59514	LncRNA4767
ENSMUST00000228229.2	419	94	-140	-1.88608	0.112527	1.72947	2.76554e-05	1	219	215	219	6.55767	ENSMUST00000228229.2	0	8257	543	524	543	14.4005	ENSMUST00000228229.2	0	8257	132	130	132	4.63271	ENSMUST00000228229.2	0	8257	298	124	120	124	3.83958	ENSMUST00000228229.2	0	8257	225	223	225	5.02143	ENSMUST00000228229.2	0	8257	125	124	125	3.81107	ENSMUST00000228229.2
LncRNA858	54	3	15	2.60714	0.112645	-2.62395	-3.72233e-06	1	9	9	9	5.70566	LncRNA858	0	390	5	5	5	2.80741	LncRNA858	0	390	14	14	14	10.4027	LncRNA858	0	390	9.33333	59	58	59	38.6787	LncRNA858	0	390	6	6	6	2.83501	LncRNA858	0	390	8	8	8	5.16398	LncRNA858
LncRNA736	10	1	3.66667	4.66667	0.112835	-4.35141	-8.91028e-07	1	2	2	2	0.889371	LncRNA736	0	556	0	0	0	0	LncRNA736	0	556	1	1	1	0.521205	LncRNA736	0	556	1	10	10	10	4.59843	LncRNA736	0	556	3	3	3	0.994292	LncRNA736	0	556	1	1	1	0.452777	LncRNA736
ENSMUST00000226391.2	387	114	-129.333	-1.88991	0.112839	1.75138	2.5912e-05	1	236	232	236	19.9214	ENSMUST00000226391.2	0	2929	482	469	482	36.0352	ENSMUST00000226391.2	0	2929	106	104	106	10.4874	ENSMUST00000226391.2	0	2929	274.667	121	121	121	10.5621	ENSMUST00000226391.2	0	2929	220	218	220	13.8411	ENSMUST00000226391.2	0	2929	95	95	95	8.16514	ENSMUST00000226391.2
ENSMUST00000189281.2	9	3	-4.66667	-2.55556	0.11286	2.38138	1.0436e-06	1	6	6	6	1.30472	ENSMUST00000189281.2	0	1137	10	10	10	1.92592	ENSMUST00000189281.2	0	1137	7	7	7	1.78411	ENSMUST00000189281.2	0	1137	7.66667	1	1	1	0.224866	ENSMUST00000189281.2	0	1137	5	5	5	0.810358	ENSMUST00000189281.2	0	1137	3	3	3	0.664233	ENSMUST00000189281.2
LncRNA1060	13	4	-6.33333	-2.26667	0.112938	2.25027	1.53836e-06	1	16	16	16	10.5773	LncRNA1060	0	374	3	3	3	1.7565	LncRNA1060	0	374	15	15	15	11.6226	LncRNA1060	0	374	11.3333	5	5	5	3.41808	LncRNA1060	0	374	7	7	7	3.449	LncRNA1060	0	374	3	3	3	2.01934	LncRNA1060
ENSMUST00000216321.3	104	35	-64.6667	-1.75486	0.113019	1.61	1.31864e-05	1	168	152	168	13.4599	ENSMUST00000216321.3	0	3086	161	143	161	11.4243	ENSMUST00000216321.3	0	3086	122	114	122	11.4564	ENSMUST00000216321.3	0	3086	150.333	87	80	87	7.20788	ENSMUST00000216321.3	0	3086	64	63	64	3.82165	ENSMUST00000216321.3	0	3086	106	95	106	8.64708	ENSMUST00000216321.3
LncRNA998	5	0	-2.33333	#N/A	0.113112	20.8382	5.88256e-07	1	2	2	2	1.39293	LncRNA998	0	355	0	0	0	0	LncRNA998	0	355	5	5	5	4.08155	LncRNA998	0	355	2.33333	0	0	0	0	LncRNA998	0	355	0	0	0	0	LncRNA998	0	355	0	0	0	0	LncRNA998
LncRNA8781	5	0	-2.33333	#N/A	0.113151	20.8383	5.8826e-07	1	2	2	2	1.5122	LncRNA8781	0	327	0	0	0	0	LncRNA8781	0	327	5	5	5	4.43104	LncRNA8781	0	327	2.33333	0	0	0	0	LncRNA8781	0	327	0	0	0	0	LncRNA8781	0	327	0	0	0	0	LncRNA8781
LncRNA4014	13	6	-7.33333	-2.69231	0.113273	2.45879	1.64383e-06	1	13	13	13	2.83688	LncRNA4014	0	1133	10	10	10	1.93272	LncRNA4014	0	1133	12	12	12	3.06927	LncRNA4014	0	1133	11.6667	0	0	0	0	LncRNA4014	0	1133	4	4	4	0.650575	LncRNA4014	0	1133	9	9	9	1.99973	LncRNA4014
LncRNA12359	4	0	2	#N/A	0.113371	-18.7904	-5.27532e-07	1	0	0	0	0	LncRNA12359	0	361	0	0	0	0	LncRNA12359	0	361	0	0	0	0	LncRNA12359	0	361	0	2	2	2	1.41647	LncRNA12359	0	361	0	0	0	0	LncRNA12359	0	361	4	4	4	2.78941	LncRNA12359
LncRNA12371	4	0	2	#N/A	0.113422	-18.7905	-5.27537e-07	1	0	0	0	0	LncRNA12371	0	308	0	0	0	0	LncRNA12371	0	308	0	0	0	0	LncRNA12371	0	308	0	2	2	2	1.66021	LncRNA12371	0	308	0	0	0	0	LncRNA12371	0	308	4	4	4	3.26941	LncRNA12371
ENSMUST00000197199.2	11	0	-4.66667	-2.75	0.113508	2.45305	9.91548e-07	1	6	6	6	0.941886	ENSMUST00000197199.2	0	1575	13	13	13	1.80743	ENSMUST00000197199.2	0	1575	3	3	3	0.551981	ENSMUST00000197199.2	0	1575	7.33333	2	2	2	0.324664	ENSMUST00000197199.2	0	1575	3	3	3	0.351001	ENSMUST00000197199.2	0	1575	3	3	3	0.479513	ENSMUST00000197199.2
LncRNA3235	6	1	-2.66667	-9	0.113783	6.43861	6.20165e-07	1	6	6	6	3.99857	LncRNA3235	0	371	1	1	1	0.590236	LncRNA3235	0	371	2	2	2	1.56221	LncRNA3235	0	371	3	0	0	0	0	LncRNA3235	0	371	0	0	0	0	LncRNA3235	0	371	1	1	1	0.678556	LncRNA3235
LncRNA4860	20	5	8.33333	1.92593	0.113861	-1.9732	-2.10624e-06	1	6	6	6	1.33766	LncRNA4860	0	1109	8	8	8	1.57964	LncRNA4860	0	1109	13	13	13	3.397	LncRNA4860	0	1109	9	26	26	26	5.99413	LncRNA4860	0	1109	14	14	14	2.32629	LncRNA4860	0	1109	12	12	12	2.72401	LncRNA4860
ENSMUST00000216311.2	341	60	-114	-1.93699	0.11399	1.74875	2.21309e-05	1	178	176	178	26.3689	ENSMUST00000216311.2	0	1669	435	433	435	57.0733	ENSMUST00000216311.2	0	1669	94	93	94	16.3213	ENSMUST00000216311.2	0	1669	235.667	97	96	97	14.8593	ENSMUST00000216311.2	0	1669	157	157	157	17.3345	ENSMUST00000216311.2	0	1669	111	111	111	16.7427	ENSMUST00000216311.2
LncRNA5771	10	0	3.66667	4.66667	0.114184	-4.44365	-9.02687e-07	1	1	1	1	0.451177	LncRNA5771	0	548	1	1	1	0.399594	LncRNA5771	0	548	1	1	1	0.528814	LncRNA5771	0	548	1	11	11	11	5.13212	LncRNA5771	0	548	2	2	2	0.672538	LncRNA5771	0	548	1	1	1	0.459387	LncRNA5771
LncRNA8830	8	1	3.66667	6.5	0.114318	-5.54532	-8.40063e-07	1	0	0	0	0	LncRNA8830	0	352	1	1	1	0.622095	LncRNA8830	0	352	1	1	1	0.823266	LncRNA8830	0	352	0.666667	5	5	5	3.63171	LncRNA8830	0	352	8	8	8	4.18808	LncRNA8830	0	352	0	0	0	0	LncRNA8830
LncRNA6610	5	1	-2.66667	-5	0.115154	4.13145	6.02729e-07	1	2	2	2	1.06571	LncRNA6610	0	464	5	5	5	2.35967	LncRNA6610	0	464	3	3	3	1.87364	LncRNA6610	0	464	3.33333	0	0	0	0	LncRNA6610	0	464	1	1	1	0.397145	LncRNA6610	0	464	1	1	1	0.542552	LncRNA6610
ENSMUST00000143242.8	7	2	3	5.5	0.115156	-4.84764	-7.08183e-07	1	2	2	2	0.572327	ENSMUST00000143242.8	0	864	0	0	0	0	ENSMUST00000143242.8	0	864	0	0	0	0	ENSMUST00000143242.8	0	864	0.666667	2	2	2	0.591835	ENSMUST00000143242.8	0	864	7	7	7	1.49297	ENSMUST00000143242.8	0	864	2	2	2	0.582741	ENSMUST00000143242.8
ENSMUST00000240946.1	21	4	-11	-1.86842	0.115209	1.75576	2.37337e-06	1	33	30	33	8.28334	ENSMUST00000240946.1	0	985	21	20	21	4.66856	ENSMUST00000240946.1	0	985	17	16	17	5.00145	ENSMUST00000240946.1	0	985	23.6667	12	11	12	3.11479	ENSMUST00000240946.1	0	985	13	12	13	2.43206	ENSMUST00000240946.1	0	985	13	12	13	3.32251	ENSMUST00000240946.1
LncRNA7199	4	1	2.33333	8	0.115212	-6.27082	-5.63124e-07	1	1	1	1	0.696465	LncRNA7199	0	355	0	0	0	0	LncRNA7199	0	355	0	0	0	0	LncRNA7199	0	355	0.333333	4	4	4	2.88082	LncRNA7199	0	355	3	3	3	1.55726	LncRNA7199	0	355	1	1	1	0.709139	LncRNA7199
LncRNA2717	4	2	2.33333	8	0.115616	-6.53828	-5.91699e-07	1	1	1	1	0.818692	LncRNA2717	0	302	0	0	0	0	LncRNA2717	0	302	0	0	0	0	LncRNA2717	0	302	0.333333	2	2	2	1.6932	LncRNA2717	0	302	2	2	2	1.22037	LncRNA2717	0	302	4	4	4	3.33436	LncRNA2717
LncRNA10207	5	0	-2.33333	#N/A	0.115818	20.357	5.73988e-07	1	0	0	0	0	LncRNA10207	0	324	2	2	2	1.35171	LncRNA10207	0	324	5	5	5	4.47206	LncRNA10207	0	324	2.33333	0	0	0	0	LncRNA10207	0	324	0	0	0	0	LncRNA10207	0	324	0	0	0	0	LncRNA10207
ENSMUST00000185568.2	18	4	-8.66667	-2.3	0.116002	2.07498	1.80288e-06	1	18	18	18	1.86992	ENSMUST00000185568.2	0	2380	22	22	22	2.02416	ENSMUST00000185568.2	0	2380	6	6	6	0.730563	ENSMUST00000185568.2	0	2380	15.3333	10	10	10	1.07425	ENSMUST00000185568.2	0	2380	4	4	4	0.309707	ENSMUST00000185568.2	0	2380	6	6	6	0.634649	ENSMUST00000185568.2
LncRNA8222	18	4	6.66667	2.66667	0.11605	-2.61889	-1.53978e-06	1	2	2	2	0.709455	LncRNA8222	0	697	6	6	6	1.88503	LncRNA8222	0	697	4	4	4	1.66307	LncRNA8222	0	697	4	12	12	12	4.40183	LncRNA8222	0	697	19	19	19	5.02329	LncRNA8222	0	697	1	1	1	0.361183	LncRNA8222
LncRNA4409	16	3	6.33333	1.82609	0.11609	-2.00663	-1.8037e-06	1	7	7	7	3.25322	LncRNA4409	0	532	10	10	10	4.11612	LncRNA4409	0	532	6	6	6	3.26831	LncRNA4409	0	532	7.66667	12	12	12	5.76705	LncRNA4409	0	532	8	8	8	2.77106	LncRNA4409	0	532	22	22	22	10.4105	LncRNA4409
LncRNA7942	9	0	3.66667	3.2	0.116103	-3.40696	-9.9338e-07	1	2	2	2	0.983082	LncRNA7942	0	503	2	2	2	0.870686	LncRNA7942	0	503	1	1	1	0.576123	LncRNA7942	0	503	1.66667	4	4	4	2.03318	LncRNA7942	0	503	2	2	2	0.732705	LncRNA7942	0	503	10	10	10	5.00486	LncRNA7942
ENSMUST00000155550.2	21	2	-9.66667	-2	0.116666	1.86667	2.08352e-06	1	14	14	14	6.64382	ENSMUST00000155550.2	0	521	26	26	26	10.9279	ENSMUST00000155550.2	0	521	18	18	18	10.0119	ENSMUST00000155550.2	0	521	19.3333	5	5	5	2.45367	ENSMUST00000155550.2	0	521	12	12	12	4.24435	ENSMUST00000155550.2	0	521	12	12	12	5.79833	ENSMUST00000155550.2
LncRNA10962	4	1	2.33333	8	0.116922	-6.38189	-5.64907e-07	1	0	0	0	0	LncRNA10962	0	451	1	1	1	0.485538	LncRNA10962	0	451	0	0	0	0	LncRNA10962	0	451	0.333333	4	4	4	2.26761	LncRNA10962	0	451	3	3	3	1.22578	LncRNA10962	0	451	1	1	1	0.558191	LncRNA10962
ENSMUST00000245443.1	15	2	-6.33333	-2.58333	0.117363	2.31917	1.34518e-06	1	8	8	8	3.27477	ENSMUST00000245443.1	0	604	17	17	17	6.16328	ENSMUST00000245443.1	0	604	6	6	6	2.87871	ENSMUST00000245443.1	0	604	10.3333	2	2	2	0.846598	ENSMUST00000245443.1	0	604	4	4	4	1.22037	ENSMUST00000245443.1	0	604	6	6	6	2.50077	ENSMUST00000245443.1
LncRNA775	3	1	-1.66667	#N/A	0.117378	14.0558	3.87141e-07	1	3	3	3	2.57547	LncRNA775	0	288	1	1	1	0.760339	LncRNA775	0	288	1	1	1	1.00621	LncRNA775	0	288	1.66667	0	0	0	0	LncRNA775	0	288	0	0	0	0	LncRNA775	0	288	0	0	0	0	LncRNA775
LncRNA5947	3	1	-1.66667	#N/A	0.117381	14.0558	3.87141e-07	1	3	3	3	1.64101	LncRNA5947	0	452	1	1	1	0.484464	LncRNA5947	0	452	1	1	1	0.641128	LncRNA5947	0	452	1.66667	0	0	0	0	LncRNA5947	0	452	0	0	0	0	LncRNA5947	0	452	0	0	0	0	LncRNA5947
LncRNA4723	3	1	-1.66667	#N/A	0.117383	14.0558	3.87141e-07	1	3	3	3	2.24768	LncRNA4723	0	330	1	1	1	0.663569	LncRNA4723	0	330	1	1	1	0.878151	LncRNA4723	0	330	1.66667	0	0	0	0	LncRNA4723	0	330	0	0	0	0	LncRNA4723	0	330	0	0	0	0	LncRNA4723
LncRNA3099	3	1	-1.66667	#N/A	0.117386	14.0558	3.87141e-07	1	3	3	3	2.22743	LncRNA3099	0	333	1	1	1	0.65759	LncRNA3099	0	333	1	1	1	0.87024	LncRNA3099	0	333	1.66667	0	0	0	0	LncRNA3099	0	333	0	0	0	0	LncRNA3099	0	333	0	0	0	0	LncRNA3099
LncRNA2875	3	1	-1.66667	#N/A	0.117389	14.0558	3.87141e-07	1	3	3	3	2.43992	LncRNA2875	0	304	1	1	1	0.720321	LncRNA2875	0	304	1	1	1	0.953256	LncRNA2875	0	304	1.66667	0	0	0	0	LncRNA2875	0	304	0	0	0	0	LncRNA2875	0	304	0	0	0	0	LncRNA2875
ENSMUST00000192173.3	468	63	-194.333	-1.72693	0.117573	1.57309	3.8035e-05	1	348	347	348	13.5733	ENSMUST00000192173.3	0	6339	705	705	705	24.3539	ENSMUST00000192173.3	0	6339	332	330	332	15.1775	ENSMUST00000192173.3	0	6339	461.667	237	237	237	9.55899	ENSMUST00000192173.3	0	6339	269	269	269	7.81986	ENSMUST00000192173.3	0	6339	296	296	296	11.7552	ENSMUST00000192173.3
ENSMUST00000133648.2	476	118	-152.333	-1.98491	0.117694	1.80656	2.98752e-05	1	247	244	247	15.0826	ENSMUST00000133648.2	0	4049	575	572	575	31.0971	ENSMUST00000133648.2	0	4049	99	99	99	7.0855	ENSMUST00000133648.2	0	4049	307	111	111	111	7.00906	ENSMUST00000133648.2	0	4049	229	229	229	10.4221	ENSMUST00000133648.2	0	4049	124	123	124	7.70963	ENSMUST00000133648.2
ENSMUST00000160263.2	8	1	-3.66667	-6.5	0.117887	5.28137	8.07516e-07	1	8	8	8	4.6431	ENSMUST00000160263.2	0	426	5	5	5	2.57016	ENSMUST00000160263.2	0	426	0	0	0	0	ENSMUST00000160263.2	0	426	4.33333	1	1	1	0.600171	ENSMUST00000160263.2	0	426	1	1	1	0.432571	ENSMUST00000160263.2	0	426	0	0	0	0	ENSMUST00000160263.2
LncRNA1507	8	1	-3.66667	-6.5	0.117898	5.28137	8.07515e-07	1	8	8	8	4.96975	LncRNA1507	0	398	5	5	5	2.75097	LncRNA1507	0	398	0	0	0	0	LncRNA1507	0	398	4.33333	1	1	1	0.642394	LncRNA1507	0	398	1	1	1	0.463003	LncRNA1507	0	398	0	0	0	0	LncRNA1507
ENSMUST00000216896.2	24	1	-11	-2.03125	0.117934	1.88634	2.34869e-06	1	10	10	10	0.838687	ENSMUST00000216896.2	0	2948	34	33	34	2.52552	ENSMUST00000216896.2	0	2948	21	21	21	2.06431	ENSMUST00000216896.2	0	2948	21.6667	10	9	10	0.867275	ENSMUST00000216896.2	0	2948	11	10	11	0.687595	ENSMUST00000216896.2	0	2948	11	7	11	0.939344	ENSMUST00000216896.2
LncRNA476	96	8	-26.3333	-2.68085	0.117976	2.35733	5.13511e-06	1	18	18	18	2.10322	LncRNA476	0	2116	102	102	102	10.5556	LncRNA476	0	2116	6	6	6	0.82171	LncRNA476	0	2116	42	10	10	10	1.20828	LncRNA476	0	2116	24	24	24	2.09008	LncRNA476	0	2116	13	13	13	1.54663	LncRNA476
LncRNA5698	7	2	-4	-7	0.118244	5.21327	8.53638e-07	1	7	7	7	3.05241	LncRNA5698	0	567	7	7	7	2.70343	LncRNA5698	0	567	0	0	0	0	LncRNA5698	0	567	4.66667	0	0	0	0	LncRNA5698	0	567	0	0	0	0	LncRNA5698	0	567	2	2	2	0.887987	LncRNA5698
LncRNA3946	8	2	-3.66667	-3.75	0.118294	3.5638	8.79482e-07	1	2	2	2	0.643867	LncRNA3946	0	768	5	5	5	1.42564	LncRNA3946	0	768	8	8	8	3.01864	LncRNA3946	0	768	5	1	1	1	0.332907	LncRNA3946	0	768	3	3	3	0.719826	LncRNA3946	0	768	0	0	0	0	LncRNA3946
ENSMUST00000232806.2	1860	474	-569.333	-1.99187	0.118411	1.82177	0.000111898	1	872	801	872	28.3681	ENSMUST00000232806.2	0	7600	2209	1995	2209	63.6476	ENSMUST00000232806.2	0	7600	349	317	349	13.3075	ENSMUST00000232806.2	0	7600	1143.33	442	411	442	14.8694	ENSMUST00000232806.2	0	7600	882	785	882	21.3856	ENSMUST00000232806.2	0	7600	398	366	398	13.1834	ENSMUST00000232806.2
ENSMUST00000228165.2	6	4	-4	-5	0.118639	4.21805	9.19515e-07	1	4	3	4	0.661968	ENSMUST00000228165.2	0	1494	5	4	5	0.732857	ENSMUST00000228165.2	0	1494	6	3	6	1.16381	ENSMUST00000228165.2	0	1494	5	0	0	0	0	ENSMUST00000228165.2	0	1494	0	0	0	0	ENSMUST00000228165.2	0	1494	3	1	3	0.50551	ENSMUST00000228165.2
LncRNA1483	16	4	-7.66667	-1.95833	0.118881	1.83062	1.62937e-06	1	16	16	16	2.83986	LncRNA1483	0	1393	22	22	22	3.45837	LncRNA1483	0	1393	9	9	9	1.8723	LncRNA1483	0	1393	15.6667	7	7	7	1.28479	LncRNA1483	0	1393	11	11	11	1.45515	LncRNA1483	0	1393	6	6	6	1.08433	LncRNA1483
LncRNA7338	3	0	2	#N/A	0.118961	-16.7556	-4.67195e-07	1	0	0	0	0	LncRNA7338	0	290	0	0	0	0	LncRNA7338	0	290	0	0	0	0	LncRNA7338	0	290	0	3	3	3	2.64489	LncRNA7338	0	290	3	3	3	1.9063	LncRNA7338	0	290	0	0	0	0	LncRNA7338
LncRNA12212	7	1	3	10	0.118975	-7.85237	-7.12111e-07	1	0	0	0	0	LncRNA12212	0	436	1	1	1	0.502242	LncRNA12212	0	436	0	0	0	0	LncRNA12212	0	436	0.333333	0	0	0	0	LncRNA12212	0	436	7	7	7	2.95855	LncRNA12212	0	436	3	3	3	1.73218	LncRNA12212
LncRNA938	7	0	-3.66667	-3.75	0.118981	3.26397	8.05421e-07	1	6	6	6	2.39269	LncRNA938	0	620	7	7	7	2.47233	LncRNA938	0	620	2	2	2	0.934806	LncRNA938	0	620	5	0	0	0	0	LncRNA938	0	620	2	2	2	0.594437	LncRNA938	0	620	2	2	2	0.812078	LncRNA938
LncRNA10752	3	0	2	#N/A	0.119004	-16.7555	-4.67192e-07	1	0	0	0	0	LncRNA10752	0	313	0	0	0	0	LncRNA10752	0	313	0	0	0	0	LncRNA10752	0	313	0	3	3	3	2.45054	LncRNA10752	0	313	3	3	3	1.76622	LncRNA10752	0	313	0	0	0	0	LncRNA10752
LncRNA11661	6	2	3	5.5	0.119016	-5.08208	-7.27408e-07	1	0	0	0	0	LncRNA11661	0	354	2	2	2	1.23716	LncRNA11661	0	354	0	0	0	0	LncRNA11661	0	354	0.666667	6	6	6	4.33344	LncRNA11661	0	354	4	4	4	2.08221	LncRNA11661	0	354	1	1	1	0.711142	LncRNA11661
ENSMUST00000101371.3	9	2	-4.33333	-3.16667	0.119076	2.93194	9.86056e-07	1	3	3	3	0.323196	ENSMUST00000101371.3	0	2295	9	9	9	0.858736	ENSMUST00000101371.3	0	2295	7	6	7	0.88389	ENSMUST00000101371.3	0	2295	6.33333	0	0	0	0	ENSMUST00000101371.3	0	2295	4	4	4	0.321177	ENSMUST00000101371.3	0	2295	2	2	2	0.219385	ENSMUST00000101371.3
ENSMUST00000224494.3	101	11	-30.3333	-1.97849	0.119418	1.8445	6.19457e-06	1	37	37	37	2.39792	ENSMUST00000224494.3	0	3815	118	111	118	6.7731	ENSMUST00000224494.3	0	3815	29	29	29	2.20286	ENSMUST00000224494.3	0	3815	61.3333	26	26	26	1.74246	ENSMUST00000224494.3	0	3815	50	49	50	2.41514	ENSMUST00000224494.3	0	3815	17	17	17	1.1218	ENSMUST00000224494.3
LncRNA169	15	7	8.66667	1.78788	0.119427	-1.86501	-2.27015e-06	1	16	16	16	8.97034	LncRNA169	0	441	6	6	6	2.97929	LncRNA169	0	441	11	11	11	7.22832	LncRNA169	0	441	11	20	20	20	11.5951	LncRNA169	0	441	18	18	18	7.52144	LncRNA169	0	441	21	21	21	11.9878	LncRNA169
LncRNA2432	4	2	-2.33333	-8	0.119691	5.86891	5.51877e-07	1	2	2	2	1.20314	LncRNA2432	0	411	2	2	2	1.06558	LncRNA2432	0	411	4	4	4	2.82034	LncRNA2432	0	411	2.66667	0	0	0	0	LncRNA2432	0	411	0	0	0	0	LncRNA2432	0	411	1	1	1	0.612516	LncRNA2432
ENSMUST00000225172.2	467	140	-237.667	-1.72979	0.119817	1.56978	4.67212e-05	1	522	521	522	24.2415	ENSMUST00000225172.2	0	5324	741	738	741	30.4775	ENSMUST00000225172.2	0	5324	427	424	427	23.242	ENSMUST00000225172.2	0	5324	563.333	274	272	274	13.1582	ENSMUST00000225172.2	0	5324	287	287	287	9.9337	ENSMUST00000225172.2	0	5324	416	416	416	19.6705	ENSMUST00000225172.2
LncRNA6238	8	1	3.66667	2.375	0.119912	-2.48454	-9.38618e-07	1	4	4	4	1.13545	LncRNA6238	0	871	4	4	4	1.00564	LncRNA6238	0	871	0	0	0	0	LncRNA6238	0	871	2.66667	5	5	5	1.4677	LncRNA6238	0	871	8	8	8	1.69254	LncRNA6238	0	871	6	6	6	1.73417	LncRNA6238
LncRNA9454	7	1	3	10	0.119919	-7.67437	-7.13189e-07	1	1	1	1	0.645548	LncRNA9454	0	383	0	0	0	0	LncRNA9454	0	383	0	0	0	0	LncRNA9454	0	383	0.333333	7	7	7	4.67287	LncRNA9454	0	383	3	3	3	1.44341	LncRNA9454	0	383	0	0	0	0	LncRNA9454
LncRNA2813	13	2	-5.33333	-2.33333	0.119932	2.16375	1.16328e-06	1	5	5	5	2.56478	LncRNA2813	0	482	15	15	15	6.81466	LncRNA2813	0	482	8	8	8	4.80979	LncRNA2813	0	482	9.33333	2	2	2	1.06088	LncRNA2813	0	482	6	6	6	2.29388	LncRNA2813	0	482	4	4	4	2.08916	LncRNA2813
LncRNA557	4	1	-2.33333	-8	0.119997	5.57198	5.18258e-07	1	3	3	3	1.62305	LncRNA557	0	457	4	4	4	1.91665	LncRNA557	0	457	1	1	1	0.634113	LncRNA557	0	457	2.66667	0	0	0	0	LncRNA557	0	457	0	0	0	0	LncRNA557	0	457	1	1	1	0.550863	LncRNA557
LncRNA12462	10	0	3.33333	#N/A	0.120002	-25.3608	-7.22364e-07	1	0	0	0	0	LncRNA12462	0	261	0	0	0	0	LncRNA12462	0	261	0	0	0	0	LncRNA12462	0	261	0	0	0	0	0	LncRNA12462	0	261	10	10	10	7.06036	LncRNA12462	0	261	0	0	0	0	LncRNA12462
LncRNA12458	10	0	3.33333	#N/A	0.120017	-25.3608	-7.22363e-07	1	0	0	0	0	LncRNA12458	0	284	0	0	0	0	LncRNA12458	0	284	0	0	0	0	LncRNA12458	0	284	0	0	0	0	0	LncRNA12458	0	284	10	10	10	6.48857	LncRNA12458	0	284	0	0	0	0	LncRNA12458
LncRNA1129	4	1	-2.33333	-8	0.120082	5.85836	5.28409e-07	1	4	4	4	3.34115	LncRNA1129	0	296	3	3	3	2.21937	LncRNA1129	0	296	1	1	1	0.97902	LncRNA1129	0	296	2.66667	0	0	0	0	LncRNA1129	0	296	1	1	1	0.622552	LncRNA1129	0	296	0	0	0	0	LncRNA1129
LncRNA2904	4	1	-2.33333	-8	0.1201	5.85837	5.28409e-07	1	4	4	4	2.47245	LncRNA2904	0	400	3	3	3	1.64233	LncRNA2904	0	400	1	1	1	0.724475	LncRNA2904	0	400	2.66667	0	0	0	0	LncRNA2904	0	400	1	1	1	0.460688	LncRNA2904	0	400	0	0	0	0	LncRNA2904
LncRNA8594	13	1	-5	-3.14286	0.120139	2.74166	1.04665e-06	1	5	5	5	1.09984	LncRNA8594	0	1124	15	15	15	2.9223	LncRNA8594	0	1124	2	2	2	0.51564	LncRNA8594	0	1124	7.33333	3	3	3	0.6824	LncRNA8594	0	1124	2	2	2	0.327892	LncRNA8594	0	1124	2	2	2	0.447943	LncRNA8594
LncRNA887	14	5	-5	-3.5	0.120176	3.23355	1.08105e-06	1	5	5	5	4.20485	LncRNA887	0	294	14	14	14	10.4275	LncRNA887	0	294	2	2	2	1.97136	LncRNA887	0	294	7	0	0	0	0	LncRNA887	0	294	6	6	6	3.76072	LncRNA887	0	294	0	0	0	0	LncRNA887
LncRNA9063	6	3	3.33333	3.5	0.120229	-3.35618	-8.24876e-07	1	1	1	1	0.445487	LncRNA9063	0	555	0	0	0	0	LncRNA9063	0	555	3	3	3	1.56643	LncRNA9063	0	555	1.33333	6	6	6	2.76403	LncRNA9063	0	555	4	4	4	1.32811	LncRNA9063	0	555	4	4	4	1.81437	LncRNA9063
LncRNA1078	14	3	-5.66667	-2.7	0.120295	2.43991	1.19568e-06	1	9	9	9	2.62716	LncRNA1078	0	847	16	16	16	4.13653	LncRNA1078	0	847	2	2	2	0.684273	LncRNA1078	0	847	9	3	3	3	0.90557	LncRNA1078	0	847	5	5	5	1.08781	LncRNA1078	0	847	2	2	2	0.594437	LncRNA1078
LncRNA4863	10	2	4	7	0.120397	-5.89447	-9.00797e-07	1	2	2	2	0.899073	LncRNA4863	0	550	0	0	0	0	LncRNA4863	0	550	0	0	0	0	LncRNA4863	0	550	0.666667	4	4	4	1.85944	LncRNA4863	0	550	10	10	10	3.35046	LncRNA4863	0	550	0	0	0	0	LncRNA4863
ENSMUST00000246907.1	13	4	7.33333	1.84615	0.120558	-1.91321	-1.91246e-06	1	9	9	9	1.58717	ENSMUST00000246907.1	0	1402	5	5	5	0.780947	ENSMUST00000246907.1	0	1402	12	12	12	2.48037	ENSMUST00000246907.1	0	1402	8.66667	17	17	17	3.10017	ENSMUST00000246907.1	0	1402	13	13	13	1.70869	ENSMUST00000246907.1	0	1402	18	18	18	3.23209	ENSMUST00000246907.1
LncRNA8664	6	1	3	4	0.120737	-3.89728	-7.41084e-07	1	1	1	1	0.479157	LncRNA8664	0	516	2	2	2	0.84875	LncRNA8664	0	516	0	0	0	0	LncRNA8664	0	516	1	6	6	6	2.97294	LncRNA8664	0	516	4	4	4	1.42849	LncRNA8664	0	516	2	2	2	0.975753	LncRNA8664
LncRNA3199	8	2	-4	-7	0.120752	5.24451	8.60526e-07	1	8	8	8	4.82429	LncRNA3199	0	410	6	6	6	3.20455	LncRNA3199	0	410	0	0	0	0	LncRNA3199	0	410	4.66667	0	0	0	0	LncRNA3199	0	410	0	0	0	0	LncRNA3199	0	410	2	2	2	1.22802	LncRNA3199
ENSMUST00000227970.2	8	5	-6	-2.2	0.120944	2.04948	1.32532e-06	1	10	7	10	1.85759	ENSMUST00000227970.2	0	1331	12	11	12	1.97425	ENSMUST00000227970.2	0	1331	11	3	11	2.39496	ENSMUST00000227970.2	0	1331	11	5	4	5	0.960453	ENSMUST00000227970.2	0	1331	4	4	4	0.553795	ENSMUST00000227970.2	0	1331	6	5	6	1.13483	ENSMUST00000227970.2
LncRNA1633	19	1	8.33333	1.75758	0.120977	-1.81121	-2.11425e-06	1	6	6	6	1.85202	LncRNA1633	0	801	13	13	13	3.55394	LncRNA1633	0	801	14	14	14	5.06499	LncRNA1633	0	801	11	25	25	25	7.9798	LncRNA1633	0	801	20	20	20	4.60113	LncRNA1633	0	801	13	13	13	4.08574	LncRNA1633
LncRNA9916	8	1	3.33333	4.33333	0.121061	-4.11538	-8.05778e-07	1	0	0	0	0	LncRNA9916	0	578	2	2	2	0.757708	LncRNA9916	0	578	1	1	1	0.501366	LncRNA9916	0	578	1	1	1	1	0.44234	LncRNA9916	0	578	8	8	8	2.55052	LncRNA9916	0	578	4	4	4	1.74217	LncRNA9916
ENSMUST00000220905.2	28	3	-11.6667	-1.89744	0.121062	1.76443	2.42956e-06	1	21	20	21	2.4701	ENSMUST00000220905.2	0	2102	38	35	38	3.95868	ENSMUST00000220905.2	0	2102	15	15	15	2.06796	ENSMUST00000220905.2	0	2102	24.6667	13	10	13	1.58123	ENSMUST00000220905.2	0	2102	16	14	16	1.40267	ENSMUST00000220905.2	0	2102	10	9	10	1.19764	ENSMUST00000220905.2
LncRNA2027	5	2	-3	-5.5	0.121361	4.62515	6.77584e-07	1	4	4	4	2.21248	LncRNA2027	0	447	5	5	5	2.44941	LncRNA2027	0	447	2	2	2	1.2966	LncRNA2027	0	447	3.66667	0	0	0	0	LncRNA2027	0	447	2	2	2	0.824498	LncRNA2027	0	447	0	0	0	0	LncRNA2027
LncRNA10449	7	2	3	5.5	0.121391	-4.95892	-7.05104e-07	1	0	0	0	0	LncRNA10449	0	443	2	2	2	0.988612	LncRNA10449	0	443	0	0	0	0	LncRNA10449	0	443	0.666667	3	3	3	1.73142	LncRNA10449	0	443	7	7	7	2.9118	LncRNA10449	0	443	1	1	1	0.568271	LncRNA10449
LncRNA9450	9	1	-3.66667	-4.66667	0.121912	4.01527	8.15001e-07	1	1	1	1	0.363062	LncRNA9450	0	681	9	9	9	2.89398	LncRNA9450	0	681	4	4	4	1.70214	LncRNA9450	0	681	4.66667	0	0	0	0	LncRNA9450	0	681	2	2	2	0.541191	LncRNA9450	0	681	1	1	1	0.369668	LncRNA9450
ENSMUST00000146535.8	9	6	4	3	0.122037	-3.30128	-1.06501e-06	1	0	0	0	0	ENSMUST00000146535.8	0	1409	6	6	6	0.932481	ENSMUST00000146535.8	0	1409	0	0	0	0	ENSMUST00000146535.8	0	1409	2	2	2	2	0.362914	ENSMUST00000146535.8	0	1409	7	7	7	0.915492	ENSMUST00000146535.8	0	1409	9	9	9	1.60802	ENSMUST00000146535.8
LncRNA3364	17	4	-8.66667	-2	0.122226	1.87513	1.87442e-06	1	23	23	23	4.78271	LncRNA3364	0	1189	18	18	18	3.31505	LncRNA3364	0	1189	11	11	11	2.68098	LncRNA3364	0	1189	17.3333	12	12	12	2.58038	LncRNA3364	0	1189	8	8	8	1.23987	LncRNA3364	0	1189	6	6	6	1.27037	LncRNA3364
LncRNA11982	10	0	-3.33333	#N/A	0.122357	24.2907	6.90633e-07	1	0	0	0	0	LncRNA11982	0	321	10	10	10	6.82173	LncRNA11982	0	321	0	0	0	0	LncRNA11982	0	321	3.33333	0	0	0	0	LncRNA11982	0	321	0	0	0	0	LncRNA11982	0	321	0	0	0	0	LncRNA11982
LncRNA7306	4	1	-2.33333	-8	0.122476	5.61682	5.23635e-07	1	4	4	4	3.76038	LncRNA7306	0	263	3	3	3	2.49784	LncRNA7306	0	263	1	1	1	1.10186	LncRNA7306	0	263	2.66667	0	0	0	0	LncRNA7306	0	263	0	0	0	0	LncRNA7306	0	263	1	1	1	0.957202	LncRNA7306
LncRNA10269	3	1	1.66667	#N/A	0.122512	-14.7702	-4.08324e-07	1	0	0	0	0	LncRNA10269	0	318	0	0	0	0	LncRNA10269	0	318	0	0	0	0	LncRNA10269	0	318	0	3	3	3	2.41201	LncRNA10269	0	318	1	1	1	0.579482	LncRNA10269	0	318	1	1	1	0.791648	LncRNA10269
ENSMUST00000024796.7	29	8	-12	-2	0.122546	1.83307	2.46559e-06	1	23	23	23	2.28013	ENSMUST00000024796.7	0	2494	37	37	37	3.24867	ENSMUST00000024796.7	0	2494	12	12	12	1.39434	ENSMUST00000024796.7	0	2494	24	18	18	18	1.84527	ENSMUST00000024796.7	0	2494	10	10	10	0.738875	ENSMUST00000024796.7	0	2494	8	8	8	0.80752	ENSMUST00000024796.7
LncRNA12323	3	1	1.66667	#N/A	0.122563	-14.7703	-4.08325e-07	1	0	0	0	0	LncRNA12323	0	357	0	0	0	0	LncRNA12323	0	357	0	0	0	0	LncRNA12323	0	357	0	3	3	3	2.14851	LncRNA12323	0	357	1	1	1	0.516178	LncRNA12323	0	357	1	1	1	0.705166	LncRNA12323
LncRNA12372	3	1	1.66667	#N/A	0.122613	-14.7703	-4.08326e-07	1	0	0	0	0	LncRNA12372	0	363	0	0	0	0	LncRNA12372	0	363	0	0	0	0	LncRNA12372	0	363	0	3	3	3	2.113	LncRNA12372	0	363	1	1	1	0.507646	LncRNA12372	0	363	1	1	1	0.69351	LncRNA12372
ENSMUST00000196013.2	6	3	-3.33333	-3.5	0.122743	3.14902	7.7255e-07	1	4	4	4	1.69928	ENSMUST00000196013.2	0	582	4	4	4	1.505	ENSMUST00000196013.2	0	582	6	6	6	2.98752	ENSMUST00000196013.2	0	582	4.66667	3	3	3	1.3179	ENSMUST00000196013.2	0	582	0	0	0	0	ENSMUST00000196013.2	0	582	1	1	1	0.43255	ENSMUST00000196013.2
LncRNA6882	4	3	2.66667	5	0.122744	-4.60574	-6.63625e-07	1	2	2	2	1.81132	LncRNA6882	0	273	0	0	0	0	LncRNA6882	0	273	0	0	0	0	LncRNA6882	0	273	0.666667	4	4	4	3.74612	LncRNA6882	0	273	3	3	3	2.025	LncRNA6882	0	273	3	3	3	2.76642	LncRNA6882
ENSMUST00000221353.2	2127	522	-774.667	-1.78434	0.122807	1.63894	0.000151979	1	1668	1600	1668	122.667	ENSMUST00000221353.2	0	3362	2873	2758	2873	187.128	ENSMUST00000221353.2	0	3362	746	726	746	64.302	ENSMUST00000221353.2	0	3362	1762.33	847	810	847	64.4125	ENSMUST00000221353.2	0	3362	1319	1283	1319	72.296	ENSMUST00000221353.2	0	3362	797	772	797	59.6788	ENSMUST00000221353.2
ENSMUST00000245056.1	10	3	5.66667	1.77273	0.123068	-1.89388	-1.52801e-06	1	9	9	9	1.86992	ENSMUST00000245056.1	0	1190	9	9	9	1.65613	ENSMUST00000245056.1	0	1190	4	4	4	0.974083	ENSMUST00000245056.1	0	1190	7.33333	13	13	13	2.79306	ENSMUST00000245056.1	0	1190	12	12	12	1.85824	ENSMUST00000245056.1	0	1190	14	14	14	2.9617	ENSMUST00000245056.1
LncRNA3095	13	3	-6.33333	-2.1875	0.123178	2.00213	1.35382e-06	1	10	10	10	2.44072	LncRNA3095	0	1013	16	16	16	3.45868	LncRNA3095	0	1013	9	9	9	2.57464	LncRNA3095	0	1013	11.6667	7	7	7	1.76674	LncRNA3095	0	1013	3	3	3	0.545732	LncRNA3095	0	1013	6	6	6	1.49108	LncRNA3095
LncRNA600	25	2	-7	-6.25	0.123216	5.45371	1.59316e-06	1	25	25	25	20.6727	LncRNA600	0	299	0	0	0	0	LncRNA600	0	299	0	0	0	0	LncRNA600	0	299	8.33333	0	0	0	0	LncRNA600	0	299	2	2	2	1.23261	LncRNA600	0	299	2	2	2	1.68391	LncRNA600
LncRNA7463	6	1	3	4	0.123318	-3.86271	-7.39855e-07	1	2	2	2	1.094	LncRNA7463	0	452	1	1	1	0.484464	LncRNA7463	0	452	0	0	0	0	LncRNA7463	0	452	1	2	2	2	1.1313	LncRNA7463	0	452	6	6	6	2.44613	LncRNA7463	0	452	4	4	4	2.22782	LncRNA7463
LncRNA9172	7	1	2.66667	9	0.123476	-6.72503	-6.11732e-07	1	1	1	1	0.621219	LncRNA9172	0	398	0	0	0	0	LncRNA9172	0	398	0	0	0	0	LncRNA9172	0	398	0.333333	1	1	1	0.642394	LncRNA9172	0	398	7	7	7	3.24102	LncRNA9172	0	398	1	1	1	0.632523	LncRNA9172
LncRNA5926	9	2	-4	-4	0.123483	3.49443	8.66006e-07	1	6	6	6	2.99691	LncRNA5926	0	495	9	9	9	3.98141	LncRNA5926	0	495	1	1	1	0.585434	LncRNA5926	0	495	5.33333	0	0	0	0	LncRNA5926	0	495	3	3	3	1.11682	LncRNA5926	0	495	1	1	1	0.508574	LncRNA5926
LncRNA963	35	7	16.3333	1.66216	0.123649	-1.71146	-4.19582e-06	1	31	31	31	17.0324	LncRNA963	0	450	15	15	15	7.29925	LncRNA963	0	450	28	28	28	18.0314	LncRNA963	0	450	24.6667	50	50	50	28.4081	LncRNA963	0	450	38	38	38	15.561	LncRNA963	0	450	35	35	35	19.5801	LncRNA963
LncRNA12414	6	0	2.33333	#N/A	0.123675	-18.8881	-5.30431e-07	1	0	0	0	0	LncRNA12414	0	432	0	0	0	0	LncRNA12414	0	432	0	0	0	0	LncRNA12414	0	432	0	0	0	0	0	LncRNA12414	0	432	6	6	6	2.55938	LncRNA12414	0	432	1	1	1	0.582741	LncRNA12414
LncRNA11815	6	0	2.33333	#N/A	0.123697	-18.8881	-5.30429e-07	1	0	0	0	0	LncRNA11815	0	338	0	0	0	0	LncRNA11815	0	338	0	0	0	0	LncRNA11815	0	338	0	0	0	0	0	LncRNA11815	0	338	6	6	6	3.27116	LncRNA11815	0	338	1	1	1	0.744805	LncRNA11815
ENSMUST00000143500.2	6	0	2.33333	#N/A	0.123719	-18.888	-5.30428e-07	1	0	0	0	0	ENSMUST00000143500.2	0	1396	0	0	0	0	ENSMUST00000143500.2	0	1396	0	0	0	0	ENSMUST00000143500.2	0	1396	0	0	0	0	0	ENSMUST00000143500.2	0	1396	6	0	6	0.792015	ENSMUST00000143500.2	0	1396	1	0	1	0.180333	ENSMUST00000143500.2
LncRNA1542	3	0	-2	#N/A	0.123766	15.9517	4.43358e-07	1	3	3	3	1.64465	LncRNA1542	0	451	3	3	3	1.45661	LncRNA1542	0	451	0	0	0	0	LncRNA1542	0	451	2	0	0	0	0	LncRNA1542	0	451	0	0	0	0	LncRNA1542	0	451	0	0	0	0	LncRNA1542
ENSMUST00000247308.1	15	2	-6	-2.8	0.123768	2.4923	1.26508e-06	1	10	10	10	1.61916	ENSMUST00000247308.1	0	1527	15	15	15	2.15106	ENSMUST00000247308.1	0	1527	3	3	3	0.569332	ENSMUST00000247308.1	0	1527	9.33333	0	0	0	0	ENSMUST00000247308.1	0	1527	5	5	5	0.60339	ENSMUST00000247308.1	0	1527	5	5	5	0.82431	ENSMUST00000247308.1
LncRNA5382	3	0	-2	#N/A	0.123797	15.9516	4.43356e-07	1	3	3	3	2.04899	LncRNA5382	0	362	3	3	3	1.81473	LncRNA5382	0	362	0	0	0	0	LncRNA5382	0	362	2	0	0	0	0	LncRNA5382	0	362	0	0	0	0	LncRNA5382	0	362	0	0	0	0	LncRNA5382
LncRNA2565	3	0	-2	#N/A	0.123799	15.9516	4.43356e-07	1	3	3	3	2.75738	LncRNA2565	0	269	3	3	3	2.44213	LncRNA2565	0	269	0	0	0	0	LncRNA2565	0	269	2	0	0	0	0	LncRNA2565	0	269	0	0	0	0	LncRNA2565	0	269	0	0	0	0	LncRNA2565
LncRNA2359	3	0	-2	#N/A	0.123801	15.9516	4.43355e-07	1	3	3	3	2.21413	LncRNA2359	0	335	3	3	3	1.96099	LncRNA2359	0	335	0	0	0	0	LncRNA2359	0	335	2	0	0	0	0	LncRNA2359	0	335	0	0	0	0	LncRNA2359	0	335	0	0	0	0	LncRNA2359
LncRNA7587	4	1	-2.33333	-8	0.123812	5.69685	5.32873e-07	1	1	1	1	0.727191	LncRNA7587	0	340	4	4	4	2.57621	LncRNA7587	0	340	3	3	3	2.55697	LncRNA7587	0	340	2.66667	0	0	0	0	LncRNA7587	0	340	0	0	0	0	LncRNA7587	0	340	1	1	1	0.740424	LncRNA7587
LncRNA1380	3	0	-2	#N/A	0.123823	15.9516	4.43354e-07	1	3	3	3	2.22076	LncRNA1380	0	334	3	3	3	1.96686	LncRNA1380	0	334	0	0	0	0	LncRNA1380	0	334	2	0	0	0	0	LncRNA1380	0	334	0	0	0	0	LncRNA1380	0	334	0	0	0	0	LncRNA1380
LncRNA5777	3	0	-2	#N/A	0.123824	15.9516	4.43354e-07	1	3	3	3	2.00469	LncRNA5777	0	370	3	3	3	1.77549	LncRNA5777	0	370	0	0	0	0	LncRNA5777	0	370	2	0	0	0	0	LncRNA5777	0	370	0	0	0	0	LncRNA5777	0	370	0	0	0	0	LncRNA5777
LncRNA1620	19	1	7.33333	1.66667	0.123825	-1.75681	-1.92719e-06	1	14	14	14	2.12488	LncRNA1620	0	1629	13	13	13	1.74752	LncRNA1620	0	1629	6	6	6	1.06737	LncRNA1620	0	1629	11	13	13	13	2.04036	LncRNA1620	0	1629	25	25	25	2.82804	LncRNA1620	0	1629	17	17	17	2.62716	LncRNA1620
LncRNA6196	3	0	-2	#N/A	0.123852	15.9515	4.43352e-07	1	3	3	3	1.38383	LncRNA6196	0	536	3	3	3	1.22562	LncRNA6196	0	536	0	0	0	0	LncRNA6196	0	536	2	0	0	0	0	LncRNA6196	0	536	0	0	0	0	LncRNA6196	0	536	0	0	0	0	LncRNA6196
ENSMUST00000213560.2	169	34	-51	-1.9871	0.123872	1.83127	1.01783e-05	1	71	70	71	7.8089	ENSMUST00000213560.2	0	2248	200	196	200	19.482	ENSMUST00000213560.2	0	2248	37	37	37	4.76967	ENSMUST00000213560.2	0	2248	102.667	44	43	44	5.00427	ENSMUST00000213560.2	0	2248	80	79	80	6.55784	ENSMUST00000213560.2	0	2248	31	28	31	3.47156	ENSMUST00000213560.2
LncRNA6389	3	0	-2	#N/A	0.123879	15.9514	4.4335e-07	1	3	3	3	2.25451	LncRNA6389	0	329	3	3	3	1.99676	LncRNA6389	0	329	0	0	0	0	LncRNA6389	0	329	2	0	0	0	0	LncRNA6389	0	329	0	0	0	0	LncRNA6389	0	329	0	0	0	0	LncRNA6389
LncRNA1030	3	0	-2	#N/A	0.123883	15.9514	4.4335e-07	1	3	3	3	2.1072	LncRNA1030	0	352	3	3	3	1.86629	LncRNA1030	0	352	0	0	0	0	LncRNA1030	0	352	2	0	0	0	0	LncRNA1030	0	352	0	0	0	0	LncRNA1030	0	352	0	0	0	0	LncRNA1030
ENSMUST00000230175.2	31	10	-18	-1.72973	0.123886	1.61092	3.72838e-06	1	40	40	40	2.75559	ENSMUST00000230175.2	0	3589	54	53	54	3.29473	ENSMUST00000230175.2	0	3589	34	34	34	2.74529	ENSMUST00000230175.2	0	3589	42.6667	27	27	27	1.92342	ENSMUST00000230175.2	0	3589	23	23	23	1.18092	ENSMUST00000230175.2	0	3589	24	24	24	1.68344	ENSMUST00000230175.2
LncRNA3729	13	3	4.66667	2.75	0.124007	-2.86218	-1.16691e-06	1	4	4	4	2.20263	LncRNA3729	0	449	4	4	4	1.9508	LncRNA3729	0	449	0	0	0	0	LncRNA3729	0	449	2.66667	1	1	1	0.569427	LncRNA3729	0	449	13	13	13	5.33537	LncRNA3729	0	449	8	8	8	4.48542	LncRNA3729
LncRNA370	46	10	14.3333	1.95556	0.12401	-1.97373	-3.41769e-06	1	21	21	21	11.2628	LncRNA370	0	461	13	13	13	6.17507	LncRNA370	0	461	11	11	11	6.91472	LncRNA370	0	461	15	10	10	10	5.54604	LncRNA370	0	461	56	56	56	22.3849	LncRNA370	0	461	22	22	22	12.0138	LncRNA370
LncRNA4769	6	1	2.66667	5	0.124102	-4.51862	-6.38987e-07	1	1	1	1	0.679245	LncRNA4769	0	364	1	1	1	0.601587	LncRNA4769	0	364	0	0	0	0	LncRNA4769	0	364	0.666667	2	2	2	1.40479	LncRNA4769	0	364	6	6	6	3.03751	LncRNA4769	0	364	2	2	2	1.38321	LncRNA4769
LncRNA5337	4	1	-2.33333	-8	0.124277	5.94703	5.37647e-07	1	1	1	1	0.549433	LncRNA5337	0	450	4	4	4	1.94647	LncRNA5337	0	450	3	3	3	1.93193	LncRNA5337	0	450	2.66667	0	0	0	0	LncRNA5337	0	450	1	1	1	0.409501	LncRNA5337	0	450	0	0	0	0	LncRNA5337
ENSMUST00000186504.2	11	2	-5.66667	-2.41667	0.124361	2.19641	1.21855e-06	1	10	10	10	0.929842	ENSMUST00000186504.2	0	2659	13	13	13	1.07059	ENSMUST00000186504.2	0	2659	6	6	6	0.653907	ENSMUST00000186504.2	0	2659	9.66667	2	2	2	0.192307	ENSMUST00000186504.2	0	2659	4	4	4	0.27721	ENSMUST00000186504.2	0	2659	6	5	6	0.568058	ENSMUST00000186504.2
LncRNA435	27	8	12.6667	1.77551	0.124451	-1.79814	-3.10432e-06	1	24	24	24	11.567	LncRNA435	0	513	9	9	9	3.84171	LncRNA435	0	513	16	16	16	9.03828	LncRNA435	0	513	16.3333	33	33	33	16.4468	LncRNA435	0	513	36	36	36	12.9316	LncRNA435	0	513	18	18	18	8.83313	LncRNA435
ENSMUST00000242140.1	8	3	3.66667	2.83333	0.124453	-2.95943	-9.67484e-07	1	4	4	4	1.99391	ENSMUST00000242140.1	0	496	1	1	1	0.441487	ENSMUST00000242140.1	0	496	1	1	1	0.584254	ENSMUST00000242140.1	0	496	2	4	4	4	2.06188	ENSMUST00000242140.1	0	496	4	4	4	1.48609	ENSMUST00000242140.1	0	496	9	9	9	4.56794	ENSMUST00000242140.1
ENSMUST00000127533.8	18	3	-8.66667	-2.18182	0.124499	1.97422	1.78743e-06	1	18	1	18	1.40658	ENSMUST00000127533.8	0	3164	24	1	24	1.66102	ENSMUST00000127533.8	0	3164	6	0	6	0.549538	ENSMUST00000127533.8	0	3164	16	9	0	9	0.727261	ENSMUST00000127533.8	0	3164	6	0	6	0.349448	ENSMUST00000127533.8	0	3164	7	2	7	0.556956	ENSMUST00000127533.8
LncRNA1545	17	8	-7	-2.3125	0.124746	2.17153	1.50989e-06	1	13	13	13	3.15426	LncRNA1545	0	1019	19	19	19	4.083	LncRNA1545	0	1019	5	5	5	1.42193	LncRNA1545	0	1019	12.3333	2	2	2	0.501811	LncRNA1545	0	1019	11	11	11	1.98923	LncRNA1545	0	1019	3	3	3	0.741151	LncRNA1545
LncRNA332	19	4	-8.33333	-1.92593	0.124936	1.84035	1.83683e-06	1	24	24	24	4.28749	LncRNA332	0	1384	17	17	17	2.68975	LncRNA332	0	1384	11	11	11	2.30324	LncRNA332	0	1384	17.3333	9	9	9	1.66261	LncRNA332	0	1384	13	13	13	1.73091	LncRNA332	0	1384	5	5	5	0.909481	LncRNA332
LncRNA4006	6	2	3.33333	6	0.124943	-5.81194	-8.85593e-07	1	2	2	2	1.44588	LncRNA4006	0	342	0	0	0	0	LncRNA4006	0	342	0	0	0	0	LncRNA4006	0	342	0.666667	6	6	6	4.48549	LncRNA4006	0	342	0	0	0	0	LncRNA4006	0	342	6	6	6	4.41657	LncRNA4006
ENSMUST00000148740.8	116	22	42	1.45487	0.124944	-1.61068	-1.28797e-05	1	92	70	92	6.86792	ENSMUST00000148740.8	0	3312	120	88	120	7.93397	ENSMUST00000148740.8	0	3312	65	45	65	5.6873	ENSMUST00000148740.8	0	3312	92.3333	108	68	108	8.33715	ENSMUST00000148740.8	0	3312	114	77	114	6.34281	ENSMUST00000148740.8	0	3312	181	117	181	13.7578	ENSMUST00000148740.8
ENSMUST00000211385.2	6	3	3.66667	2.57143	0.125388	-2.63346	-9.23431e-07	1	1	1	1	0.238194	ENSMUST00000211385.2	0	1038	4	4	4	0.843844	ENSMUST00000211385.2	0	1038	2	2	2	0.558362	ENSMUST00000211385.2	0	1038	2.33333	6	6	6	1.47788	ENSMUST00000211385.2	0	1038	7	7	7	1.2427	ENSMUST00000211385.2	0	1038	5	5	5	1.21264	ENSMUST00000211385.2
LncRNA4500	24	7	-9	-1.93103	0.125448	1.84356	1.95614e-06	1	13	13	13	1.91435	LncRNA4500	0	1679	29	29	29	3.78222	LncRNA4500	0	1679	14	14	14	2.41635	LncRNA4500	0	1679	18.6667	7	7	7	1.06594	LncRNA4500	0	1679	17	17	17	1.8658	LncRNA4500	0	1679	5	5	5	0.749685	LncRNA4500
LncRNA12259	9	0	3	#N/A	0.125676	-25.7384	-7.3356e-07	1	0	0	0	0	LncRNA12259	0	323	0	0	0	0	LncRNA12259	0	323	0	0	0	0	LncRNA12259	0	323	0	9	9	9	7.12401	LncRNA12259	0	323	0	0	0	0	LncRNA12259	0	323	0	0	0	0	LncRNA12259
LncRNA12271	9	0	3	#N/A	0.125687	-25.7384	-7.3356e-07	1	0	0	0	0	LncRNA12271	0	297	0	0	0	0	LncRNA12271	0	297	0	0	0	0	LncRNA12271	0	297	0	9	9	9	7.74766	LncRNA12271	0	297	0	0	0	0	LncRNA12271	0	297	0	0	0	0	LncRNA12271
LncRNA12277	9	0	3	#N/A	0.125687	-25.7384	-7.3356e-07	1	0	0	0	0	LncRNA12277	0	304	0	0	0	0	LncRNA12277	0	304	0	0	0	0	LncRNA12277	0	304	0	9	9	9	7.56926	LncRNA12277	0	304	0	0	0	0	LncRNA12277	0	304	0	0	0	0	LncRNA12277
LncRNA12272	9	0	3	#N/A	0.125708	-25.7384	-7.3356e-07	1	0	0	0	0	LncRNA12272	0	387	0	0	0	0	LncRNA12272	0	387	0	0	0	0	LncRNA12272	0	387	0	9	9	9	5.94588	LncRNA12272	0	387	0	0	0	0	LncRNA12272	0	387	0	0	0	0	LncRNA12272
LncRNA10058	14	2	-4.66667	-4.5	0.125851	3.83444	9.81438e-07	1	3	3	3	1.35601	LncRNA10058	0	547	14	14	14	5.60455	LncRNA10058	0	547	1	1	1	0.52978	LncRNA10058	0	547	6	0	0	0	0	LncRNA10058	0	547	3	3	3	1.01065	LncRNA10058	0	547	1	1	1	0.460227	LncRNA10058
ENSMUST00000130373.2	7	2	3.33333	6	0.126088	-5.87941	-8.60064e-07	1	0	0	0	0	ENSMUST00000130373.2	0	2446	2	2	2	0.17905	ENSMUST00000130373.2	0	2446	0	0	0	0	ENSMUST00000130373.2	0	2446	0.666667	0	0	0	0	ENSMUST00000130373.2	0	2446	5	5	5	0.376687	ENSMUST00000130373.2	0	2446	7	7	7	0.720445	ENSMUST00000130373.2
LncRNA7269	4	0	2	#N/A	0.126286	-16.4865	-4.59215e-07	1	0	0	0	0	LncRNA7269	0	362	0	0	0	0	LncRNA7269	0	362	0	0	0	0	LncRNA7269	0	362	0	2	2	2	1.41256	LncRNA7269	0	362	4	4	4	2.03619	LncRNA7269	0	362	0	0	0	0	LncRNA7269
LncRNA2407	15	6	-6.66667	-2.42857	0.126342	2.25196	1.42455e-06	1	14	14	14	2.46716	LncRNA2407	0	1403	17	17	17	2.65333	LncRNA2407	0	1403	3	3	3	0.61965	LncRNA2407	0	1403	11.3333	2	2	2	0.364466	LncRNA2407	0	1403	9	9	9	1.18209	LncRNA2407	0	1403	3	3	3	0.538298	LncRNA2407
LncRNA682	52	12	16.3333	2.28947	0.126443	-2.22029	-3.69127e-06	1	26	26	26	17.5639	LncRNA682	0	366	3	3	3	1.7949	LncRNA682	0	366	9	8	9	7.12598	LncRNA682	0	366	12.6667	21	21	21	14.6697	LncRNA682	0	366	55	55	55	27.6917	LncRNA682	0	366	11	11	11	7.56608	LncRNA682
LncRNA317	13	4	-7	-2.05	0.126476	1.89094	1.49659e-06	1	13	13	13	4.20705	LncRNA317	0	764	17	17	17	4.87254	LncRNA317	0	764	11	11	11	4.17237	LncRNA317	0	764	13.6667	9	9	9	3.01185	LncRNA317	0	764	4	4	4	0.964793	LncRNA317	0	764	7	7	7	2.30656	LncRNA317
LncRNA9050	8	1	-3	-10	0.126536	6.7986	6.44192e-07	1	1	1	1	0.361469	LncRNA9050	0	684	8	8	8	2.56114	LncRNA9050	0	684	1	1	1	0.423669	LncRNA9050	0	684	3.33333	1	1	1	0.37379	LncRNA9050	0	684	0	0	0	0	LncRNA9050	0	684	0	0	0	0	LncRNA9050
LncRNA7087	4	2	2.66667	5	0.12655	-4.65425	-6.54493e-07	1	0	0	0	0	LncRNA7087	0	553	2	2	2	0.791962	LncRNA7087	0	553	0	0	0	0	LncRNA7087	0	553	0.666667	4	4	4	1.84935	LncRNA7087	0	553	4	4	4	1.33291	LncRNA7087	0	553	2	2	2	0.910467	LncRNA7087
ENSMUST00000143551.2	9	1	-4.33333	-2.625	0.126578	2.37842	9.45918e-07	1	4	4	4	0.628722	ENSMUST00000143551.2	0	1573	11	11	11	1.53131	ENSMUST00000143551.2	0	1573	6	6	6	1.10536	ENSMUST00000143551.2	0	1573	7	3	3	3	0.487615	ENSMUST00000143551.2	0	1573	2	2	2	0.234298	ENSMUST00000143551.2	0	1573	3	3	3	0.480122	ENSMUST00000143551.2
LncRNA8473	9	3	4.33333	2.625	0.126599	-2.61564	-1.06669e-06	1	0	0	0	0	LncRNA8473	0	395	3	3	3	1.66312	LncRNA8473	0	395	5	5	5	3.66823	LncRNA8473	0	395	2.66667	6	6	6	3.88364	LncRNA8473	0	395	9	9	9	4.19868	LncRNA8473	0	395	6	6	6	3.82396	LncRNA8473
LncRNA1171	4	1	-2.33333	-8	0.12667	6.11175	5.55313e-07	1	4	4	4	2.89176	LncRNA1171	0	342	1	1	1	0.640285	LncRNA1171	0	342	3	3	3	2.54202	LncRNA1171	0	342	2.66667	0	0	0	0	LncRNA1171	0	342	1	1	1	0.538817	LncRNA1171	0	342	0	0	0	0	LncRNA1171
LncRNA8130	7	0	-2.66667	#N/A	0.126805	20.0549	5.65028e-07	1	1	1	1	0.740255	LncRNA8130	0	334	7	7	7	4.58935	LncRNA8130	0	334	0	0	0	0	LncRNA8130	0	334	2.66667	0	0	0	0	LncRNA8130	0	334	0	0	0	0	LncRNA8130	0	334	0	0	0	0	LncRNA8130
LncRNA7716	7	0	-2.66667	#N/A	0.126814	20.0548	5.65027e-07	1	1	1	1	0.558115	LncRNA7716	0	443	7	7	7	3.46014	LncRNA7716	0	443	0	0	0	0	LncRNA7716	0	443	2.66667	0	0	0	0	LncRNA7716	0	443	0	0	0	0	LncRNA7716	0	443	0	0	0	0	LncRNA7716
LncRNA8427	7	0	-2.66667	#N/A	0.126823	20.0548	5.65026e-07	1	1	1	1	0.688705	LncRNA8427	0	359	7	7	7	4.26976	LncRNA8427	0	359	0	0	0	0	LncRNA8427	0	359	2.66667	0	0	0	0	LncRNA8427	0	359	0	0	0	0	LncRNA8427	0	359	0	0	0	0	LncRNA8427
LncRNA414	25	3	-9.33333	-2.47368	0.126829	2.20533	1.90057e-06	1	16	16	16	2.71139	LncRNA414	0	1459	28	28	28	4.20245	LncRNA414	0	1459	3	3	3	0.595867	LncRNA414	0	1459	15.6667	8	8	8	1.40191	LncRNA414	0	1459	6	6	6	0.757815	LncRNA414	0	1459	5	5	5	0.862729	LncRNA414
LncRNA7524	7	0	-2.66667	#N/A	0.126844	20.0547	5.65024e-07	1	1	1	1	0.729336	LncRNA7524	0	339	7	7	7	4.52166	LncRNA7524	0	339	0	0	0	0	LncRNA7524	0	339	2.66667	0	0	0	0	LncRNA7524	0	339	0	0	0	0	LncRNA7524	0	339	0	0	0	0	LncRNA7524
LncRNA2271	14	1	-5	-3.14286	0.126884	2.73713	1.04467e-06	1	5	5	5	1.77364	LncRNA2271	0	697	15	15	15	4.71257	LncRNA2271	0	697	2	2	2	0.831535	LncRNA2271	0	697	7.33333	1	1	1	0.366819	LncRNA2271	0	697	3	3	3	0.793151	LncRNA2271	0	697	3	3	3	1.08355	LncRNA2271
LncRNA2272	4	0	-2.33333	#N/A	0.126902	18.289	5.12667e-07	1	3	3	3	1.77874	LncRNA2272	0	417	4	4	4	2.1005	LncRNA2272	0	417	0	0	0	0	LncRNA2272	0	417	2.33333	0	0	0	0	LncRNA2272	0	417	0	0	0	0	LncRNA2272	0	417	0	0	0	0	LncRNA2272
LncRNA5213	4	0	-2.33333	#N/A	0.126924	18.289	5.12665e-07	1	3	3	3	1.82693	LncRNA5213	0	406	4	4	4	2.15741	LncRNA5213	0	406	0	0	0	0	LncRNA5213	0	406	2.33333	0	0	0	0	LncRNA5213	0	406	0	0	0	0	LncRNA5213	0	406	0	0	0	0	LncRNA5213
LncRNA6490	4	0	-2.33333	#N/A	0.126947	18.2889	5.12663e-07	1	3	3	3	1.91663	LncRNA6490	0	387	4	4	4	2.26333	LncRNA6490	0	387	0	0	0	0	LncRNA6490	0	387	2.33333	0	0	0	0	LncRNA6490	0	387	0	0	0	0	LncRNA6490	0	387	0	0	0	0	LncRNA6490
LncRNA8338	4	0	-2.33333	#N/A	0.126967	18.2889	5.12661e-07	1	3	3	3	1.35107	LncRNA8338	0	549	4	4	4	1.59547	LncRNA8338	0	549	0	0	0	0	LncRNA8338	0	549	2.33333	0	0	0	0	LncRNA8338	0	549	0	0	0	0	LncRNA8338	0	549	0	0	0	0	LncRNA8338
LncRNA9405	4	0	-2.33333	#N/A	0.126975	18.2888	5.12661e-07	1	3	3	3	1.84971	LncRNA9405	0	401	4	4	4	2.18432	LncRNA9405	0	401	0	0	0	0	LncRNA9405	0	401	2.33333	0	0	0	0	LncRNA9405	0	401	0	0	0	0	LncRNA9405	0	401	0	0	0	0	LncRNA9405
LncRNA12396	5	1	2.33333	8	0.127251	-5.99697	-5.46451e-07	1	0	0	0	0	LncRNA12396	0	353	0	0	0	0	LncRNA12396	0	353	1	1	1	0.820934	LncRNA12396	0	353	0.333333	2	2	2	1.44857	LncRNA12396	0	353	5	5	5	2.61013	LncRNA12396	0	353	1	1	1	0.713156	LncRNA12396
LncRNA5578	10	1	-4.33333	-3.16667	0.12733	2.78802	9.28998e-07	1	7	7	7	2.82797	LncRNA5578	0	612	10	10	10	3.57807	LncRNA5578	0	612	2	2	2	0.947026	LncRNA5578	0	612	6.33333	0	0	0	0	LncRNA5578	0	612	3	3	3	0.903311	LncRNA5578	0	612	3	3	3	1.23404	LncRNA5578
LncRNA11411	7	0	-2.66667	#N/A	0.127362	20.3882	5.74911e-07	1	0	0	0	0	LncRNA11411	0	411	7	7	7	3.72955	LncRNA11411	0	411	1	1	1	0.705085	LncRNA11411	0	411	2.66667	0	0	0	0	LncRNA11411	0	411	0	0	0	0	LncRNA11411	0	411	0	0	0	0	LncRNA11411
LncRNA10815	4	3	2.66667	5	0.127582	-4.45567	-6.57537e-07	1	0	0	0	0	LncRNA10815	0	547	0	0	0	0	LncRNA10815	0	547	2	2	2	1.05956	LncRNA10815	0	547	0.666667	4	4	4	1.86964	LncRNA10815	0	547	3	3	3	1.01065	LncRNA10815	0	547	3	3	3	1.38068	LncRNA10815
LncRNA6252	8	0	3	5.5	0.127583	-5.08691	-7.3945e-07	1	1	1	1	0.572327	LncRNA6252	0	432	1	1	1	0.506893	LncRNA6252	0	432	0	0	0	0	LncRNA6252	0	432	0.666667	8	8	8	4.73468	LncRNA6252	0	432	2	2	2	0.853127	LncRNA6252	0	432	1	1	1	0.582741	LncRNA6252
LncRNA8745	4	0	-2.33333	#N/A	0.127675	18.5094	5.192e-07	1	4	4	4	3.21097	LncRNA8745	0	308	3	3	3	2.1329	LncRNA8745	0	308	0	0	0	0	LncRNA8745	0	308	2.33333	0	0	0	0	LncRNA8745	0	308	0	0	0	0	LncRNA8745	0	308	0	0	0	0	LncRNA8745
LncRNA7141	4	0	-2.33333	#N/A	0.127743	18.5092	5.19195e-07	1	4	4	4	3.0244	LncRNA7141	0	327	3	3	3	2.00897	LncRNA7141	0	327	0	0	0	0	LncRNA7141	0	327	2.33333	0	0	0	0	LncRNA7141	0	327	0	0	0	0	LncRNA7141	0	327	0	0	0	0	LncRNA7141
LncRNA4310	4	0	-2.33333	#N/A	0.127783	18.5091	5.19193e-07	1	4	4	4	3.15968	LncRNA4310	0	313	3	3	3	2.09883	LncRNA4310	0	313	0	0	0	0	LncRNA4310	0	313	2.33333	0	0	0	0	LncRNA4310	0	313	0	0	0	0	LncRNA4310	0	313	0	0	0	0	LncRNA4310
LncRNA3350	4	0	-2.33333	#N/A	0.127854	18.509	5.19188e-07	1	4	4	4	2.18318	LncRNA3350	0	453	3	3	3	1.45018	LncRNA3350	0	453	0	0	0	0	LncRNA3350	0	453	2.33333	0	0	0	0	LncRNA3350	0	453	0	0	0	0	LncRNA3350	0	453	0	0	0	0	LncRNA3350
LncRNA2962	4	0	-2.33333	#N/A	0.127871	18.509	5.19187e-07	1	4	4	4	1.53807	LncRNA2962	0	643	3	3	3	1.02167	LncRNA2962	0	643	0	0	0	0	LncRNA2962	0	643	2.33333	0	0	0	0	LncRNA2962	0	643	0	0	0	0	LncRNA2962	0	643	0	0	0	0	LncRNA2962
ENSMUST00000245537.1	4	0	-2.33333	#N/A	0.127906	18.5089	5.19185e-07	1	4	4	4	0.502786	ENSMUST00000245537.1	0	1967	3	3	3	0.333977	ENSMUST00000245537.1	0	1967	0	0	0	0	ENSMUST00000245537.1	0	1967	2.33333	0	0	0	0	ENSMUST00000245537.1	0	1967	0	0	0	0	ENSMUST00000245537.1	0	1967	0	0	0	0	ENSMUST00000245537.1
ENSMUST00000181602.2	4	0	-2.33333	#N/A	0.127941	18.5088	5.19183e-07	1	4	4	4	0.380377	ENSMUST00000181602.2	0	2600	3	3	3	0.252666	ENSMUST00000181602.2	0	2600	0	0	0	0	ENSMUST00000181602.2	0	2600	2.33333	0	0	0	0	ENSMUST00000181602.2	0	2600	0	0	0	0	ENSMUST00000181602.2	0	2600	0	0	0	0	ENSMUST00000181602.2
LncRNA7486	7	2	3.33333	6	0.12801	-5.63166	-8.52405e-07	1	2	2	2	1.12897	LncRNA7486	0	438	0	0	0	0	LncRNA7486	0	438	0	0	0	0	LncRNA7486	0	438	0.666667	0	0	0	0	LncRNA7486	0	438	5	5	5	2.1036	LncRNA7486	0	438	7	7	7	4.02331	LncRNA7486
[truncated: 14,129 more rows]
[truncated: 3 more columns]
